# Supplementary material for: Metabolome and transcriptome profiling provide insights into green apple peel reveals light- and UV-B-responsive pathway in anthocyanins accumulation
Source: BMC Plant Biol. 2021 Jul 24;21:351. doi: 10.1186/s12870-021-03121-3 (PMC8305501; doi:10.1186/s12870-021-03121-3)
Supplement: Supplementary file 1 — Additional file 1: Table S1. Primers for qRT-PCR. [file 12870_2021_3121_MOESM1_ESM.xls]

## Sheet: Sheet1
Supplemental Table S1. Primiers for qRT-PCR
Gene Name	Forward Primers(5'-3')	Reverse Primer(5'-3')
MD02G1132200F/R	AGGCATGTGTGGACATGGAC	ACGTTTTCCCATCATCCCGT
MD02G1273000F/R	AACTCGGGTGTTGTAAGGCA	CCTCAGTTTAGCAACCACGC
MD03G1001100F/R	AGGCCTTCTTTGACCTTCCC	TTGCTTAGCATACTCGGCGG
MD04G1003000F/R	GCCCTTAAGCCGGAGAAACT	TGTGAAGCACAACGGTCTCA
MD04G1003400F/R	AAGTTGGCACTTAAGCCGGA	ACTGTGAAGCACAACGGTCT
MD06G1071600F/R	TCATGCACATTGGGGACACA	GTGGCTCACAGAAAACAGCC
MD02G1073400F/R	AGACACCGACCGAAAAGCAT	GGAATCCGGTGAAGTGCTCA
MD02G1019600F/R	GAGGCTATCGGTTGCCTTGT	TTTTGACGGTTTCGAGTGCG
MD02G1019700F/R	GTCCAAGGCCTGATCTCGTC	GAAGCGCGTCAGGAACAATG
MD04G1154400F/R	CTTTTGAGCGACAACCGGAG	GAGGCAGGCTGAAGAACTCG
MD08G1199300F/R	TGGAAGGCCGTTCATCAAGT	CAAGATCAGGACCAAGGGCT
MD08G1243000F/R	ATAAAGCCGGTGAGGTTCCG	TGCTAAACCTTGCGGTCGAT
MD07G1306900F/R	ACTCGACCTCCCCGTAACAA	GCCACGACAAGATCAAAGCG
MD00G1134400F/R	CTGGAACCTGAAGTTGTGAATTTAC	CCACTCTAAGCAGCCACTGTCATCT
MD01G1234400F/R	TGGAACTCCCCATACCAAACG	GTCTAGCCATGACAAGCAAGCA
MdPAL-F/R	AGACCCTCAATGCCTCAGAA	CAAGCCAGAACCAACAGCAG
MdCHS-F/R	GGAGACAACTGGAGAAGGACTGGAA	CGACATTGATACTGGTGTCTTC
MdCHI-F/R	CCGGAAGCTACAAATGCGGTGATA	GGATAACCTCGCGGCCAAACTT
MdF3H-F/R	TGGGGTTGGATACAGAGGCATTGA	TTAGGTCGGGCTGAGGGCATTTT
MdDFR-F/R	AGGGCATCGACGACAACTTAGAA	CGGAATCGGAATCGGAATCA
MdANS-F/R	TTCTGTCACTTGGCTTGGGATTGG	CGGCTGAGGGCATTTTGGGTAG
MdUFGT-F/R	TGGAACTCCCCATACCAAACG	GTCTAGCCATGACAAGCAAGCA
MdActinF/R	CAGTGGTCGTACAACTGGTAT	AGGTAACTCATAGCTCTTCTC
