# Supplementary material for: Metabolome and transcriptome profiling provide insights into green apple peel reveals light- and UV-B-responsive pathway in anthocyanins accumulation
Source: BMC Plant Biol. 2021 Jul 24;21:351. doi: 10.1186/s12870-021-03121-3 (PMC8305501; doi:10.1186/s12870-021-03121-3)
Supplement: Supplementary file 2 — Additional file 2: Table S2. a. Significantly changed metabolites in Light compared with CK. b. Significantly changed metabolites in UV-B compared with CK. c. Significantly changed metabolites in Light compared with UV-B. [file 12870_2021_3121_MOESM2_ESM.xls]

## Sheet: CK VS Light
Supplemental Table S2a. Significantly changed metabolites in Light compared with CK.
Class	Compounds	CK1	CK2	CK3	Light1	Light2	Light3	VIP	Fold_Change	Log2FC
Alcohols	3-Methyl-1-pentanol	9	9	9	1169400	849370	855610	1.21521	106459	16.6999
	Cocamidopropyl betaine	2363000	2059500	2149600	1124400	1024200	1069600	1.20524	0.489676	-1.0301
	L-Tryptamine	39025	34798	31876	68793	59936	93589	1.13127	2.10331	1.07266
	Melatonin	9	9	9	145710	158620	147600	1.21541	16738.1	14.0309
	Acetylcholine	367830	358240	435870	650400	893850	1004000	1.13989	2.1931	1.13297
	Trigonelline	64866000	67572000	45052000	36944000	24526000	24933000	1.08074	0.486805	-1.03858
	Chlorpyrifos	11818000	11187000	17680000	38787000	35761000	33482000	1.16271	2.65528	1.40886
	Solanine	22227	25349	23909	46522	49206	60286	1.18754	2.18247	1.12596
	2-Picolylamine	9	9	9	9155.7	10669	11467	1.21528	1158.95	10.1786
Amino acid and derivatives	Lysine butyrate	15770	3616.3	7649.4	30205	30909	34809	1.03977	3.54801	1.82701
	L-Glutamic acid O-glucoside	116680	94515	66207	39179	46101	33454	1.10775	0.428021	-1.22425
	L-(-)-Cystine	9	9	9	73284	71757	78878	1.21545	8293.3	13.0177
	L-Valine	4907600	5309500	6880100	13800000	16251000	17132000	1.18326	2.75969	1.46451
	L-(+)-Arginine	43937	42845	36943	22540	13636	14796	1.14293	0.411978	-1.27936
	D-Alanyl-D-Alanine	82994	80999	74880	166670	166880	160230	1.20992	2.06712	1.04762
	N-Acetyl-l-leucine	31811	33872	32129	76743	74596	76008	1.21439	2.32433	1.21681
	L-Theanine	9	9	9	366080	323740	363480	1.21543	39011.1	15.2516
	L-Tyramine	9	9	9	25359	16098	23185	1.21476	2394.15	11.2253
	Glutathione reduced form	9	9	9	10746	11129	11318	1.21544	1229.37	10.2637
	N-Acetyl-L-tyrosine	30596	22914	31854	98497	110900	88446	1.19103	3.48909	1.80285
	N-Acetylaspartate	18123	21370	16999	60607	59026	78328	1.19757	3.50423	1.8091
	Dl-Norvaline	5436800	5799000	7343800	12998000	13218000	12896000	1.1811	2.1051	1.07389
	Glutamic acid	1525100	1591700	1365600	760980	671830	664300	1.1988	0.467854	-1.09587
	D-(-)-Valine	10992000	11620000	16996000	25057000	34416000	33870000	1.13047	2.35667	1.23675
Anthocyanins	Cyanidin 3-O-malonylhexoside	9	9	9	7645.7	7849.5	7971.7	1.21544	869.144	9.76345
	Cyanidin O-syringic acid	39495	57686	63692	272810	284200	269190	1.19795	5.13573	2.36057
	Delphinidin 3-O-rutinoside (Tulipanin)	9	9	9	48323	49893	66220	1.21523	6090.22	12.5723
	Cyanidin 3-O-galactoside	9	9	9	6322000	6240600	6087300	1.21543	690737	19.3978
Carbohydrates	D(-)-Threose	1659500	1660000	1630300	617190	611960	610270	1.21533	0.371615	-1.42812
Flavanone	Hesperetin 7-O-neohesperidoside (Neohesperidin)	211470	200250	223760	1428100	1693600	1620900	1.21309	7.46302	2.89976
	Naringenin	9	9	9	1748500	1815600	1754900	1.21543	197000	17.5878
	Eriodictyol	9	9	9	101870	145030	116450	1.21512	13457.4	13.7161
	Naringenin chalcone	9	9	9	2199300	2299900	2350000	1.21544	253674	17.9526
	Isosakuranetin-7-neohesperidoside (Poncirin)	411690	430010	334390	27193000	30524000	32064000	1.21451	76.3385	6.25434
	4',5,7-Trihydroxyflavanone	9	9	9	2066400	2277600	2221300	1.21543	243159	17.8915
Flavone	Selgin O-malonylhexoside	143870	146760	140540	5108600	5101300	5198300	1.21546	35.7358	5.1593
	Limocitrin O-hexoside	9	9	9	52480	64045	62581	1.21533	6633.56	12.6956
	Apigenin 7-O-glucoside (Cosmosiin)	4278500	4323200	4320000	806060	766870	850430	1.21445	0.187542	-2.41472
	8-C-hexosyl-hesperetin O-hexoside	142120	147000	140960	1326800	1324400	1331100	1.21546	9.25944	3.21092
	6-C-hexosyl-hesperetin O-hexoside	154090	149630	142530	2400700	2544000	2359800	1.215	16.3686	4.03286
	di-C,C-hexosyl-apigenin	9	9	9	24960	22496	28949	1.21533	2829.81	11.4665
	C-hexosyl-luteolin O-p-coumaroylhexoside	9	9	9	81308	83945	87635	1.21545	9366.22	13.1933
	Luteolin 8-C-hexosyl-O-hexoside	374720	357470	384800	3893300	4091900	3781400	1.21479	10.5342	3.39701
	Luteolin O-hexosyl-O-hexosyl-O-hexoside	9	9	9	8994	10288	11597	1.21525	1143.67	10.1595
	Chrysoeriol 7-O-rutinoside	9	9	9	14472	15691	14860	1.2154	1667.52	10.7035
	Tricin O-saccharic acid	43226	37896	51550	14931	13566	27085	1.08002	0.418943	-1.25517
	Tricin 5-O-hexoside	133910	113830	110680	44154	59087	53346	1.1802	0.436881	-1.19469
	Luteolin	9	9	9	1341300	1316900	1561400	1.21544	156281	17.2538
	Acacetin	9	9	9	46274	35078	37091	1.21518	4386.78	12.0989
	sakuranetin	9	9	9	37723	98479	45177	1.21249	6717.74	12.7138
	Luteolin 7-O-glucoside (Cynaroside)	596420	668800	641870	13781000	14218000	14443000	1.21534	22.2548	4.47605
	Tricetin	9	9	9	13112000	13110000	11931000	1.21541	1.41307e+06	20.4304
	Butin	9	9	9	3517800	4039600	4170100	1.21542	434352	18.7285
	6,8-di-C-glucoside Apigenine	28202	21619	28206	62083	68874	64969	1.18963	2.511	1.32826
	4,2',4',6'-Tetrahydroxychalcone	9	9	9	2188900	2335300	2314800	1.21544	253296	17.9505
Flavonoid	3-O-Acetylpinobanksin	196570	191220	179000	49391	54596	49758	1.2131	0.271256	-1.88227
	Narcissoside	261060	254640	232690	669930	707500	736230	1.21113	2.82428	1.49788
	Hyperoside	2640800	2705200	2550100	5547600	5419100	5485900	1.21416	2.08364	1.0591
	Isoquercitroside	2785000	2798900	2792700	5704800	5567900	5565500	1.2151	2.01015	1.0073
	Tiliroside	334900	363340	322230	25980000	28903000	32243000	1.21503	85.3783	6.4158
	Spinosin	9	9	9	141820	181600	154840	1.21528	17713.3	14.1125
	Persicoside	9	9	9	676450	761940	804130	1.21542	83056.3	16.3418
	Isorhamnetin 3-O-glucoside	11627000	11981000	11463000	42236000	40391000	42237000	1.21508	3.56032	1.83201
	Apiin	42000	20390	22290	9	9	9	1.21397	0.000318847	-11.6148
	Diosmin	32323	32585	25805	120890	136020	109710	1.20327	4.04154	2.0149
Flavonol	methylQuercetin O-hexoside	302400	320060	315970	16230000	16322000	17252000	1.21546	53.0716	5.72987
	Isorhamnetin O-hexoside	8420000	8410900	8830800	31015000	30342000	30901000	1.21499	3.59516	1.84606
	Isorhamnetin 5-O-hexoside	8253200	8442700	8746400	33916000	30719000	33244000	1.21403	3.8471	1.94377
	Quercetin 5-O-malonylhexosyl-hexoside	9	9	9	1082500	1097500	1002000	1.2154	117852	16.8466
	Quercetin 7-O-malonylhexosyl-hexoside	14964	11578	14550	767730	710640	734010	1.21398	53.8397	5.7506
	Quercetin 7-O-rutinoside	351830	358300	365240	4633300	5089000	4763500	1.21511	13.4705	3.75173
	Isorhamnetin O-acetyl-hexoside	12706	20308	18002	662780	738380	799610	1.21238	43.1388	5.43091
	Quercetin O-acetylhexoside	1149200	1087400	910320	5871200	6525200	7441200	1.20878	6.30381	2.65623
	Quercetin	33061	37016	48388	1935900	1472100	2042600	1.21197	46.0102	5.52388
	Kaempferol	9	9	9	1110900	1029700	1202100	1.21544	123804	16.9177
	Quercetin 3-O-rutinoside (Rutin)	349640	352860	302040	4226900	4263200	4316000	1.21455	12.7482	3.67222
	Kaempferol 3-O-rutinoside (Nicotiflorin)	665190	648720	636440	9489000	9647300	9413400	1.2153	14.6382	3.87167
	Myricetin	9	9	9	47624	41524	40913	1.21534	4817.07	12.2339
	Kumatakenin	9	9	9	8510.6	8559.1	8226.4	1.21541	936.893	9.87174
	Isorhamnetin 3-O-neohesperidoside	61779	54742	60435	163260	175140	166520	1.21067	2.85336	1.51266
	Isorhamnetin	9	9	9	150270	145090	159380	1.21545	16842.2	14.0398
	Kaempferol 3-O-robinobioside (Biorobin)	587820	628740	558190	9494700	9923000	9562900	1.21514	16.3294	4.0294
	Kaempferol 3-O-glucoside (Astragalin)	289210	279380	292740	4201600	4478700	4632600	1.2151	15.4562	3.95011
	Aromadedrin (Dihydrokaempferol)	9	9	9	635650	680100	719030	1.21544	75362.2	16.2016
	Quercetin 3-O-glucoside (Isotrifoliin)	2299500	2415500	2269500	5729000	5437900	5323900	1.21291	2.36106	1.23943
	Kaempferol 3-O-galactoside (Trifolin)	934770	1143100	1120700	3595300	4947100	5049100	1.1979	4.24924	2.08721
	Morin	86609	84628	96133	1608400	1132500	1659100	1.21055	16.4566	4.04059
Indole derivatives	5-Hydroxytryptophol	235910	220280	324430	929400	657480	704540	1.16505	2.93538	1.55355
Isoflavone	Orobol (5,7,3',4'-tetrahydroxyisoflavone)	9	9	9	14978	14327	14274	1.21542	1614.04	10.6565
	Genistein 7-O-Glucoside (Genistin)	2336900	2202800	3412200	713290	570620	680430	1.18692	0.247028	-2.01725
	Biochanin A	9	9	9	37811	37599	37622	1.21544	4186.37	12.0315
	2'-Hydroxygenistein	9	9	9	1230300	1414800	1274200	1.21539	145159	17.1473
Lipids	9-Hydroxy-(10E,12Z,15Z)-octadecatrienoic acid	930090	889290	978210	2249000	2257700	2340200	1.21247	2.44743	1.29127
	MAG (18:2) isomer1	9	9	9	43974	42179	42095	1.21543	4749.93	12.2137
	2-Aminoethylphosphonate	20138	20182	20706	126350	134440	127650	1.21506	6.36516	2.6702
	LysoPC 16:0	77610000	78284000	64716000	35174000	33597000	33389000	1.19861	0.46308	-1.11067
	LysoPE 18:2	166800	165250	151330	65591	68971	69000	1.21134	0.421122	-1.24769
	4-oxo-9Z,11Z,13E,15E-octadecatetraenoic acid	9	9	9	30371	31240	30417	1.21543	3408.44	11.7349
	Punicic acid	889850	860640	877280	2242200	2288500	2217100	1.21466	2.56788	1.36058
	MAG (18:2)	2295700	2373700	2249600	5719200	5614900	5777800	1.21483	2.47318	1.30636
	Octadeca-11E,13E,15Z-trienoic acid	1679800	1102200	1843600	16957000	17454000	17011000	1.20416	11.1168	3.47467
	4-Hydroxysphinganine	9	9	9	400060	398140	410230	1.21545	44756.7	15.4498
	12,13-EODE	5076.1	7949	7394.2	16380	16103	14310	1.15176	2.29161	1.19636
	LysoPE 16:0 (2n isomer)	3134400	2648000	4170100	6534000	6882000	7024300	1.14062	2.05379	1.03829
Nucleotide and derivates	N2-methylguanosine	9	9	9	94532	95366	93983	1.21544	10514.1	13.36
	2'-Deoxyinosine-5'-monophosphate	473060	456840	266500	177420	162380	165950	1.10726	0.422727	-1.2422
	β-Nicotinamide mononucleotide	2250100	2139100	2043800	931880	1082400	1011600	1.20474	0.470368	-1.08814
	Deoxycytidine	9	9	9	183810	184340	203590	1.21545	21175.6	14.3701
	Xanthosine	9	9	9	41735	33428	46577	1.21522	4508.89	12.1386
	Cytidine	4187600	4205900	1541000	9	9	9	1.21372	2.7178e-06	-18.4891
	Hypoxanthine-9-β-D-arabinofuranoside	87628	89379	76058	9	9	9	1.21534	0.000106692	-13.1943
Organic acids and derivatives	5-O-p-Coumaroyl shikimic acid	70148	80645	68324	179650	181920	169950	1.20678	2.42574	1.27842
	Quinic acid O-glucuronic acid	20979	19756	26822	46932	40063	51101	1.15535	2.04414	1.03149
	3-O-p-coumaroyl quinic acid O-hexoside	132160	167270	157380	9	9	9	1.21518	5.91055e-05	-14.0463
	2-Isopropylmalate	918380	885010	800220	2439100	2454400	2269000	1.20958	2.75099	1.45995
	Kynurenic acid	74916	100330	93950	445710	430440	422490	1.20863	4.82414	2.27027
	Ethyl 3,4-Dihydroxybenzoate (Ethyl protocatechuate)	959700	914060	923290	469790	479370	448830	1.2131	0.499809	-1.00055
	Chlorogenic acid methyl ester	9	9	9	61653	62469	63341	1.21545	6943.07	12.7614
	Methylmalonic acid	3198300	3090700	3223800	15543000	14409000	14690000	1.2146	4.69283	2.23046
	D-Pantothenic dcid	18996	14656	16668	40168	32309	43312	1.17026	2.30105	1.20229
	Succinic acid	2571900	2844700	2698000	15893000	14068000	15951000	1.21388	5.65795	2.50028
	Creatine	104560	100990	112360	41464	56075	46553	1.18417	0.453248	-1.14163
	(S)-(-)-2-Hydroxyisocaproic acid	186710	184320	234250	1028900	1081300	1041000	1.20973	5.20619	2.38023
	4-Acetamidobutyric acid	37400	39691	31671	223010	228800	246360	1.21203	6.41925	2.6824
	2-Hydroxy-2-methyl butyric acid	9	9	9	27035	28091	23718	1.21527	2920.15	11.5118
	(S)-2-(4-Aminobutanamido)-3-(1-methyl-1H-imidazol-5-yl)propanoic acid	9	9	9	624.33	815.18	1052.5	1.21297	92.2967	6.52821
	Aminomalonic acid	88369	97845	135760	541710	544850	566950	1.2009	5.13554	2.36052
	5-hydroxyhexanoic acid	42744	68070	40779	236540	168790	210980	1.17588	4.06556	2.02345
	Phosphoenolpyruvate trisodium salt	36497	33655	38223	114510	115810	120660	1.21226	3.23857	1.69536
	Isochlorogenic acid B	9	9	9	16742	35660	48354	1.21202	3731.7	11.8656
	Cynarin	9	9	9	21146	20387	16938	1.21516	2165.59	11.0805
Others	E-3,4,5'-Trihydroxy-3'-glucopyranosylstilbene	9	9	9	843560	1028700	1038300	1.21538	107799	16.718
	Phthalic anhydride	5409100	5036700	5547800	67802000	71582000	70478000	1.21487	13.1216	3.71387
	Dehydrocostus lactone	88165	97097	81307	9	9	9	1.2153	0.000101287	-13.2693
Phenylpropanoids	Caffeic aldehyde	9	9	9	165110	163890	173220	1.21545	18600.7	14.1831
	1-O-beta-D-Glucopyranosyl sinapate	403790	494240	401120	179550	169690	179400	1.19892	0.406912	-1.29721
	Arctiin	9	9	9	48712	50263	51125	1.21544	5559.26	12.4407
	Coniferyl alcohol	57040	57742	57694	232760	250190	273050	1.21334	4.38322	2.13199
	Pinoresinol	231160	245410	318400	723800	772120	736470	1.19365	2.80814	1.48962
	p-Coumaryl alcohol	102140	142910	150760	791780	882110	842750	1.20543	6.3582	2.66862
	Sinapinaldehyde	508430	623040	890310	141290	173250	164510	1.17939	0.236945	-2.07738
Polyphenol	6-Gingerol	9822800	9248600	9573900	3364400	3569500	3606700	1.21382	0.36797	-1.44234
Proanthocyanidins	Procyanidin B2	9	9	9	106880000	105800000	101840000	1.21543	1.16489e+07	23.4737
	Procyanidin B3	9	9	9	115120000	115720000	111820000	1.21543	1.26911e+07	23.5973
Quinones	Quinone	9	9	9	1798800	1884000	1892200	1.21544	206481	17.6557
Terpene	Cucurbitacin I	9	9	9	81559	82299	84289	1.21545	9190.63	13.1659
	Cucurbitacin B	9	9	9	14023	18864	13727	1.21488	1726.44	10.7536
	Phytol	139660	152750	213430	470420	510800	499890	1.1819	2.92802	1.54993
	Loganic acid	9	9	9	90378	97281	100660	1.21543	10678.5	13.3824
	Cantharidin	9	9	9	100500	108570	105040	1.21542	11633.7	13.506
Vitamins and derivatives	Nicotinic acid-hexoside	1462300	1433500	1692700	3175200	3086000	3082600	1.20178	2.03635	1.02599
	Pyridoxine	4694800	4595500	5474500	15278000	10512000	11119000	1.16859	2.4998	1.32181

## Sheet: CK VS UV-B
Supplemental Table S2b. Significantly changed metabolites in UV-B compared with CK.
Class	Compounds	CK1	CK2	CK3	UV-B1	UV-B2	UV-B3	VIP	Fold_Change	Log2FC
Alcohols	Enterodiol	13119	13632	15632	3244.2	4397.6	5538.8	1.14112	0.310988	-1.68507
	3-Methyl-1-pentanol	9	9	9	909500	1010700	868000	1.18266	103267	16.656
	2,6-Dimethyl-7-octene-2,3,6-triol	320230	360860	359960	856920	786750	597140	1.13275	2.15245	1.10598
	Piperidine	22546000	22772000	23936000	8946200	9409100	8871400	1.18065	0.393143	-1.34688
	Cocamidopropyl betaine	2363000	2059500	2149600	1076300	1053700	1127200	1.17396	0.49561	-1.01272
	L-Tryptamine	39025	34798	31876	109460	103180	105430	1.17516	3.00921	1.58938
	Melatonin	9	9	9	160170	148170	151440	1.18265	17028.9	14.0557
	Acetylcholine	367830	358240	435870	974990	788340	1131800	1.14092	2.49163	1.31709
	Trigonelline	64866000	67572000	45052000	23748000	20184000	22675000	1.1373	0.375272	-1.41399
	1,4-dihydro-1-Methyl-4-oxo-3-pyridinecarboxamide	54833	51546	61865	154190	157080	145800	1.17473	2.71671	1.44186
	Chlorpyrifos	11818000	11187000	17680000	302970	241160	298190	1.17874	0.0207035	-5.59398
Amino acid and derivatives	3-(2-Naphthyl)-D-alanine	117060	93981	130960	228870	332360	283190	1.12456	2.46906	1.30396
	L-(-)-Cystine	9	9	9	49494	59189	55645	1.18257	6086.22	12.5713
	L-Valine	4907600	5309500	6880100	16716000	15202000	16272000	1.15918	2.81859	1.49497
	(-)-3-(3,4-Dihydroxyphenyl)-2-methylalanine	511680	552500	531650	128460	142990	134080	1.18054	0.254119	-1.97643
	D-Alanyl-D-Alanine	82994	80999	74880	189570	199190	163520	1.16848	2.31202	1.20916
	N-Propionylglycine	3722600	3824100	3765700	1324300	1180200	1063500	1.17499	0.315406	-1.66472
	N-Glycyl-L-leucine	74797	78143	69327	675940	624070	637540	1.18187	8.71722	3.12387
	L-Cysteine	9	9	9	37542	37864	35679	1.18267	4114.26	12.0064
	L-Theanine	9	9	9	584520	596510	582920	1.18266	65331.5	15.9955
	Glutathione reduced form	9	9	9	6660.7	6681.8	6890	1.18263	749.352	9.5495
	L-Isoleucine	340690	348750	301680	170460	150060	138170	1.15969	0.4628	-1.11154
	N-Acetylaspartate	18123	21370	16999	68085	74787	58303	1.16952	3.56112	1.83233
	Dl-Norvaline	5436800	5799000	7343800	17548000	16297000	17080000	1.16302	2.74091	1.45465
	alpha-Aminocaproic acid	5880300	5440900	6460500	2846400	2686200	2820200	1.17181	0.469741	-1.09006
	D-(-)-Valine	10992000	11620000	16996000	40710000	38898000	41547000	1.14901	3.05885	1.61299
Anthocyanins	Cyanidin 3-O-malonylhexoside	9	9	9	264900	259400	253030	1.18266	28790	14.8133
	Cyanidin O-syringic acid	39495	57686	63692	8654300	8821300	8786200	1.181	163.246	7.3509
	Cyanidin 3-O-glucoside (Kuromanin)	43974	42954	39249	400920	432270	443930	1.18161	10.1217	3.33937
	Cyanidin 3,5-O-diglucoside (Cyanin)	9	9	9	5184600	5361900	5184300	1.18266	582622	19.1522
	Delphinidin 3-O-rutinoside (Tulipanin)	9	9	9	36094	58541	38734	1.18201	4939.59	12.2702
	Cyanidin 3-O-galactoside	9	9	9	145280000	149570000	148940000	1.18265	1.64367e+07	23.9704
	Peonidin 3-O-glucoside chloride	183590	145460	230850	9	9	9	1.18234	4.82229e-05	-14.3399
Flavanone	Hesperetin 7-O-neohesperidoside (Neohesperidin)	211470	200250	223760	4335600	4022800	4159500	1.18217	19.6983	4.3
	Naringenin	9	9	9	279460	275960	278000	1.18266	30867.4	14.9138
	Eriodictyol	9	9	9	210470	154840	255850	1.18201	23005.9	14.4897
	Naringenin chalcone	9	9	9	393380	384380	444220	1.18257	45258.5	15.4659
	Isosakuranetin-7-neohesperidoside (Poncirin)	411690	430010	334390	1641000	1386600	1356400	1.17018	3.72761	1.89825
	Afzelechin (3,5,7,4'-Tetrahydroxyflavan)	240480	216280	205620	476750	380250	543340	1.12849	2.1141	1.08005
	4',5,7-Trihydroxyflavanone	9	9	9	338610	378980	376330	1.18262	40515.6	15.3062
Flavone	Selgin O-malonylhexoside	143870	146760	140540	862650	937430	909720	1.18218	6.28476	2.65186
	Limocitrin O-hexoside	9	9	9	86539	90225	89502	1.18265	9861.7	13.2676
	C-hexosyl-apigenin O-hexosyl-O-hexoside	207760	213710	201190	9	9	9	1.18264	4.33623e-05	-14.4932
	Selgin O-hexosyl-O-hexoside	135300	140870	137320	56556	59760	55855	1.18053	0.416385	-1.26401
	8-C-hexosyl-hesperetin O-hexoside	142120	147000	140960	5154300	5227700	5099000	1.18268	35.9956	5.16975
	6-C-hexosyl-hesperetin O-hexoside	154090	149630	142530	4169100	4227200	4469100	1.18236	28.83	4.8495
	Luteolin 8-C-hexosyl-O-hexoside	374720	357470	384800	4287100	4701400	4567000	1.18211	12.1357	3.60119
	Tricin O-malonylhexoside	9	9	9	72286	68903	74183	1.18262	7976.74	12.9616
	Luteolin O-hexosyl-O-hexosyl-O-hexoside	9	9	9	4787.8	3935.5	4817	1.18231	501.493	8.97008
	Hesperetin C-hexoside O-hexoside	9	9	9	4907	3965.2	5364.7	1.18204	527.293	9.04246
	Chrysoeriol 7-O-rutinoside	9	9	9	53507	51179	53784	1.18264	5869.26	12.519
	Tricin 5-O-hexoside	133910	113830	110680	43067	44469	38663	1.17135	0.352098	-1.50595
	sakuranetin	9	9	9	524930	138240	207140	1.17917	32233.7	14.9763
	Luteolin 7-O-glucoside (Cynaroside)	596420	668800	641870	3033400	2950900	3299900	1.18058	4.86825	2.2834
	Butin	9	9	9	663370	636260	632910	1.18266	71575.6	16.1272
	6,8-di-C-glucoside Apigenine	28202	21619	28206	48851	58395	52030	1.13573	2.04129	1.02948
	4,2',4',6'-Tetrahydroxychalcone	9	9	9	389970	374210	401280	1.18263	43165.2	15.3976
Flavonoid	Hyperoside	2640800	2705200	2550100	7451300	7604000	7355000	1.18201	2.83815	1.50495
	Isoquercitroside	2785000	2798900	2792700	7652600	7420000	7583000	1.18243	2.70463	1.43543
	Tiliroside	334900	363340	322230	1647200	1192900	1313600	1.17054	4.07038	2.02516
	Gossypitrin	5796200	5794200	5681600	15311000	15269000	14646000	1.18219	2.61846	1.38872
	Spinosin	9	9	9	362850	365160	381780	1.18264	41103.3	15.327
	Persicoside	9	9	9	531380	541770	588920	1.18261	61558.1	15.9097
	Apiin	42000	20390	22290	9	9	9	1.18108	0.000318847	-11.6148
	Diosmin	32323	32585	25805	9	9	9	1.18243	0.000297642	-11.7141
	Glabridin	9	9	9	170140	132680	138920	1.18253	16360.7	13.998
Flavonol	methylQuercetin O-hexoside	302400	320060	315970	8692400	8379200	8529200	1.18263	27.2805	4.7698
	Quercetin 5-O-malonylhexosyl-hexoside	9	9	9	991740	974740	914520	1.18267	106704	16.7033
	Quercetin 7-O-malonylhexosyl-hexoside	14964	11578	14550	1119500	1056200	1031600	1.18157	78.0517	6.28636
	Quercetin 7-O-rutinoside	351830	358300	365240	5635100	6167000	5939500	1.18244	16.4981	4.04423
	Isorhamnetin O-acetyl-hexoside	12706	20308	18002	135550	138620	145260	1.17295	8.22154	3.03941
	Quercetin O-acetylhexoside	1149200	1087400	910320	20022000	22137000	22771000	1.18088	20.6329	4.36687
	Di-O-methylquercetin	187640	162300	175320	618810	558940	577260	1.17792	3.34122	1.74038
	Quercetin	33061	37016	48388	165420	140780	142930	1.16329	3.79125	1.92267
	Quercetin 3-O-rutinoside (Rutin)	349640	352860	302040	5226200	5386200	5147900	1.18189	15.6891	3.97169
	Kaempferol 3-O-rutinoside (Nicotiflorin)	665190	648720	636440	1835700	1812300	1857100	1.18204	2.82262	1.49704
	Myricetin	9	9	9	88148	85763	65524	1.18251	8867.96	13.1144
	Kumatakenin	9	9	9	4264.3	3920.5	4224.3	1.18259	459.596	8.84422
	Kaempferol 3-O-robinobioside (Biorobin)	587820	628740	558190	2002200	1750000	1787600	1.17769	3.12145	1.64222
	Kaempferol 3-O-glucoside (Astragalin)	289210	279380	292740	1083700	1264300	1166000	1.18001	4.07974	2.02848
	Aromadedrin (Dihydrokaempferol)	9	9	9	33614	34056	34114	1.18265	3769.78	11.8803
	Quercetin 3-O-glucoside (Isotrifoliin)	2299500	2415500	2269500	7441300	7475400	7543100	1.18215	3.21566	1.68512
	Syringetin	9	9	9	25085	22649	21866	1.18263	2577.78	11.3319
Indole derivatives	5-Hydroxytryptophol	235910	220280	324430	774090	949530	1044400	1.15094	3.54593	1.82616
Isoflavone	Glycitin	990330	1253300	1301300	516560	574970	591150	1.14482	0.474672	-1.075
Lipids	MAG (18:2) isomer1	9	9	9	74311	76199	76070	1.18265	8391.85	13.0348
	LysoPC 16:0	77610000	78284000	64716000	15166000	15036000	15281000	1.17894	0.206169	-2.2781
	LysoPC 12:1	9	9	9	62294	60657	63028	1.18264	6888.11	12.7499
	LysoPC 14:0	248500	233920	256870	67699	63415	64654	1.18133	0.264805	-1.917
	LysoPE 18:2 (2n isomer)	10940000	10717000	10802000	3237100	3312800	3184500	1.18236	0.299898	-1.73745
	LysoPE 16:0	32291000	34377000	36787000	14917000	13818000	14320000	1.17663	0.416171	-1.26475
	LysoPE 18:2	166800	165250	151330	29905	33052	29483	1.18054	0.191237	-2.38657
	4-oxo-9Z,11Z,13E,15E-octadecatetraenoic acid	9	9	9	35625	34602	34373	1.18266	3874.07	11.9196
	Punicic acid	889850	860640	877280	401850	401050	409570	1.18237	0.461406	-1.11589
	MAG (18:3) isomer3	2101900	2240800	2381600	5993300	5287000	5815100	1.17534	2.54233	1.34615
	4-Hydroxysphinganine	9	9	9	413020	444280	448570	1.18263	48365.6	15.5617
	LysoPC 15:0	288300	287870	272280	78556	76892	82122	1.18174	0.280005	-1.83648
	MAG (18:3) isomer2	408100	413680	432520	883670	802180	829510	1.17731	2.00539	1.00388
	LysoPC 17:0	442110	440060	434780	100120	93173	99627	1.18217	0.222423	-2.16862
	MAG (18:3) isomer1	1350400	1392900	953570	167150	166350	157210	1.1736	0.132737	-2.91336
	α-Linolenic acid	931610	966230	865850	234700	242210	265950	1.17947	0.268793	-1.89543
	Lauric acid (C12:0)	11075	6888.3	16970	34284	37365	40826	1.08445	3.21971	1.68693
	Myristoleic acid (C14:1)	10960	8644.4	16921	25761	29221	30673	1.07388	2.34508	1.22964
	9,10-EODE	294520	554030	823610	186630	201450	183510	1.00858	0.341827	-1.54866
	9-KODE	63083	64989	104990	20349	19451	20854	1.14692	0.260248	-1.94204
	12,13-EODE	5076.1	7949	7394.2	14457	12477	14001	1.09604	2.00472	1.0034
	LysoPC 20:4	1613900	1573600	2021900	4471700	4584000	4669500	1.16649	2.6347	1.39764
	LysoPC 14:0 (2n isomer)	177630	164730	181000	627640	584170	611750	1.18043	3.48433	1.80088
	Palmitaldehyde	118300000	76738000	90235000	51352000	29724000	36240000	1.07876	0.411241	-1.28194
	1,18-Octadecanediol	9	9	9	32160	23593	25470	1.18235	3008.26	11.5547
Nucleotide and derivates	N2-methylguanosine	9	9	9	55125	52074	55686	1.18262	6032.78	12.5586
	Adenosine 3'-monophosphate	724660	733010	752450	3446500	3432200	3490500	1.18249	4.69169	2.23011
	Uridine 5'-diphospho-D-glucose	873700	661870	779310	2056700	2125600	2014400	1.16583	2.6769	1.42056
	2'-Deoxyinosine-5'-monophosphate	473060	456840	266500	188340	186720	190240	1.0501	0.472501	-1.08161
	2-Hydroxy-6-aminopurine	540060	500530	505970	1297100	1373100	1303600	1.18011	2.56944	1.36146
	Guanine	369010	391150	408240	973390	997530	897680	1.1778	2.45515	1.29581
	Deoxycytidine	9	9	9	223710	224990	281110	1.18245	27030	14.7223
	Xanthosine	9	9	9	85035	51098	61455	1.18199	7318.07	12.8372
	Nicotinic acid adenine dinucleotide	389780	384140	371360	889810	865000	834970	1.18089	2.26126	1.17713
	NADP	155110	156570	148240	318550	401390	409030	1.16274	2.45471	1.29555
	2'-Deoxyadenosine-5'-monophosphate	167840	148190	156020	385040	360830	362170	1.17656	2.34729	1.231
	Guanosine 3',5'-cyclic monophosphate	13516	17930	14376	30488	33040	37004	1.14545	2.19397	1.13354
	2-(dimethylamino)guanosine	9	9	9	5141.2	5522.2	4907.2	1.18264	576.689	9.17165
Organic acids and derivatives	5-Aminolevulinate	4903400	4763900	6086900	2681000	2593900	2473200	1.15269	0.491812	-1.02382
Organic acids and derivatives	1-O-Feruloyl quinic acid	120780	130130	133320	768840	750140	711780	1.18186	5.80579	2.53749
Organic acids and derivatives	5-O-p-Coumaroyl shikimic acid	70148	80645	68324	9	9	9	1.18251	0.000123222	-12.9865
	2,5-dihydroxy benzoic acid O-hexside	7682400	11462000	16317000	24458000	20899000	26247000	1.00963	2.01921	1.01379
	4-O-Caffeoyl quinic acid (criptochlorogenic acid)	114840	121300	91066	42851	54674	64468	1.09263	0.49508	-1.01427
	Quinic acid O-glucuronic acid	20979	19756	26822	97927	80314	88313	1.16765	3.94562	1.98025
	3-O-p-Coumaroyl quinic acid	9493300	13368000	12878000	94219000	88718000	125280000	1.1711	8.62404	3.10836
	3-O-p-Coumaroyl shikimic acid	54106	44493	39105	143400	144970	169060	1.16304	3.32184	1.73198
	Kynurenic acid	74916	100330	93950	336050	346390	338920	1.17322	3.79411	1.92376
	Ethyl 3,4-Dihydroxybenzoate (Ethyl protocatechuate)	959700	914060	923290	381430	395480	398760	1.18168	0.420325	-1.25042
	Benzoic acid	456340	498790	476490	1276400	862520	989280	1.13135	2.18508	1.12768
	Dodecanedioic aicd	9	9	9	3657.2	3703.2	3609.7	1.18267	406.3	8.6664
	6-Aminocaproic acid	1393500	1295000	1551400	642210	639520	590780	1.1705	0.44164	-1.17906
	Chlorogenic acid (3-O-Caffeoylquinic acid)	49634000	50576000	49663000	109380000	97864000	98487000	1.17674	2.03993	1.02852
	Chlorogenic acid methyl ester	9	9	9	97611	96017	91886	1.18267	10574.6	13.3683
	Methylmalonic acid	3198300	3090700	3223800	7705000	7033000	6817500	1.17743	2.26595	1.18011
	Succinic acid	2571900	2844700	2698000	7180200	7514400	7036000	1.18026	2.67796	1.42114
	Suberic acid	9	9	9	45435	26426	52411	1.18099	4602.67	12.1683
	L-(+)-Tartaric acid	4040400	4183300	3534700	594340	627950	618420	1.18056	0.156544	-2.67536
	(S)-(-)-2-Hydroxyisocaproic acid	186710	184320	234250	9	9	9	1.18253	4.46075e-05	-14.4524
	Cis-Aconitic acid	28549	27306	21364	12950	10054	14487	1.10406	0.485515	-1.04241
	4-Hydroxybenzaldehyde	1470700	1432500	2036000	4770000	5171400	5707800	1.15591	3.16837	1.66374
	(S)-2-(4-Aminobutanamido)-3-(1-methyl-1H-imidazol-5-yl)propanoic acid	9	9	9	548.5	1181.6	824.56	1.17701	94.617	6.56403
	Aminomalonic acid	88369	97845	135760	287440	258960	281150	1.13958	2.57024	1.3619
	(Rs)-Mevalonic acid	9517300	7517400	10434000	2527400	2386100	2516900	1.1699	0.270504	-1.88628
	Isochlorogenic acid B	9	9	9	13694	18671	30179	1.18027	2316.44	11.1777
	Cynarin	9	9	9	375920	492010	432100	1.18254	48149.3	15.5552
Others	E-3,4,5'-Trihydroxy-3'-glucopyranosylstilbene	9	9	9	846580	879460	873430	1.18265	96276.7	16.5549
	Phthalic anhydride	5409100	5036700	5547800	11574000	10566000	10981000	1.17543	2.07089	1.05025
	Vomifoliol	90220	101730	185180	30029	31084	44021	1.0955	0.278774	-1.84283
Phenylpropanoids	Caffeic acid O-glucoside	6514500	5764100	4241900	1387600	1619900	1375300	1.15726	0.265295	-1.91433
	Caffeic aldehyde	9	9	9	69470	65138	65201	1.18265	7400.33	12.8534
	Hydroxy-methoxycinnamate	1618200	1579700	1845500	3547500	3440500	3490000	1.17196	2.07757	1.05489
	Gallic acid O-feruloyl-O-hexosyl-O-hexoside	46066	47243	49906	9	9	9	1.18263	0.000188528	-12.3729
	3,4-Dimethoxycinnamic acid	7588.6	10022	8714.6	17154	15820	22401	1.11334	2.1035	1.07279
	3-Hydroxy-4-methoxycinnamic acid	23843	26775	26887	61424	60454	60909	1.17814	2.35839	1.2378
	Arctiin	9	9	9	26812	22363	24037	1.18255	2711.56	11.4049
	Coniferin	15309000	14211000	9561100	3710000	3589700	3653500	1.15165	0.280268	-1.83512
	Esculetin (6,7-dihydroxycoumarin)	9	9	9	659660	490070	500490	1.18251	61119.3	15.8993
	Sinapinaldehyde	508430	623040	890310	205890	150180	133460	1.13291	0.242128	-2.04616
	Daphnetin	9	9	9	1380400	1369300	1240600	1.18267	147789	17.1732
	Caffeic acid	115000	102560	116320	655090	672280	670950	1.18114	5.98514	2.58139
Polyphenol	Gallocatechin-gallocatechin	9	9	9	3386400	3650900	3610100	1.18264	394348	18.5891
	(+)-Gallocatechin (GC)	59433	59451	58182	28364	25433	30925	1.16961	0.478477	-1.06348
	Protocatechuic acid	166020	222060	187600	338210	461480	523220	1.1073	2.298	1.20038
Proanthocyanidins	Procyanidin B2	9	9	9	88885000	90801000	91988000	1.18265	10062000	23.2624
	Procyanidin B3	9	9	9	94183000	94154000	95601000	1.18265	1.05162e+07	23.3261
Terpene	Cucurbitacin B	9	9	9	16690	21574	20881	1.18237	2190.56	11.0971
	Azadirachtin A	9	9	9	18160	17032	18493	1.1826	1988.33	10.9573
	Swertiamarin	221570	240800	245200	711920	688180	736570	1.18012	3.01973	1.59442
	Loganic acid	9	9	9	53941	51548	58983	1.18256	6091.56	12.5726
	Geniposidic acid	11316	10334	11634	31225	34103	31346	1.17812	2.90452	1.5383
	Cantharidin	9	9	9	81516	84112	74150	1.18266	8880.67	13.1165
Vitamins and derivatives	Pyridoxine O-glucoside	1659100	1651200	1783300	5118400	4508800	4568500	1.17771	2.78697	1.4787
	Pyridoxine	4694800	4595500	5474500	18368000	17664000	16590000	1.17708	3.56402	1.8335

## Sheet: Light VS UV-B
Supplemental Table S2c. Significantly changed metabolites in Light compared with UV-B.
Class	Compounds	Light1	Light2	Light3	UV-B1	UV-B2	UV-B3	VIP	Fold_Change	Log2FC
Alcohols	Enterodiol	18856	27338	19623	3244.2	4397.6	5538.8	1.16181	0.200261	-2.32004
Alkaloids	Piperidine	35453000	32026000	30682000	8946200	9409100	8871400	1.19227	0.277368	-1.85013
	L-Carnitine	36610	29456	35719	66593	78495	73657	1.16795	2.14909	1.10373
	Chlorpyrifos	38787000	35761000	33482000	302970	241160	298190	1.19471	0.00779709	-7.00285
	2-Picolylamine	9155.7	10669	11467	9	166.2	9	1.13843	0.00588654	-7.40836
Amino acid and derivatives	3-(2-Naphthyl)-D-alanine	137990	139200	126860	228870	332360	283190	1.14275	2.08989	1.06343
	L-Leucine	7683100	7841300	8688700	2822800	2584800	2561100	1.19096	0.329107	-1.60337
	(-)-3-(3,4-Dihydroxyphenyl)-2-methylalanine	685010	539340	468770	128460	142990	134080	1.17992	0.239516	-2.0618
	N6-Acetyl-L-lysine	327540	336660	346960	157340	174060	142220	1.18072	0.468393	-1.09421
	N-Propionylglycine	4285300	3480200	3944700	1324300	1180200	1063500	1.18294	0.304692	-1.71458
	N-Glycyl-L-leucine	94735	95590	97490	675940	624070	637540	1.19498	6.73193	2.75102
	L-Cysteine	9	9	9	37542	37864	35679	1.19543	4114.26	12.0064
	L-Tyramine	25359	16098	23185	9	9	9	1.19471	0.000417685	-11.2253
	N-Acetyl-L-tyrosine	98497	110900	88446	28525	25336	34352	1.1762	0.296173	-1.75549
	alpha-Aminocaproic acid	8708300	8777100	8811100	2846400	2686200	2820200	1.19485	0.317639	-1.65454
Anthocyanins	Cyanidin 3-O-malonylhexoside	7645.7	7849.5	7971.7	264900	259400	253030	1.19537	33.1245	5.04983
	Cyanidin O-syringic acid	272810	284200	269190	8654300	8821300	8786200	1.1954	31.7863	4.99033
	Cyanidin 3-O-glucoside (Kuromanin)	37040	33706	35431	400920	432270	443930	1.19484	12.0282	3.58835
	Cyanidin 3,5-O-diglucoside (Cyanin)	9	9	9	5184600	5361900	5184300	1.19544	582622	19.1522
	Cyanidin 3-O-galactoside	6322000	6240600	6087300	145280000	149570000	148940000	1.19541	23.7958	4.57264
	Peonidin 3-O-glucoside chloride	124670	150480	131840	9	9	9	1.19536	6.63407e-05	-13.8797
Flavanone	Hesperetin 7-O-neohesperidoside (Neohesperidin)	1428100	1693600	1620900	4335600	4022800	4159500	1.18771	2.63946	1.40024
	Naringenin	1748500	1815600	1754900	279460	275960	278000	1.19533	0.156687	-2.67404
	Naringenin chalcone	2199300	2299900	2350000	393380	384380	444220	1.19346	0.178412	-2.48671
	Isosakuranetin-7-neohesperidoside (Poncirin)	27193000	30524000	32064000	1641000	1386600	1356400	1.19396	0.0488299	-4.35609
	4',5,7-Trihydroxyflavanone	2066400	2277600	2221300	338610	378980	376330	1.19375	0.166621	-2.58535
Flavone	Selgin O-malonylhexoside	5108600	5101300	5198300	862650	937430	909720	1.19492	0.175867	-2.50744
	C-hexosyl-apigenin O-hexosyl-O-hexoside	195690	218290	212830	9	9	9	1.19542	4.30753e-05	-14.5028
	Apigenin 7-O-glucoside (Cosmosiin)	806060	766870	850430	3738000	3072200	3711200	1.18984	4.34166	2.11825
	8-C-hexosyl-hesperetin O-hexoside	1326800	1324400	1331100	5154300	5227700	5099000	1.19537	3.88745	1.95882
	di-C,C-hexosyl-apigenin	24960	22496	28949	9	9	9	1.19526	0.00035338	-11.4665
	C-hexosyl-luteolin O-p-coumaroylhexoside	81308	83945	87635	9	9	9	1.19544	0.000106767	-13.1933
	Tricin O-malonylhexoside	9	9	9	72286	68903	74183	1.19544	7976.74	12.9616
	Luteolin O-hexosyl-O-hexosyl-O-hexoside	8994	10288	11597	4787.8	3935.5	4817	1.16241	0.438495	-1.18937
	Hesperetin C-hexoside O-hexoside	9	9	9	4907	3965.2	5364.7	1.19497	527.293	9.04246
	Chrysoeriol 7-O-rutinoside	14472	15691	14860	53507	51179	53784	1.19424	3.51976	1.81548
	Luteolin	1341300	1316900	1561400	9	9	9	1.19541	6.39871e-06	-17.2538
	Acacetin	46274	35078	37091	9	9	9	1.19521	0.000227958	-12.0989
	Luteolin 7-O-glucoside (Cynaroside)	13781000	14218000	14443000	3033400	2950900	3299900	1.19403	0.21875	-2.19264
	Tricetin	13112000	13110000	11931000	9	9	9	1.19543	7.07677e-07	-20.4304
	Butin	3517800	4039600	4170100	663370	636260	632910	1.19332	0.164787	-2.60133
	4,2',4',6'-Tetrahydroxychalcone	2188900	2335300	2314800	389970	374210	401280	1.1948	0.170414	-2.55289
Flavonoid	3-O-Acetylpinobanksin	49391	54596	49758	113590	96901	108230	1.18103	2.07305	1.05175
	Narcissoside	669930	707500	736230	293330	303010	267830	1.18932	0.40885	-1.29036
	Tiliroside	25980000	28903000	32243000	1647200	1192900	1313600	1.19222	0.0476746	-4.39063
	Spinosin	141820	181600	154840	362850	365160	381780	1.17771	2.32047	1.21442
	Isorhamnetin 3-O-glucoside	42236000	40391000	42237000	18526000	18113000	18309000	1.19456	0.440063	-1.18422
	Diosmin	120890	136020	109710	9	9	9	1.19533	7.36457e-05	-13.729
	Glabridin	9	9	9	170140	132680	138920	1.19527	16360.7	13.998
Flavonol	Isorhamnetin O-hexoside	31015000	30342000	30901000	13693000	14375000	14146000	1.19443	0.457565	-1.12795
	Isorhamnetin 5-O-hexoside	33916000	30719000	33244000	14701000	14082000	14186000	1.19172	0.439001	-1.1877
	Isorhamnetin O-acetyl-hexoside	662780	738380	799610	135550	138620	145260	1.1925	0.190583	-2.39151
	Quercetin O-acetylhexoside	5871200	6525200	7441200	20022000	22137000	22771000	1.18512	3.27308	1.71065
	Di-O-methylquercetin	201950	216300	215810	618810	558940	577260	1.19213	2.76789	1.46879
	Quercetin	1935900	1472100	2042600	165420	140780	142930	1.19063	0.0824001	-3.60121
	Kaempferol	1110900	1029700	1202100	9	9	9	1.19542	8.0773e-06	-16.9177
	Kaempferol 3-O-rutinoside (Nicotiflorin)	9489000	9647300	9413400	1835700	1812300	1857100	1.19534	0.192825	-2.37463
	Kumatakenin	8510.6	8559.1	8226.4	4264.3	3920.5	4224.3	1.19141	0.490554	-1.02752
	Kaempferol 7-O-rhamnoside	959150	829100	676130	419990	354880	339900	1.14349	0.452353	-1.14448
	Isorhamnetin 3-O-neohesperidoside	163260	175140	166520	67624	73932	73256	1.19127	0.425438	-1.23298
	Isorhamnetin	150270	145090	159380	9	9	9	1.19543	5.93746e-05	-14.0398
	Kaempferol 3-O-robinobioside (Biorobin)	9494700	9923000	9562900	2002200	1750000	1787600	1.19383	0.191155	-2.38718
	Kaempferol 3-O-glucoside (Astragalin)	4201600	4478700	4632600	1083700	1264300	1166000	1.19164	0.263955	-1.92164
	Aromadedrin (Dihydrokaempferol)	635650	680100	719030	33614	34056	34114	1.19511	0.0500221	-4.32129
	Kaempferol 3-O-galactoside (Trifolin)	3595300	4947100	5049100	941800	1096100	1171200	1.17688	0.236111	-2.08246
	Syringetin	9	9	9	25085	22649	21866	1.19536	2577.78	11.3319
	Morin	1608400	1132500	1659100	184840	127610	152180	1.1833	0.105598	-3.24335
Isoflavone	Orobol (5,7,3',4'-tetrahydroxyisoflavone)	14978	14327	14274	9	9	9	1.19544	0.000619564	-10.6565
	Genistein 7-O-Glucoside (Genistin)	713290	570620	680430	2446000	2353500	2417000	1.18876	3.67375	1.87725
	Biochanin A	37811	37599	37622	9	9	9	1.19545	0.00023887	-12.0315
	2'-Hydroxygenistein	1230300	1414800	1274200	9	9	9	1.19541	6.88899e-06	-17.1473
Lipids	9-Hydroxy-(10E,12Z,15Z)-octadecatrienoic acid	2249000	2257700	2340200	937490	915880	933790	1.19485	0.407069	-1.29666
	2-Aminoethylphosphonate	126350	134440	127650	32080	36491	34667	1.19295	0.265776	-1.91172
	LysoPC 16:0	35174000	33597000	33389000	15166000	15036000	15281000	1.19437	0.445213	-1.16743
	LysoPC 12:1	9	9	9	62294	60657	63028	1.19544	6888.11	12.7499
	LysoPC 14:0	186240	186830	180100	67699	63415	64654	1.19434	0.353902	-1.49858
	LysoPE 18:2 (2n isomer)	8945900	8783500	8801300	3237100	3312800	3184500	1.19507	0.366911	-1.4465
	LysoPE 16:0	36520000	36219000	34770000	14917000	13818000	14320000	1.19343	0.400478	-1.3202
	LysoPE 18:2	65591	68971	69000	29905	33052	29483	1.18947	0.454112	-1.13888
	Punicic acid	2242200	2288500	2217100	401850	401050	409570	1.19532	0.179684	-2.47647
	MAG (18:2)	5719200	5614900	5777800	1396200	1476100	1481700	1.19485	0.254443	-1.97459
	Octadeca-11E,13E,15Z-trienoic acid	16957000	17454000	17011000	2773300	2179200	2701800	1.1916	0.148853	-2.74804
	LysoPC 15:0	186320	179420	188310	78556	76892	82122	1.19346	0.428788	-1.22166
	LysoPC 17:0	290380	287110	280950	100120	93173	99627	1.19414	0.341224	-1.55121
	MAG (18:3) isomer1	1027400	1159600	1165700	167150	166350	157210	1.19413	0.146363	-2.77238
	α-Linolenic acid	1171200	1112100	1015700	234700	242210	265950	1.19195	0.225177	-2.15087
	Myristoleic acid (C14:1)	3968.8	9255.5	9290.2	25761	29221	30673	1.10642	3.80444	1.92768
	9,10-EODE	667930	986960	1180000	186630	201450	183510	1.16846	0.201627	-2.31024
	9-KODE	45452	49152	54735	20349	19451	20854	1.18578	0.40615	-1.29992
	13-HPODE	112030	94909	111240	51872	50775	43674	1.17323	0.45987	-1.1207
	LysoPC 14:0 (2n isomer)	200050	196670	201410	627640	584170	611750	1.19446	3.04877	1.60823
	LysoPE 16:0 (2n isomer)	6534000	6882000	7024300	2324000	2299800	2188100	1.19392	0.333258	-1.58529
	1,18-Octadecanediol	9	9	9	32160	23593	25470	1.19509	3008.26	11.5547
Nucleotide and derivates	Adenosine 3'-monophosphate	1313400	1380400	1378900	3446500	3432200	3490500	1.19466	2.54603	1.34825
	β-Nicotinamide mononucleotide	931880	1082400	1011600	2252500	2136100	2315500	1.18647	2.21559	1.14769
	Uracil	1042200	1025600	1107800	2298700	2350400	2441500	1.1923	2.23284	1.15888
	Uridine	353600	329750	353280	957550	945540	912730	1.19359	2.71632	1.44165
	Cytidine	9	9	9	1481500	1257900	1212500	1.19536	146367	17.1592
	Guanosine 3',5'-cyclic monophosphate	10630	19226	11798	30488	33040	37004	1.10318	2.4135	1.27113
	2-(dimethylamino)guanosine	9	9	9	5141.2	5522.2	4907.2	1.19537	576.689	9.17165
	β-Pseudouridine	15402	22948	29677	74523	81628	61130	1.12753	3.19404	1.67538
	Hypoxanthine-9-β-D-arabinofuranoside	9	9	9	68440	65041	54472	1.19527	6961.22	12.7651
Organic acids and derivatives	5-Aminolevulinate	7835400	7676400	8616200	2681000	2593900	2473200	1.19223	0.321125	-1.63879
	1-O-Feruloyl quinic acid	165780	152270	162660	768840	750140	711780	1.19417	4.64055	2.2143
	5-O-p-Coumaroyl shikimic acid	179650	181920	169950	9	9	9	1.19543	5.07977e-05	-14.2649
	3-O-p-coumaroyl quinic acid O-hexoside	9	9	9	129300	148170	140670	1.19542	15486.7	13.9187
	3-O-p-Coumaroyl quinic acid	11652000	12538000	13105000	94219000	88718000	125280000	1.18887	8.2643	3.04689
	3-O-p-Coumaroyl shikimic acid	54872	76963	52865	143400	144970	169060	1.15019	2.47661	1.30837
	2-Isopropylmalate	2439100	2454400	2269000	417560	426720	473840	1.19354	0.184031	-2.44198
	Dodecanedioic aicd	9	9	9	3657.2	3703.2	3609.7	1.19544	406.3	8.6664
	6-Aminocaproic acid	1993400	1928800	2189400	642210	639520	590780	1.19187	0.306386	-1.70658
	Methylmalonic acid	15543000	14409000	14690000	7705000	7033000	6817500	1.18734	0.482852	-1.05035
	3-Hydroxy-3-methyl butyric acid	98947	95004	101230	228340	226670	200930	1.18754	2.22216	1.15196
	Succinic acid	15893000	14068000	15951000	7180200	7514400	7036000	1.18674	0.47331	-1.07914
	Creatine	41464	56075	46553	95875	98824	97526	1.16068	2.02804	1.02009
	Suberic acid	9	9	9	45435	26426	52411	1.19399	4602.67	12.1683
	L-(+)-Tartaric acid	3814600	3439800	3559800	594340	627950	618420	1.19452	0.170212	-2.55459
	Citric acid	17984000	18016000	18119000	38432000	40882000	37389000	1.19257	2.15641	1.10863
	(S)-(-)-2-Hydroxyisocaproic acid	1028900	1081300	1041000	9	9	9	1.19544	8.56816e-06	-16.8326
	A-Ketoglutaric acid	92872	69069	66847	192760	237900	174010	1.14931	2.64293	1.40214
	4-Acetamidobutyric acid	223010	228800	246360	44948	53455	58906	1.1877	0.225316	-2.14998
	2-Hydroxy-2-methyl butyric acid	27035	28091	23718	9	9	9	1.19534	0.000342448	-11.5118
	(Rs)-Mevalonic acid	11169000	8853700	10921000	2527400	2386100	2516900	1.18871	0.240126	-2.05813
	5-hydroxyhexanoic acid	236540	168790	210980	39294	49138	50187	1.1785	0.224918	-2.15253
	Cynarin	21146	20387	16938	375920	492010	432100	1.19287	22.2338	4.47468
Others	Phthalic anhydride	67802000	71582000	70478000	11574000	10566000	10981000	1.19481	0.157823	-2.66362
	Vomifoliol	73829	89341	84562	30029	31084	44021	1.14142	0.424386	-1.23655
	Dehydrocostus lactone	9	9	9	68562	75082	68113	1.19542	7842.85	12.9372
Phenylpropanoids	Caffeic acid O-glucoside	3505500	3596200	3529900	1387600	1619900	1375300	1.18681	0.412243	-1.27843
	Caffeic aldehyde	165110	163890	173220	69470	65138	65201	1.19344	0.397852	-1.3297
	Hydroxy-methoxycinnamate	1708800	1722700	1745600	3547500	3440500	3490000	1.19485	2.02391	1.01715
	Gallic acid O-feruloyl-O-hexosyl-O-hexoside	46123	52880	47710	9	9	9	1.19538	0.000184033	-12.4077
	3-Hydroxy-4-methoxycinnamic acid	21589	19369	22348	61424	60454	60909	1.1914	2.88736	1.52975
	Arctiin	48712	50263	51125	26812	22363	24037	1.18214	0.487755	-1.03577
	Coniferyl alcohol	232760	250190	273050	71109	71578	72026	1.19224	0.284012	-1.81598
	Pinoresinol	723800	772120	736470	219580	211450	269940	1.18455	0.314	-1.67116
	Coniferin	10016000	9586300	8748700	3710000	3589700	3653500	1.19098	0.386343	-1.37205
	p-Coumaryl alcohol	791780	882110	842750	118160	99482	115850	1.19316	0.132515	-2.91577
	Esculetin (6,7-dihydroxycoumarin)	9	9	9	659660	490070	500490	1.19524	61119.3	15.8993
	Daphnetin	9	9	9	1380400	1369300	1240600	1.19542	147789	17.1732
	Caffeic acid	104410	116540	143960	655090	672280	670950	1.18813	5.4762	2.45318
Polyphenol	Gallocatechin-gallocatechin	9	9	9	3386400	3650900	3610100	1.19544	394348	18.5891
	6-Gingerol	3364400	3569500	3606700	8438700	8457500	7463900	1.18792	2.31107	1.20856
Quinones	Quinone	1798800	1884000	1892200	9	9	9	1.19544	4.84305e-06	-17.6557
Terpene	Cucurbitacin I	81559	82299	84289	9	9	9	1.19545	0.000108806	-13.1659
	Azadirachtin A	9	9	9	18160	17032	18493	1.19542	1988.33	10.9573
	Phytol	470420	510800	499890	140740	132890	140420	1.19403	0.279554	-1.8388
	Swertiamarin	316730	280870	322490	711920	688180	736570	1.18786	2.32224	1.21552
	Geniposidic acid	15953	16115	14483	31225	34103	31346	1.18676	2.07673	1.05432
Vitamins and derivatives	Pyridoxine O-feruloyl hexoside	22878	24022	22630	9	9	9	1.19543	0.000388322	-11.3305
	Thiamine	48501	39815	49039	9950.9	23502	24713	1.00155	0.423471	-1.23966
