# Supplementary material for: Metabolome and transcriptome profiling provide insights into green apple peel reveals light- and UV-B-responsive pathway in anthocyanins accumulation
Source: BMC Plant Biol. 2021 Jul 24;21:351. doi: 10.1186/s12870-021-03121-3 (PMC8305501; doi:10.1186/s12870-021-03121-3)
Supplement: Supplementary file 3 — Additional file 3: Table S3. Abundance of flavonoids and anthocyanins quantified by LC-MS/MS. [file 12870_2021_3121_MOESM3_ESM.xls]

## Sheet: Table S3
Table S3 Abundance of flavonoids and anthocyanins quantified by LC-MS/MS
Class	KEGG ID	Compounds	mix01	mix02	mix03	CK1	CK2	CK3	Light1	Light2	Light3	UV-B1	UV-B2	UV-B3
Anthocyanins	C08639	"Cyanidin 3,5-O-diglucoside (Cyanin)"	2048600	2308900	2704300	9	9	9	9	9	9	5184600	5361900	5184300
	C08647	Cyanidin 3-O-galactoside	84389000	88615000	82035000	9	9	9	6322000	6240600	6087300	145280000	149570000	148940000
	C08604	Cyanidin 3-O-glucoside (Kuromanin)	149830	147510	149180	43974	42954	39249	37040	33706	35431	400920	432270	443930
	-	Cyanidin 3-O-malonylhexoside	139800	140930	137960	9	9	9	7645.7	7849.5	7971.7	264900	259400	253030
	-	Cyanidin O-syringic acid	3310500	2898200	2975100	39495	57686	63692	272810	284200	269190	8654300	8821300	8786200
	C16315	Delphinidin 3-O-rutinoside (Tulipanin)	48975	93971	67688	9	9	9	48323	49893	66220	36094	58541	38734
	C12140	Malvidin 3-O-glucoside (Oenin)	164960	158810	157010	108620	129190	106480	86332	87930	84006	136530	129700	129090
	-	Peonidin 3-O-glucoside chloride	467500	254840	265720	183590	145460	230850	124670	150480	131840	9	9	9
Flavanone	C00509	"4',5,7-Trihydroxyflavanone"	1018400	905250	1063500	9	9	9	2066400	2277600	2221300	338610	378980	376330
	C05631	Eriodictyol	117380	116650	120080	9	9	9	101870	145030	116450	210470	154840	255850
	C09806	Hesperetin 7-O-neohesperidoside (Neohesperidin)	2590900	2597700	2590000	211470	200250	223760	1428100	1693600	1620900	4335600	4022800	4159500
	C09830	Isosakuranetin-7-neohesperidoside (Poncirin)	12338000	12349000	14368000	411690	430010	334390	27193000	30524000	32064000	1641000	1386600	1356400
	C00509	Naringenin	741440	740960	753170	9	9	9	1748500	1815600	1754900	279460	275960	278000
	C06561	Naringenin chalcone	1011700	998460	1073500	9	9	9	2199300	2299900	2350000	393380	384380	444220
Flavone	C06561	"4,2',4',6'-Tetrahydroxychalcone "	1065800	981240	1083100	9	9	9	2188900	2335300	2314800	389970	374210	401280
	-	"di-C,C-hexosyl-apigenin"	11354	11653	13219	9	9	9	24960	22496	28949	9	9	9
	-	6-C-hexosyl-hesperetin O-hexoside	3094400	2908100	2917400	154090	149630	142530	2400700	2544000	2359800	4169100	4227200	4469100
	-	8-C-hexosyl-hesperetin O-hexoside	3248500	3424800	3394600	142120	147000	140960	1326800	1324400	1331100	5154300	5227700	5099000
	C01470	Acacetin	22831	25775	27091	9	9	9	46274	35078	37091	9	9	9
	C09614	Butin	1505900	1556000	1552900	9	9	9	3517800	4039600	4170100	663370	636260	632910
	-	C-hexosyl-apigenin O-hexosyl-O-hexoside	209480	201020	201360	207760	213710	201190	195690	218290	212830	9	9	9
	-	C-hexosyl-luteolin O-p-coumaroylhexoside	35944	41829	39995	9	9	9	81308	83945	87635	9	9	9
	-	Chrysoeriol 7-O-rutinoside	29080	27547	27899	9	9	9	14472	15691	14860	53507	51179	53784
	-	Hesperetin C-hexoside O-hexoside	4200.4	4390.4	4247.2	9	9	9	9	9	9	4907	3965.2	5364.7
	-	Limocitrin O-hexoside	100120	113120	107070	9	9	9	52480	64045	62581	86539	90225	89502
	C01514	Luteolin	553360	541210	536870	9	9	9	1341300	1316900	1561400	9	9	9
	C03951	Luteolin 7-O-glucoside (Cynaroside)	6878300	6483100	6321400	596420	668800	641870	13781000	14218000	14443000	3033400	2950900	3299900
	-	Luteolin 8-C-hexosyl-O-hexoside	3573000	3560100	3550500	374720	357470	384800	3893300	4091900	3781400	4287100	4701400	4567000
	-	Luteolin O-hexosyl-O-hexosyl-O-hexoside	4022	4604.4	3859.7	9	9	9	8994	10288	11597	4787.8	3935.5	4817
	C09833	sakuranetin	138140	119960	137740	9	9	9	37723	98479	45177	524930	138240	207140
	-	Selgin O-malonylhexoside	1955200	1909100	1949100	143870	146760	140540	5108600	5101300	5198300	862650	937430	909720
	C10192	Tricetin	8494500	8084600	8405000	9	9	9	13112000	13110000	11931000	9	9	9
	-	Tricin O-malonylhexoside	42090	39670	43509	9	9	9	9	9	9	72286	68903	74183
Flavonoid	C10039	Diosmin	187570	131120	155680	32323	32585	25805	120890	136020	109710	9	9	9
	C10421	Glabridin	57934	47797	50889	9	9	9	9	9	9	170140	132680	138920
	-	Persicoside	505740	429140	482610	9	9	9	676450	761940	804130	531380	541770	588920
	C17834	Spinosin	224310	161130	146730	9	9	9	141820	181600	154840	362850	365160	381780
	C17140	Tiliroside	13494000	12810000	14256000	334900	363340	322230	25980000	28903000	32243000	1647200	1192900	1313600
Flavonol	C00974	Aromadedrin (Dihydrokaempferol)	232980	274900	234190	9	9	9	635650	680100	719030	33614	34056	34114
	C10084	Isorhamnetin	78358	72937	83991	9	9	9	150270	145090	159380	9	9	9
	-	Isorhamnetin 5-O-hexoside	19898000	19030000	19505000	8253200	8442700	8746400	33916000	30719000	33244000	14701000	14082000	14186000
	-	Isorhamnetin O-acetyl-hexoside	321130	374460	347770	12706	20308	18002	662780	738380	799610	135550	138620	145260
	-	Isorhamnetin O-hexoside	18190000	17899000	17774000	8420000	8410900	8830800	31015000	30342000	30901000	13693000	14375000	14146000
	C05903	Kaempferol	555970	551570	532350	9	9	9	1110900	1029700	1202100	9	9	9
	C12249	Kaempferol 3-O-glucoside (Astragalin)	2493500	2540500	2490600	289210	279380	292740	4201600	4478700	4632600	1083700	1264300	1166000
	-	Kaempferol 3-O-robinobioside (Biorobin)	4476600	4540200	4394600	587820	628740	558190	9494700	9923000	9562900	2002200	1750000	1787600
	-	Kaempferol 3-O-rutinoside (Nicotiflorin)	4664700	4309800	4431200	665190	648720	636440	9489000	9647300	9413400	1835700	1812300	1857100
	-	Kumatakenin	4607	4986.3	4895.4	9	9	9	8510.6	8559.1	8226.4	4264.3	3920.5	4224.3
	-	methylQuercetin O-hexoside	10751000	10829000	9907600	302400	320060	315970	16230000	16322000	17252000	8692400	8379200	8529200
	C10105	Morin	891080	844450	778660	86609	84628	96133	1608400	1132500	1659100	184840	127610	152180
	C10107	Myricetin	63384	60706	57550	9	9	9	47624	41524	40913	88148	85763	65524
	C00389	Quercetin	797300	823370	750280	33061	37016	48388	1935900	1472100	2042600	165420	140780	142930
	C05625	Quercetin 3-O-rutinoside (Rutin)	3127500	3051700	3077300	349640	352860	302040	4226900	4263200	4316000	5226200	5386200	5147900
	-	Quercetin 5-O-malonylhexosyl-hexoside	813440	841000	815580	9	9	9	1082500	1097500	1002000	991740	974740	914520
	-	Quercetin 7-O-malonylhexosyl-hexoside	811600	821270	822730	14964	11578	14550	767730	710640	734010	1119500	1056200	1031600
	-	Quercetin 7-O-rutinoside	3665400	3618300	3419200	351830	358300	365240	4633300	5089000	4763500	5635100	6167000	5939500
	-	Quercetin O-acetylhexoside	11905000	10682000	9876600	1149200	1087400	910320	5871200	6525200	7441200	20022000	22137000	22771000
	C11620	Syringetin	9096	8941.2	10086	9	9	9	9	9	9	25085	22649	21866
