# Supplementary material for: Metabolome and transcriptome profiling provide insights into green apple peel reveals light- and UV-B-responsive pathway in anthocyanins accumulation
Source: BMC Plant Biol. 2021 Jul 24;21:351. doi: 10.1186/s12870-021-03121-3 (PMC8305501; doi:10.1186/s12870-021-03121-3)
Supplement: Supplementary file 4 — Additional file 4: Table S4. a-1. All differentially changed genes in Light compared with CK. a-2. Significantly differentially expressed genes in Light compared with CK. b-1. All differentially changed genes in UV-B compared with CK. b-2. Significantly differentially expressed genes in UV-B compared with CK. c-1. All differentially changed genes in UV-B compared with Light. c-2. Significantly differentially expressed genes in UV-B compared with Light. [file 12870_2021_3121_MOESM4_ESM.xls]

## Sheet: CK VS Light
Supplemental Table S4a-1. All differentially changed genes in Light compared with CK.																		Supplemental Table S4a-2. Significantly differentially expressed genes in Light compared with CK.
ID	CK1_fpkm	CK2_fpkm	CK3_fpkm	Light1_fpkm	Light2_fpkm	Light3_fpkm	CK1_count	CK2_count	CK3_count	Light1_count	Light2_count	Light3_count	FoldChange	log2FoldChange	pvalue	padj	regulated		ID	CK1_fpkm	CK2_fpkm	CK3_fpkm	Light1_fpkm	Light2_fpkm	Light3_fpkm	CK1_count	CK2_count	CK3_count	Light1_count	Light2_count	Light3_count	FoldChange	log2FoldChange	pvalue	padj	regulated	Pfam	Swissprot
gene:MD00G1000100	0	0	0	0.38	0.38	0.34	0	0	0	2	2	2	11.068	3.468	0.108799	0.203351	false		gene:MD00G1000500	0.61	0.52	0.84	0.24	0.25	0.19	24	16	24	8	8	7	0.365	-1.452	0.00939014	0.0247639	down	Myb-like DNA-binding domain	RecName: Full=Myb family transcription factor PHL11 {ECO:0000305}; AltName: Full=Protein PHR1-LIKE 11 {ECO:0000305};
gene:MD00G1000200	3.16	4.55	4.51	5.83	7.25	6.94	70	80	73	109	134	144	1.75	0.807	0.000225297	0.000812653	false		gene:MD00G1000600	3.63	3.16	2.93	17.95	18.01	17.33	107	74	63	447	443	479	5.794	2.534	2.90023e-67	7.89337e-66	up	Domain of unknown function (DUF1995)	RecName: Full=Protein LOW PSII ACCUMULATION 3, chloroplastic; Flags: Precursor;
gene:MD00G1000500	0.61	0.52	0.84	0.24	0.25	0.19	24	16	24	8	8	7	0.365	-1.452	0.00939014	0.0247639	down		gene:MD00G1003500	13.65	13.87	16.56	6.73	5.27	4.19	264	213	234	110	85	76	0.39	-1.36	8.65503e-13	6.61989e-12	down	Carboxylesterase family	RecName: Full=Carboxylesterase 1; Short=AeCXE1; EC=3.1.1.1;
gene:MD00G1000600	3.63	3.16	2.93	17.95	18.01	17.33	107	74	63	447	443	479	5.794	2.534	2.90023e-67	7.89337e-66	up		gene:MD00G1004900	50.21	49.03	47.16	19.43	19.93	19.5	1690	1311	1160	553	560	616	0.427	-1.227	4.50642e-65	1.19266e-63	down	TCP family transcription factor	RecName: Full=Transcription factor TCP19;
gene:MD00G1000700	1.33	1.26	1.19	0.9	1.33	0.75	49	37	32	28	41	26	0.835	-0.26	0.45927	0.612208	false		gene:MD00G1005300	7.4	11.27	11.54	23.03	24.1	20.19	57	69	65	150	155	146	2.387	1.255	1.2505e-08	7.24855e-08	up	LysM domain	--
gene:MD00G1000800	46	45.1	44.21	29.45	29.16	30.15	1421	1107	998	769	752	874	0.697	-0.521	9.71545e-14	7.7763e-13	false		gene:MD00G1005400	1.49	1.98	1.93	0.59	0.2	0.09	18	19	17	6	2	1	0.17	-2.553	0.000649593	0.00217622	down	--	--
gene:MD00G1000900	0.51	0.21	0.23	1.01	1.22	0.91	6	2	2	10	12	10	3.394	1.763	0.0312928	0.0714313	false		gene:MD00G1007000	1.39	1.46	1.09	0.09	0.23	0.25	108	90	62	6	15	18	0.154	-2.696	6.65159e-14	5.35716e-13	down	Fungal protein kinase	RecName: Full=Probable LRR receptor-like serine/threonine-protein kinase RFK1; EC=2.7.11.1; AltName: Full=Receptor-like kinase in flowers 1; Flags: Precursor;
gene:MD00G1001000	1.81	1.94	1.78	1.65	1.63	2.11	61	52	44	47	46	67	1.039	0.055	0.843313	0.905361	false		gene:MD00G1007200	16.22	18.85	16.08	4.52	4.69	3.65	497	459	360	117	120	105	0.267	-1.907	9.41823e-40	1.65521e-38	down	Predicted membrane protein (DUF2157)	RecName: Full=Aquaporin NIP1-2; AltName: Full=NOD26-like intrinsic protein 1-2; Short=AtNIP1;2; AltName: Full=Nodulin-26-like major intrinsic protein 2; Short=NodLikeMip2; Short=Protein NLM2;
gene:MD00G1001100	0.66	0.15	0	0.14	0.14	0.06	11	2	0	2	2	1	0.449	-1.157	0.399412	0.554354	false		gene:MD00G1008000	1.4	1.18	1.23	0.05	0.05	0.08	73	49	47	2	2	4	0.049	-4.358	9.32944e-13	7.12922e-12	down	--	--
gene:MD00G1001200	3.15	2.45	2.95	1.62	1.31	2.08	92	57	63	40	32	57	0.623	-0.682	0.016521	0.0407684	false		gene:MD00G1008300	0	0	0	0.18	0.3	0.59	0	0	0	3	5	11	34.181	5.095	0.00139695	0.00440698	up	--	--
gene:MD00G1001400	65.82	67.38	60.46	47.38	49.69	51.91	4767	3877	3200	2901	3005	3528	0.818	-0.29	3.36967e-09	2.04058e-08	false		gene:MD00G1009300	7.2	13.52	13.17	32.51	30.74	54.06	510	761	682	1947	1818	3594	3.66	1.872	9.7748e-07	4.79041e-06	up	Surface glycan-binding protein B xyloglucan binding domain	RecName: Full=Probable complex I intermediate-associated protein 30;
gene:MD00G1001500	11.09	12.3	11.13	8.15	8.58	9.06	795	701	583	494	514	610	0.795	-0.331	0.00023559	0.000846416	false		gene:MD00G1009800	5.19	5.09	4.42	0.94	0.73	0.84	426	332	265	65	50	65	0.182	-2.462	1.33491e-46	2.67181e-45	down	Leucine Rich Repeat	--
gene:MD00G1001800	29.81	31.08	28.86	16.21	17.92	17.13	1094	906	774	503	549	590	0.607	-0.72	1.30046e-18	1.27932e-17	false		gene:MD00G1013000	0.31	0.27	0.45	0.07	0.09	0.08	16	11	17	3	4	4	0.252	-1.986	0.00648708	0.017791	down	NAD(P)-binding Rossmann-like domain	RecName: Full=(R)-mandelonitrile lyase 2; EC=4.1.2.10; AltName: Full=Hydroxynitrile lyase 2; Short=(R)-oxynitrilase 2; Short=PaHNL1; AltName: Full=R-oxynitrile lyase isoenzyme 2; Flags: Precursor;
gene:MD00G1001900	9.54	10.15	9.01	10.21	9.2	7.47	200	169	138	181	161	147	0.995	-0.007	0.965577	0.981384	false		gene:MD00G1015700	3.44	3.3	2.02	6.16	6.74	7.54	105	80	45	159	172	216	2.469	1.304	1.579e-10	1.05116e-09	up	Acetamidase/Formamidase family	--
gene:MD00G1002000	2.97	2.67	2.59	1.4	1.53	1.51	298	213	190	119	128	142	0.572	-0.805	2.06503e-07	1.07893e-06	false		gene:MD00G1018700	5.51	6.11	4.97	0.72	0.89	0.7	126	111	83	14	17	15	0.148	-2.757	1.94251e-18	1.89815e-17	down	Globin	RecName: Full=Non-symbiotic hemoglobin; AltName: Full=TREto GLB1;
gene:MD00G1002100	51.49	54.08	56.7	55.1	54.01	54	1209	1009	973	1094	1059	1190	1.069	0.097	0.18372	0.308143	false		gene:MD00G1019200	10.31	11.38	10.08	32.5	30.16	31.73	350	307	250	933	855	1011	3.163	1.661	1.2046e-70	3.41983e-69	up	PspA/IM30 family	RecName: Full=Membrane-associated 30 kDa protein, chloroplastic; Short=M30; Flags: Precursor;
gene:MD00G1002500	0.18	7.88	0.85	0.52	4.65	0	2	71	7	5	44	0	0.618	-0.694	0.740787	0.837321	false		gene:MD00G1019700	20.68	20.04	20.08	37.53	41.05	38.03	2240	1725	1590	3437	3713	3866	2.038	1.027	3.69866e-85	1.25728e-83	up	Microtubule binding	RecName: Full=Kinesin-like protein KIN-14B {ECO:0000305}; AltName: Full=Kinesin CDKA-1-associated protein 2 {ECO:0000303|PubMed:15247388}; AltName: Full=Kinesin-like protein KCA2 {ECO:0000303|PubMed:15247388}; AltName: Full=Kinesin-like protein for actin-based chloroplast movement 2 {ECO:0000303|PubMed:20418504};
gene:MD00G1002600	0.09	0	0	0	0	0	2	0	0	0	0	0	0.33	-1.598	0.693804	NA	false		gene:MD00G1022000	0.31	0.1	0.32	2.47	1.98	1.72	8	2	6	53	42	41	8.818	3.14	1.29726e-09	8.10725e-09	up	B3 DNA binding domain	RecName: Full=B3 domain-containing transcription factor VRN1; AltName: Full=Protein VERNALIZATION 1;
gene:MD00G1003400	0	0.03	0	0	0.02	0	0	2	0	0	1	0	0.528	-0.921	0.762397	NA	false		gene:MD00G1022100	0.42	0.14	0.23	2.45	4.21	3.05	15	4	6	73	124	101	12.467	3.64	2.52548e-19	2.53794e-18	up	B3 DNA binding domain	RecName: Full=B3 domain-containing transcription factor VRN1; AltName: Full=Protein VERNALIZATION 1;
gene:MD00G1003500	13.65	13.87	16.56	6.73	5.27	4.19	264	213	234	110	85	76	0.39	-1.36	8.65503e-13	6.61989e-12	down		gene:MD00G1022200	0.49	0.61	0.67	19.52	19.7	20.95	10	10	10	339	338	404	36.862	5.204	3.43293e-69	9.56805e-68	up	Protein of unknown function, DUF393	RecName: Full=DCC family protein At1g52590, chloroplastic; Flags: Precursor;
gene:MD00G1003800	17.21	16.52	16.02	29.84	27.72	27.31	948	723	645	1390	1275	1412	1.812	0.858	2.38146e-32	3.51103e-31	false		gene:MD00G1022400	0.44	0.41	0.97	2.55	2.58	2.65	16	12	26	79	79	91	4.624	2.209	7.94882e-11	5.38771e-10	up	Rhomboid family	RecName: Full=RHOMBOID-like protein 5 {ECO:0000303|PubMed:16223493, ECO:0000303|PubMed:17181860}; Short=AtRBL5 {ECO:0000303|PubMed:16223493, ECO:0000303|PubMed:17181860}; EC=3.4.21.- {ECO:0000305};
gene:MD00G1004000	0	0	0.08	0	0	0	0	0	2	0	0	0	0.245	-2.029	0.577358	NA	false		gene:MD00G1025800	2.76	2.33	2.56	5.72	4.94	4.88	152	102	103	266	227	252	2.153	1.107	5.46957e-12	4.00382e-11	up	3-Oxoacyl-[acyl-carrier-protein (ACP)] synthase III	RecName: Full=3-ketoacyl-CoA synthase 11 {ECO:0000303|PubMed:18465198}; Short=KCS-11 {ECO:0000303|PubMed:18465198}; EC=2.3.1.199 {ECO:0000269|PubMed:16765910}; AltName: Full=Very long-chain fatty acid condensing enzyme 11 {ECO:0000303|PubMed:18465198}; Short=VLCFA condensing enzyme 11 {ECO:0000303|PubMed:18465198};
gene:MD00G1004100	14.24	13.71	13.17	11.8	10.68	11.08	605	463	409	424	379	442	0.867	-0.205	0.0403994	0.0888957	false		gene:MD00G1025900	0.23	0.25	0.09	1.74	1.41	2.08	7	6	2	45	36	60	9.684	3.276	3.47569e-10	2.2653e-09	up	SOUL heme-binding protein	--
gene:MD00G1004200	11.04	11.51	11.05	10.4	11.93	10.68	339	281	248	270	306	308	1.044	0.063	0.610686	0.742735	false		gene:MD00G1026700	0.7	0.35	1.15	2	2.19	1.87	10	4	12	24	26	25	2.93	1.551	0.00367205	0.0106306	up	FAE1/Type III polyketide synthase-like protein	RecName: Full=3-ketoacyl-CoA synthase 11 {ECO:0000303|PubMed:18465198}; Short=KCS-11 {ECO:0000303|PubMed:18465198}; EC=2.3.1.199 {ECO:0000269|PubMed:16765910}; AltName: Full=Very long-chain fatty acid condensing enzyme 11 {ECO:0000303|PubMed:18465198}; Short=VLCFA condensing enzyme 11 {ECO:0000303|PubMed:18465198};
gene:MD00G1004300	0.03	0	0.11	0.07	0.03	0.06	2	0	6	4	2	4	1.202	0.266	0.829621	0.896689	false		gene:MD00G1026800	0	0	0	0.32	0.24	0.36	0	0	0	4	3	5	21.954	4.456	0.0109115	0.0282582	up	Uncharacterized conserved protein (DUF2358)	--
gene:MD00G1004900	50.21	49.03	47.16	19.43	19.93	19.5	1690	1311	1160	553	560	616	0.427	-1.227	4.50642e-65	1.19266e-63	down		gene:MD00G1029100	3.18	2.94	2.64	1.61	1.48	1.01	147	108	89	63	57	44	0.496	-1.011	2.44053e-05	0.00010103	down	Aldehyde dehydrogenase family	RecName: Full=Aldehyde dehydrogenase family 3 member H1; Short=AtALDH4; Short=Ath-ALDH4; EC=1.2.1.3;
gene:MD00G1005000	4.24	4.07	4.33	4.28	4.29	4.19	122	93	91	104	103	113	1.072	0.101	0.609182	0.741577	false		gene:MD00G1029500	6.9	6.94	3.77	1.93	3.6	2.4	55	44	22	13	24	18	0.477	-1.069	0.00965861	0.0253939	down	--	--
gene:MD00G1005100	11.19	10.7	10.67	13.29	12.37	11.38	221	168	154	222	204	211	1.208	0.273	0.0662034	0.135279	false		gene:MD00G1031200	6.54	4.44	4.97	10.94	12.59	10.86	306	165	170	433	492	477	2.281	1.19	2.84572e-18	2.76384e-17	up	Inositol 1,3,4-trisphosphate 5/6-kinase pre-ATP-grasp domain	RecName: Full=Inositol-tetrakisphosphate 1-kinase 3; EC=2.7.1.134 {ECO:0000269|PubMed:17698066}; AltName: Full=Inositol 1,3,4-trisphosphate 5/6-kinase 3; Short=AtItpk-3; Short=Inositol-triphosphate 5/6-kinase 3; Short=Ins(1,3,4)P(3) 5/6-kinase 3; EC=2.7.1.159 {ECO:0000269|PubMed:17698066};
gene:MD00G1005300	7.4	11.27	11.54	23.03	24.1	20.19	57	69	65	150	155	146	2.387	1.255	1.2505e-08	7.24855e-08	up		gene:MD00G1033200	8.15	7.72	7.47	2.79	3.79	3.45	121	91	81	35	47	48	0.456	-1.132	6.36958e-06	2.83943e-05	down	--	--
gene:MD00G1005400	1.49	1.98	1.93	0.59	0.2	0.09	18	19	17	6	2	1	0.17	-2.553	0.000649593	0.00217622	down		gene:MD00G1033300	25.27	18.73	18.95	9.01	8.71	10.7	146	86	80	44	42	58	0.479	-1.062	2.01035e-05	8.40711e-05	down	--	--
gene:MD00G1005500	0.51	1.03	0.36	1.1	0.64	0.71	23	37	12	42	24	30	1.37	0.454	0.298613	0.446683	false		gene:MD00G1033400	2.04	2.53	2.11	0.78	1.2	0.77	65	64	49	21	32	23	0.437	-1.193	0.000307296	0.00108443	down	Heavy-metal-associated domain	RecName: Full=Heavy metal-associated isoprenylated plant protein 3 {ECO:0000303|PubMed:21072340, ECO:0000303|PubMed:23368984}; Short=AtHIP03 {ECO:0000303|PubMed:21072340, ECO:0000303|PubMed:23368984}; Short=AtHIPP3 {ECO:0000303|PubMed:21072340, ECO:0000303|PubMed:23368984}; Flags: Precursor;
gene:MD00G1005600	0.21	0.09	0.24	0.13	0.17	0.08	6	2	5	3	4	2	0.719	-0.476	0.652241	0.773609	false		gene:MD00G1036000	7.44	5.99	6.18	18.23	17.49	19.28	211	135	128	437	414	513	2.969	1.57	5.27176e-34	8.05515e-33	up	--	--
gene:MD00G1005700	64.02	62.07	67.35	65.55	64.12	64.94	2621	2019	2015	2269	2192	2495	1.069	0.097	0.0887167	0.172428	false		gene:MD00G1036300	53	53.67	55.18	21.07	19.75	19.38	2124	1709	1616	714	661	729	0.395	-1.339	8.91979e-81	2.90001e-79	down	Phi29 scaffolding protein	RecName: Full=Homeobox-leucine zipper protein ATHB-7; AltName: Full=HD-ZIP protein ATHB-7; AltName: Full=Homeodomain transcription factor ATHB-7;
gene:MD00G1005800	1.43	1.13	1.06	2.19	1.64	1.65	24	15	13	31	23	26	1.602	0.68	0.119481	0.219361	false		gene:MD00G1036500	22.81	17.58	17.52	6.61	5.3	6.94	98	60	55	24	19	28	0.346	-1.532	1.43717e-06	6.87962e-06	down	--	--
gene:MD00G1006000	1.73	1.17	1.33	1.2	1.72	1.44	41	22	23	24	34	32	1.089	0.123	0.746903	0.841515	false		gene:MD00G1036800	0.32	0.2	0.4	1.86	2.27	2.33	20	10	18	97	117	135	7.428	2.893	1.38946e-20	1.45328e-19	up	Type II/IV secretion system protein	RecName: Full=ABC transporter G family member 11; Short=ABC transporter ABCG.11; Short=AtABCG11; AltName: Full=Protein CUTICULAR DEFECT AND ORGAN FUSION 1; AltName: Full=Protein DESPERADO; AltName: Full=Protein PERMEABLE LEAVES 1; AltName: Full=White-brown complex homolog protein 11; Short=AtWBC11;
gene:MD00G1006100	0	0	0.69	0.3	0.15	0.54	0	0	4	2	1	4	1.57	0.651	0.688732	0.8001	false		gene:MD00G1036900	6.73	7.7	8	2.1	2.23	4.06	76	69	66	20	21	43	0.4	-1.322	4.01432e-05	0.000160961	down	--	--
gene:MD00G1006200	0	0.07	0.15	0.07	0.07	0.18	0	1	2	1	1	3	1.541	0.624	0.722433	0.824428	false		gene:MD00G1037100	20.92	19.74	21	44.13	40.49	44.34	1123	842	824	2003	1815	2234	2.224	1.153	4.00943e-67	1.08946e-65	up	Class-II DAHP synthetase family	RecName: Full=Phospho-2-dehydro-3-deoxyheptonate aldolase 1, chloroplastic; EC=2.5.1.54; AltName: Full=3-deoxy-D-arabino-heptulosonate 7-phosphate synthase 1; AltName: Full=DAHP synthase 1; AltName: Full=Phospho-2-keto-3-deoxyheptonate aldolase 1; Flags: Precursor;
gene:MD00G1006500	0.08	0.07	0.04	0.13	0.11	0.03	6	4	2	8	7	2	1.521	0.605	0.524488	0.6701	false		gene:MD00G1038500	13.71	14.6	13.68	26.83	28.2	27.52	428	362	312	708	735	806	2.091	1.064	5.235e-31	7.43728e-30	up	--	--
gene:MD00G1006700	9.86	9.53	8.13	5.85	7.13	7.86	813	624	490	408	491	608	0.805	-0.313	0.00343055	0.0100004	false		gene:MD00G1039900	10.66	8.08	9.57	3.48	3.29	2.89	279	168	183	77	72	71	0.362	-1.467	1.38059e-14	1.14998e-13	down	Cytoplasmic polyadenylation element-binding protein ZZ domain	RecName: Full=B-box zinc finger protein 19 {ECO:0000303|PubMed:19920209}; AltName: Full=Protein DOUBLE B-BOX 1B; AltName: Full=Protein SALT TOLERANCE HOMOLOG 5;
gene:MD00G1006800	0.07	0.06	0.07	0.13	0.15	0.15	6	4	4	9	10	12	2.275	1.186	0.112019	0.208418	false		gene:MD00G1040000	17.8	18.11	20.23	341.16	333.54	331.41	673	544	559	10904	10528	11758	19.12	4.257	0	0	up	Fructose-bisphosphate aldolase class-I	RecName: Full=Fructose-bisphosphate aldolase 2, chloroplastic {ECO:0000305}; Short=AtFBA2 {ECO:0000303|PubMed:22561114}; EC=4.1.2.13 {ECO:0000305}; Flags: Precursor;
gene:MD00G1006900	17.53	19.64	18.31	20.68	21.49	22.29	1439	1281	1098	1435	1473	1717	1.236	0.306	4.30522e-06	1.95737e-05	false		gene:MD00G1040900	14.72	14.75	15	31.88	30.94	29.05	701	558	522	1283	1230	1298	2.196	1.135	1.15617e-48	2.41329e-47	up	Myo-inositol-1-phosphate synthase	RecName: Full=Inositol-3-phosphate synthase; Short=MIP synthase; EC=5.5.1.4; AltName: Full=Myo-inositol 1-phosphate synthase; Short=IPS; Short=MI-1-P synthase;
gene:MD00G1007000	1.39	1.46	1.09	0.09	0.23	0.25	108	90	62	6	15	18	0.154	-2.696	6.65159e-14	5.35716e-13	down		gene:MD00G1044500	27.27	24.16	23.55	8.68	9.21	7.17	713	502	450	192	201	176	0.354	-1.497	6.21537e-34	9.48402e-33	down	Cap associated factor	RecName: Full=Cyclin-dependent kinase inhibitor 3; AltName: Full=Inhibitor/interactor of CDK protein 6; AltName: Full=KIP-related protein 3;
gene:MD00G1007100	10.18	10.98	9.61	11.51	11.47	12.95	455	390	314	435	428	543	1.242	0.312	0.00300431	0.00888437	false		gene:MD00G1044800	0	0	0	0.91	0.58	0.31	0	0	0	8	5	3	29.951	4.905	0.0027013	0.00806644	up	PPR repeat	RecName: Full=Pentatricopeptide repeat-containing protein At4g25270, chloroplastic; Flags: Precursor;
gene:MD00G1007200	16.22	18.85	16.08	4.52	4.69	3.65	497	459	360	117	120	105	0.267	-1.907	9.41823e-40	1.65521e-38	down		gene:MD00G1049200	0.66	0.83	0.67	0.09	0.19	0.25	34	34	25	4	8	12	0.261	-1.936	0.000154372	0.000570676	down	FUSC-like inner membrane protein yccS	RecName: Full=Aluminum-activated malate transporter 2; Short=AtALMT2;
gene:MD00G1007300	0.08	0	0	0	0	0	2	0	0	0	0	0	0.33	-1.598	0.693804	NA	false		gene:MD00G1052600	1.83	1.5	2.56	0	0.19	0.04	46	30	47	0	4	1	0.041	-4.601	2.22292e-09	1.36559e-08	down	non-haem dioxygenase in morphine synthesis N-terminal	RecName: Full=Probable 2-oxoglutarate-dependent dioxygenase AOP1; EC=1.14.11.-; Flags: Fragment;
gene:MD00G1007500	0	0	0	0.24	0	0	0	0	0	2	0	0	3.821	1.934	0.609278	NA	false		gene:MD00G1055100	0.05	0	0	0.06	0.23	0.35	2	0	0	2	7	12	11.142	3.478	0.0167229	0.0412031	up	UDP-glucoronosyl and UDP-glucosyl transferase	RecName: Full=UDP-glycosyltransferase 73D1; EC=2.4.1.-;
gene:MD00G1007600	9.02	9.26	10.34	10.74	10.22	9.51	574	468	481	578	543	568	1.133	0.18	0.0760773	0.151689	false		gene:MD00G1056400	1.06	1.06	0.29	4.06	5.44	5.51	20	16	4	65	86	98	6.49	2.698	2.60033e-13	2.03952e-12	up	--	--
gene:MD00G1007700	16.89	15.24	16.64	16.64	16.88	19.53	586	420	422	488	489	636	1.156	0.21	0.037742	0.0838227	false		gene:MD00G1057700	14.97	13.61	13.04	94.89	87.51	92.03	234	169	149	1254	1142	1350	6.987	2.805	4.43345e-182	3.30883e-180	up	Protein of unknown function (DUF751)	--
gene:MD00G1007800	6.46	7.65	7.65	11.05	10.07	9.44	386	363	334	558	502	529	1.495	0.58	3.03272e-07	1.5629e-06	false		gene:MD00G1061100	21.02	22.01	21.07	0.44	0.63	0.83	1825	1518	1337	32	46	68	0.032	-4.972	2.04508e-269	2.75839e-267	down	RING/Ubox like zinc-binding domain	RecName: Full=Cellulose synthase A catalytic subunit 4 [UDP-forming]; Short=AtCesA4; EC=2.4.1.12; AltName: Full=Protein IRREGULAR XYLEM 5; Short=AtIRX5;
gene:MD00G1007900	0	0.08	0	0.08	0.08	0.07	0	2	0	2	2	2	2.987	1.579	0.397953	0.552923	false		gene:MD00G1062100	3.22	3.12	3.67	10.91	11.32	10.22	114	88	95	327	335	340	3.455	1.789	9.43405e-32	1.36511e-30	up	Mitochondrial carrier protein	RecName: Full=Mitochondrial succinate-fumarate transporter 1; Short=AtMSFC1;
gene:MD00G1008000	1.4	1.18	1.23	0.05	0.05	0.08	73	49	47	2	2	4	0.049	-4.358	9.32944e-13	7.12922e-12	down		gene:MD00G1064800	9.15	8.94	8.13	20.76	20.45	18.7	268	208	174	514	500	514	2.425	1.278	2.14466e-28	2.84922e-27	up	MaoC like domain	--
gene:MD00G1008100	23.99	24.77	22.27	22.86	25.01	23.53	1338	1098	908	1078	1165	1232	1.068	0.095	0.168394	0.288046	false		gene:MD00G1066800	4.19	4.42	3.5	12.38	12.57	11.44	123	103	75	307	308	315	3.188	1.672	3.37599e-27	4.34416e-26	up	Ribosome-binding factor A	RecName: Full=Probable ribosome-binding factor A, chloroplastic; Flags: Precursor;
gene:MD00G1008200	0.97	1.28	1.37	1.08	1.44	1.13	107	113	111	101	133	118	1.075	0.104	0.621054	0.750451	false		gene:MD00G1067200	329.07	363.59	384.43	96.27	98.34	100.69	4144	3638	3538	1025	1034	1190	0.291	-1.78	5.49404e-150	3.36097e-148	down	Auxin responsive protein	RecName: Full=Auxin-responsive protein SAUR50 {ECO:0000303|PubMed:12036261}; AltName: Full=Protein SMALL AUXIN UP RNA 50 {ECO:0000303|PubMed:12036261};
gene:MD00G1008300	0	0	0	0.18	0.3	0.59	0	0	0	3	5	11	34.181	5.095	0.00139695	0.00440698	up		gene:MD00G1068500	0.65	0.88	1.09	149.97	144.5	140.13	28	30	34	5432	5169	5634	181.15	7.501	0	0	up	Phosphoribulokinase / Uridine kinase family	RecName: Full=Phosphoribulokinase, chloroplastic; Short=PRK; Short=PRKase; EC=2.7.1.19; AltName: Full=Phosphopentokinase; Flags: Precursor;
gene:MD00G1008400	4.3	4.06	3.79	3.58	4.1	2.78	132	99	85	93	105	80	0.912	-0.133	0.537428	0.681466	false		gene:MD00G1068800	0.65	0.7	0.6	1.62	1.97	1.39	21	18	14	44	53	42	2.708	1.437	0.0001292	0.000483799	up	Helix-loop-helix DNA-binding domain	RecName: Full=Transcription factor bHLH18; AltName: Full=Basic helix-loop-helix protein 18; Short=AtbHLH18; Short=bHLH 18; AltName: Full=Transcription factor EN 28; AltName: Full=bHLH transcription factor bHLH018;
gene:MD00G1008700	16.59	17.2	15.56	14.37	13.19	13.73	1451	1195	994	1062	963	1127	0.889	-0.169	0.0154662	0.0384593	false		gene:MD00G1069900	236.15	243.48	247.49	89.31	88.24	96.21	6455	5288	4944	2064	2014	2468	0.4	-1.321	5.03639e-147	2.99906e-145	down	--	--
gene:MD00G1009000	58.06	62.53	58.52	43.02	44.26	42.47	2998	2565	2208	1878	1908	2058	0.77	-0.377	6.70384e-12	4.87335e-11	false		gene:MD00G1073200	0	0	0	43.82	43.11	43.79	0	0	0	247	240	274	1400.1	10.451	1.49904e-18	1.47079e-17	up	--	RecName: Full=Protein BIC1 {ECO:0000303|PubMed:27846570}; AltName: Full=BLUE-LIGHT INHIBITOR OF CRYPTOCHROMES 1 {ECO:0000303|PubMed:27846570};
gene:MD00G1009300	7.2	13.52	13.17	32.51	30.74	54.06	510	761	682	1947	1818	3594	3.66	1.872	9.7748e-07	4.79041e-06	up		gene:MD00G1075700	74.03	74.45	77.05	191.56	189.79	184.01	3508	2803	2668	7674	7509	8183	2.665	1.414	2.39856e-206	2.11432e-204	up	Stress up-regulated Nod 19	--
gene:MD00G1009500	0.07	0.08	0.18	0	0	0	2	2	4	0	0	0	0.067	-3.89	0.0480833	0.103148	false		gene:MD00G1076100	34.27	33.74	28.04	10.67	12.17	12.84	418	327	250	110	124	147	0.395	-1.341	1.02183e-19	1.03995e-18	down	--	--
gene:MD00G1009700	4.45	4.53	4.33	4.51	4.37	4.76	245	198	174	210	201	246	1.091	0.126	0.369655	0.523569	false		gene:MD00G1080300	1.42	0.95	0.97	13.39	15.66	12.77	30	16	15	239	276	253	13.057	3.707	7.49861e-51	1.61436e-49	up	--	--
gene:MD00G1009800	5.19	5.09	4.42	0.94	0.73	0.84	426	332	265	65	50	65	0.182	-2.462	1.33491e-46	2.67181e-45	down		gene:MD00G1082000	20.98	17.86	21.64	42.97	39.54	40.19	272	184	205	471	428	489	2.156	1.108	6.75836e-20	6.92433e-19	up	Organ specific protein	RecName: Full=Organ-specific protein P4;
gene:MD00G1009900	10.79	7.99	7.96	11.3	12.45	13.57	323	190	174	286	311	381	1.478	0.564	6.50747e-05	0.000253719	false		gene:MD00G1082500	1.79	1.89	1.95	0.63	0.43	0.91	50	42	40	15	10	24	0.376	-1.413	0.000375678	0.00130992	down	Leucine Rich Repeat	RecName: Full=Receptor like protein 3 {ECO:0000303|PubMed:18434605}; Short=AtRLP3 {ECO:0000303|PubMed:18434605}; AltName: Full=Protein RESISTANCE TO FUSARIUM OXYSPORUM 2 {ECO:0000303|PubMed:15965251}; Flags: Precursor;
gene:MD00G1010000	17.95	18.33	19.16	16.18	16.61	16.17	1345	1091	1049	1025	1039	1137	0.939	-0.091	0.194805	0.322816	false		gene:MD00G1082900	0.32	0.51	0.6	0.22	0.1	0.04	19	24	26	11	5	2	0.263	-1.925	0.00199874	0.00611529	down	Leucine-rich repeat	RecName: Full=Receptor-like protein 2 {ECO:0000303|PubMed:18434605}; Short=AtRLP2 {ECO:0000303|PubMed:18434605}; Flags: Precursor;
gene:MD00G1010400	0.04	0	0	0	0	0	1	0	0	0	0	0	0.522	-0.938	0.818255	NA	false		gene:MD00G1083000	1.36	1.74	1.83	0.14	0.08	0.1	59	60	58	5	3	4	0.068	-3.869	2.55635e-13	2.00643e-12	down	ACT domain	RecName: Full=ACT domain-containing protein ACR8 {ECO:0000305}; AltName: Full=Protein ACT DOMAIN REPEATS 8 {ECO:0000303|PubMed:12481063};
gene:MD00G1010600	0.09	0.77	0.24	0.21	0.21	0.37	1	7	2	2	2	4	0.778	-0.362	0.762621	0.852441	false		gene:MD00G1085100	4.36	4.43	4.09	10.57	11.76	12.2	295	238	202	604	664	774	2.848	1.51	8.79915e-47	1.76958e-45	up	Peptidase C26	--
gene:MD00G1010700	0.55	0.78	0.28	0.33	0.83	0.37	8	9	3	4	10	5	0.994	-0.009	0.990876	0.995143	false		gene:MD00G1085200	3.9	4.07	4.5	21.83	24.06	23.64	134	111	113	634	690	762	5.953	2.574	3.19311e-98	1.23978e-96	up	Translocon-associated protein (TRAP), alpha subunit	--
gene:MD00G1011100	0	0	0	0.06	0.03	0.03	0	0	0	2	1	1	7.441	2.895	0.248527	NA	false		gene:MD00G1086500	5.6	4.78	5.61	2.15	2.11	2.51	295	200	216	96	93	124	0.451	-1.149	6.65355e-12	4.84203e-11	down	Fringe-like	--
gene:MD00G1011400	0.23	0.19	0.32	0	0.19	0.41	3	2	3	0	2	5	0.861	-0.215	0.871603	0.923519	false		gene:MD00G1086900	0.95	0.35	0.56	1.18	1.04	1.34	37	11	16	39	34	49	2.007	1.005	0.0126988	0.0323172	up	--	--
gene:MD00G1011600	0	0	0	0.24	0	0.22	0	0	0	4	0	4	14.509	3.859	0.0704117	0.142336	false		gene:MD00G1087500	8.41	7.22	7.84	25.3	24.29	22.93	251	171	171	638	605	642	3.278	1.713	1.28282e-51	2.79762e-50	up	--	--
gene:MD00G1011700	4.75	5.21	4.42	3.38	3.54	3.47	374	326	254	225	233	256	0.768	-0.38	0.00256819	0.00770251	false		gene:MD00G1087900	1.24	0.84	0.78	0.12	0.12	0.05	48	26	22	4	4	2	0.11	-3.182	5.57876e-07	2.80777e-06	down	Pectate lyase superfamily protein	RecName: Full=Polygalacturonase; Short=PG; EC=3.2.1.15; AltName: Full=Pectinase; Flags: Precursor;
gene:MD00G1011900	0.05	0.07	0.12	0.04	0.09	0.02	3	3	5	2	4	1	0.64	-0.643	0.580925	0.71827	false		gene:MD00G1088100	3.27	3.74	4.07	0.74	1.05	0.98	78	71	71	15	21	22	0.267	-1.905	6.10643e-09	3.62917e-08	down	Methyltransferase domain	RecName: Full=Caffeoyl-CoA O-methyltransferase 1; EC=2.1.1.104; AltName: Full=Trans-caffeoyl-CoA 3-O-methyltransferase 1; Short=CCoAMT-1; Short=CCoAOMT-1;
gene:MD00G1012100	0.03	0.07	0.04	0.06	0.06	0.01	2	4	2	4	4	1	1.155	0.207	0.862157	0.916866	false		gene:MD00G1089100	0	0	0	12.33	15.44	12.88	0	0	0	258	319	299	1614.7	10.657	3.1252e-19	3.13033e-18	up	Ethanolamine utilisation protein EutQ	--
gene:MD00G1012200	13.79	11.4	12.23	19.94	20.37	22.17	472	310	306	577	582	712	1.771	0.825	6.86061e-16	6.0699e-15	false		gene:MD00G1090500	0.65	0.41	0.72	1.48	1.06	2.2	16	8	13	31	22	51	2.849	1.51	0.00118683	0.00379362	up	--	--
gene:MD00G1012300	11.54	12.43	10.54	11.04	12.65	11.86	553	473	369	447	506	533	1.094	0.13	0.19789	0.326767	false		gene:MD00G1091800	3.32	4.23	3.4	16.57	17.06	14.81	156	158	117	659	670	654	4.718	2.238	3.02975e-71	8.68209e-70	up	Sir2 family	RecName: Full=NAD-dependent protein deacylase SRT2 {ECO:0000255|HAMAP-Rule:MF_03161}; EC=3.5.1.- {ECO:0000255|HAMAP-Rule:MF_03161}; AltName: Full=Regulatory protein SIR2 homolog 2 {ECO:0000255|HAMAP-Rule:MF_03161}; Flags: Precursor;
gene:MD00G1012400	2.76	1.95	2.02	2.58	2.38	2.96	114	64	61	90	82	115	1.246	0.318	0.166097	0.284946	false		gene:MD00G1093200	59.76	55.01	61.49	18.54	14.47	18.41	633	463	476	166	128	183	0.31	-1.688	6.00521e-39	1.03961e-37	down	Senescence regulator	--
gene:MD00G1012600	5.15	4.8	4.36	2.78	3.17	2.95	370	274	229	169	190	199	0.66	-0.599	1.19296e-05	5.14653e-05	false		gene:MD00G1093600	0.33	0.53	0.15	0	0.07	0	12	15	4	0	2	0	0.068	-3.883	0.00309767	0.00913231	down	GDSL-like Lipase/Acylhydrolase family	RecName: Full=GDSL esterase/lipase At5g45670; EC=3.1.1.-; AltName: Full=Extracellular lipase At5g45670; Flags: Precursor;
gene:MD00G1012700	0	0.18	0	0	0	0	0	2	0	0	0	0	0.27	-1.888	0.620101	NA	false		gene:MD00G1095900	0.27	0.28	0.24	0	0	0	6	5	4	0	0	0	0.038	-4.723	0.00437025	0.0124459	down	HSF-type DNA-binding	RecName: Full=Heat stress transcription factor B-2a; Short=AtHsfB2a; AltName: Full=AtHsf-22; AltName: Full=Heat shock factor protein 6; Short=HSF 6; AltName: Full=Heat shock transcription factor 6; Short=HSTF 6;
gene:MD00G1012800	0.04	0.09	0.02	0	0.06	0.06	2	4	1	0	3	3	0.863	-0.212	0.881581	0.929604	false		gene:MD00G1096900	0.43	0.63	0.34	1.08	1	0.76	24	28	14	51	47	40	2.159	1.111	0.00267112	0.00798197	up	Peptidase inhibitor I9	RecName: Full=Subtilisin-like protease SBT2.2 {ECO:0000303|PubMed:16193095}; EC=3.4.21.- {ECO:0000255|PROSITE-ProRule:PRU10082}; AltName: Full=Subtilase subfamily 2 member 2 {ECO:0000303|PubMed:16193095}; Short=AtSBT2.2 {ECO:0000303|PubMed:16193095}; Flags: Precursor;
gene:MD00G1012900	0.08	0.1	0.03	0.09	0.02	0.04	4	4	1	4	1	2	0.821	-0.285	0.819987	0.890547	false		gene:MD00G1098200	7.66	7.15	8.93	3.64	3.12	2.82	162	120	138	65	55	56	0.428	-1.223	2.60919e-08	1.47153e-07	down	--	--
gene:MD00G1013000	0.31	0.27	0.45	0.07	0.09	0.08	16	11	17	3	4	4	0.252	-1.986	0.00648708	0.017791	down		gene:MD00G1099400	10.72	11.33	11.48	39.32	43.02	41.19	349	293	273	1082	1169	1258	3.924	1.972	8.5684e-111	3.72759e-109	up	ZIP Zinc transporter	RecName: Full=Zinc transporter 11; AltName: Full=ZRT/IRT-like protein 11; Flags: Precursor;
gene:MD00G1013300	10.77	8.78	10.85	10.97	11.22	11.2	576	373	424	496	501	562	1.166	0.222	0.0348675	0.0783922	false		gene:MD00G1101400	2.1	1.66	1.8	0.52	1.14	0.83	86	54	54	18	39	32	0.475	-1.075	0.000970907	0.00315693	down	TMEM154 protein family	RecName: Full=Cysteine-rich receptor-like protein kinase 27; Short=Cysteine-rich RLK27; EC=2.7.11.-; Flags: Precursor;
gene:MD00G1013500	6.53	7.24	6.43	5.04	4.36	4.28	210	185	151	137	117	129	0.72	-0.475	0.00486425	0.0137179	false		gene:MD00G1104600	0.34	0.34	0.39	1.07	1.01	1.35	29	23	24	76	71	107	3.397	1.764	3.01987e-09	1.83703e-08	up	Lipopolysaccharide kinase (Kdo/WaaP) family	RecName: Full=Probable serine/threonine protein kinase IRE {ECO:0000305}; EC=2.7.11.1 {ECO:0000305}; AltName: Full=Protein INCOMPLETE ROOT HAIR ELONGATION {ECO:0000303|PubMed:12000677}; Short=AtIRE {ECO:0000303|PubMed:17237187};
gene:MD00G1013600	0.14	0.17	0.04	0	0.1	0	5	5	1	0	3	0	0.295	-1.762	0.252963	0.394326	false		gene:MD00G1104700	10	10.91	12.54	51.18	48.41	48.74	263	228	241	1138	1063	1203	4.738	2.244	1.62383e-113	7.22334e-112	up	Myb-like DNA-binding domain	RecName: Full=Protein ODORANT1; AltName: Full=MYB-like protein ODO1;
gene:MD00G1013800	0.09	0.13	0.09	0.17	0.25	0.15	7	8	5	11	16	11	1.953	0.966	0.142907	0.25274	false		gene:MD00G1105000	13.15	13.59	19.51	3.52	3.48	3.69	190	156	206	43	42	50	0.246	-2.024	1.97561e-18	1.92992e-17	down	Plant invertase/pectin methylesterase inhibitor	RecName: Full=21 kDa protein; AltName: Full=1.2 protein; Flags: Precursor;
gene:MD00G1013900	0.23	0.15	0	0.14	0.23	0.21	6	3	0	3	5	5	1.577	0.657	0.55941	0.700331	false		gene:MD00G1105300	10.57	10.04	16.11	2.83	1.99	2.83	159	120	177	36	25	40	0.222	-2.171	3.88584e-16	3.47923e-15	down	Plant invertase/pectin methylesterase inhibitor	RecName: Full=21 kDa protein; AltName: Full=1.2 protein; Flags: Precursor;
gene:MD00G1014000	2.39	3.22	2.18	1.98	2.66	2.27	84	90	56	59	78	75	0.944	-0.083	0.739498	0.836402	false		gene:MD00G1107700	43.9	39.62	37.95	147.33	135.73	153.03	258	185	163	732	666	844	3.807	1.929	2.20662e-71	6.34499e-70	up	--	RecName: Full=Magnesium-protoporphyrin IX monomethyl ester [oxidative] cyclase, chloroplastic; Short=Mg-protoporphyrin IX monomethyl ester oxidative cyclase; EC=1.14.13.81; Flags: Precursor;
gene:MD00G1014100	0.09	0	0.23	0.1	0	0.27	1	0	2	1	0	3	1.269	0.344	0.86076	0.915965	false		gene:MD00G1107800	73.23	74.83	75.63	250.39	256.45	253.26	2499	2029	1886	7224	7307	8111	3.614	1.854	0	0	up	--	RecName: Full=Magnesium-protoporphyrin IX monomethyl ester [oxidative] cyclase, chloroplastic; Short=Mg-protoporphyrin IX monomethyl ester oxidative cyclase; EC=1.14.13.81; AltName: Full=Copper response defect 1 protein; AltName: Full=Dicarboxylate diiron protein; Short=AtZIP; AltName: Full=MPE-cyclase; Flags: Precursor;
gene:MD00G1014300	0.42	0.48	0.52	0.86	0.88	0.59	12	11	11	21	21	16	1.747	0.805	0.121661	0.222609	false		gene:MD00G1109200	0	0.24	0.07	19.11	22.48	21.29	0	4	1	334	388	413	232.556	7.861	9.05218e-33	1.3464e-31	up	--	--
gene:MD00G1014400	0.55	0	0.38	0.97	1.48	0.88	4	0	2	6	9	6	3.724	1.897	0.0726505	0.14601	false		gene:MD00G1109300	0.25	0	0.11	30.74	29.85	30.49	3	0	1	317	304	349	249.447	7.963	2.96014e-27	3.81784e-26	up	--	--
gene:MD00G1014500	0	0.97	0.53	0	0	0	0	2	1	0	0	0	0.174	-2.519	0.391694	NA	false		gene:MD00G1109700	7.6	7.52	6.88	110.54	99.75	99.04	136	107	90	1673	1491	1664	14.925	3.9	8.40876e-281	1.24409e-278	up	Photosystem I psaG / psaK	RecName: Full=Photosystem I reaction center subunit psaK, chloroplastic; AltName: Full=PSI-K; AltName: Full=Photosystem I subunit X; Flags: Precursor;
gene:MD00G1015500	0.75	0.76	0.28	0.34	0.31	0.22	26	21	7	10	9	7	0.512	-0.966	0.107915	0.202179	false		gene:MD00G1110000	28.15	28.34	20.38	3.65	3.7	5.61	155	124	82	17	17	29	0.18	-2.473	3.70646e-17	3.45686e-16	down	--	--
gene:MD00G1015600	3.23	2.63	2.46	4.45	4.41	5.08	122	79	68	142	139	180	1.772	0.825	1.802e-05	7.58111e-05	false		gene:MD00G1111500	3.12	3.05	2.51	10.83	11.62	14.72	63	49	37	185	196	279	4.539	2.182	3.76782e-26	4.68501e-25	up	FKBP-type peptidyl-prolyl cis-trans isomerase	RecName: Full=Peptidyl-prolyl cis-trans isomerase FKBP17-1, chloroplastic; Short=PPIase FKBP17-1; EC=5.2.1.8; AltName: Full=FK506-binding protein 17-1; Short=AtFKBP17-1; AltName: Full=Immunophilin FKBP17-1; AltName: Full=Rotamase; Flags: Precursor;
gene:MD00G1015700	3.44	3.3	2.02	6.16	6.74	7.54	105	80	45	159	172	216	2.469	1.304	1.579e-10	1.05116e-09	up		gene:MD00G1112500	43.99	44.56	45.04	102.77	97.25	98.46	1763	1419	1319	3482	3254	3703	2.376	1.249	1.29319e-116	5.89307e-115	up	Peroxidase	RecName: Full=Peroxidase 51; Short=Atperox P51; EC=1.11.1.7; AltName: Full=ATP37; Flags: Precursor;
gene:MD00G1015800	3.35	3.46	3.76	5.63	4.65	3.7	133	109	109	189	154	138	1.408	0.493	0.0108544	0.028135	false		gene:MD00G1113000	1.85	2.6	1.34	5.27	5.33	7.87	17	19	9	41	41	68	3.398	1.765	8.87706e-06	3.89466e-05	up	--	--
gene:MD00G1016300	0.48	0.2	0	0	0.19	0.17	3	1	0	0	1	1	0.555	-0.848	0.696982	NA	false		gene:MD00G1115300	2.04	1.68	2.09	3.7	4.27	4	75	49	56	115	131	138	2.191	1.131	1.97073e-07	1.0324e-06	up	Bacterial protein of unknown function (DUF883)	--
gene:MD00G1016400	6.72	6.24	8.24	10.35	11.16	9.46	259	191	232	337	359	342	1.554	0.636	4.72472e-06	2.13768e-05	false		gene:MD00G1115400	33.2	30.89	39.43	157.84	170.51	154.76	878	649	762	3529	3765	3841	4.965	2.312	3.15952e-199	2.66614e-197	up	Bacterial protein of unknown function (DUF883)	--
gene:MD00G1016700	12.75	13.43	10.76	11.8	12.8	12.82	1424	1192	878	1114	1194	1344	1.077	0.106	0.160039	0.276388	false		gene:MD00G1115500	0.91	0.62	0.57	1.56	1.68	2.55	22	12	10	32	34	58	2.911	1.542	0.000245429	0.00087913	up	Bacterial protein of unknown function (DUF883)	--
gene:MD00G1016800	17.4	18.12	17.8	14.19	16.46	16.92	856	708	640	590	676	781	0.949	-0.076	0.383145	0.537529	false		gene:MD00G1115700	17.9	19.22	19.25	94.49	93.06	93.19	565	482	444	2521	2452	2760	5.307	2.408	7.48191e-278	1.07385e-275	up	Ribosomal protein S5, N-terminal domain	RecName: Full=30S ribosomal protein S5, chloroplastic; Flags: Precursor;
gene:MD00G1017000	36.91	37.19	38.45	29.38	29.92	28.01	2117	1695	1612	1425	1433	1508	0.824	-0.278	7.00228e-06	3.1095e-05	false		gene:MD00G1116400	3.52	2.83	3.95	0.09	0.31	0	94	60	77	2	7	0	0.04	-4.64	5.7172e-16	5.07566e-15	down	Myb-like DNA-binding domain	RecName: Full=Transcription factor MYB20 {ECO:0000305}; AltName: Full=Myb-related protein 20 {ECO:0000303|PubMed:16463103}; Short=AtMYB20 {ECO:0000303|PubMed:11597504};
gene:MD00G1017100	19.16	21.34	18.85	18.33	18.06	17.88	879	778	632	711	692	770	0.973	-0.04	0.62738	0.755348	false		gene:MD00G1116600	7.04	5.27	7.86	1.26	1.41	1.51	239	142	195	36	40	48	0.22	-2.185	1.55422e-21	1.67356e-20	down	GDSL-like Lipase/Acylhydrolase	RecName: Full=GDSL esterase/lipase At5g37690; EC=3.1.1.-; AltName: Full=Extracellular lipase At5g37690; Flags: Precursor;
gene:MD00G1017200	0.28	0.18	0.57	0	0.17	0	4	2	6	0	2	0	0.168	-2.571	0.10398	0.196178	false		gene:MD00G1123300	1.18	0.17	0.72	2.48	6.76	2.1	18	2	8	32	86	30	5.707	2.513	4.06847e-06	1.85605e-05	up	haloacid dehalogenase-like hydrolase	RecName: Full=Haloacid dehalogenase-like hydrolase domain-containing protein Sgpp; EC=3.1.3.-; AltName: Full=Subclass I phosphosugar phosphatase; Short=AtSgpp;
gene:MD00G1017300	145.75	151.9	149.01	165.04	159.09	154.31	6723	5567	5023	6436	6127	6680	1.138	0.187	4.3109e-05	0.000172113	false		gene:MD00G1127700	308.77	319.15	322.08	113.49	121.26	119.23	4666	3832	3557	1450	1530	1691	0.396	-1.337	8.71038e-139	4.82736e-137	down	Late embryogenesis abundant protein	RecName: Full=Late embryogenis abundant protein 41 {ECO:0000303|PubMed:25005920}; AltName: Full=Protein DROUGHT-INDUCED 21 {ECO:0000303|PubMed:7823904}; Short=AtDI21 {ECO:0000303|PubMed:7823904}; Flags: Precursor;
gene:MD00G1017400	5.89	5.74	5.24	4.4	5.03	6.05	463	358	301	292	330	446	0.975	-0.036	0.768709	0.856573	false		gene:MD00G1131800	2.05	1.6	2.14	0.27	0.97	0.62	71	44	54	8	28	20	0.34	-1.556	6.87894e-05	0.000267426	down	Staygreen protein	RecName: Full=Protein STAY-GREEN, chloroplastic; AltName: Full=Protein STAYGREEN; Flags: Precursor;
gene:MD00G1017500	0.18	0.11	0.25	0.27	0.22	0.05	4	2	4	5	4	1	1.039	0.055	0.960749	0.978713	false		gene:MD00G1132400	2.07	1.37	1.72	0.52	0.65	0.8	61	32	37	13	16	22	0.406	-1.302	0.000967386	0.00314639	down	Domain of unknown function (DUF4281)	RecName: Full=Protein ABA DEFICIENT 4, chloroplastic {ECO:0000303|PubMed:17470058}; Flags: Precursor;
gene:MD00G1017700	0.66	1.24	1.44	0.23	0.71	0.7	10	15	16	3	9	10	0.527	-0.924	0.163342	0.281067	false		gene:MD00G1133800	8.36	7.99	6.6	0.76	0.38	0.51	104	79	60	8	4	6	0.077	-3.704	3.72314e-17	3.46952e-16	down	Plant invertase/pectin methylesterase inhibitor	RecName: Full=Pectinesterase inhibitor 3 {ECO:0000305}; AltName: Full=Pectin methylesterase inhibitor 3 {ECO:0000303|PubMed:19097903}; Short=AtPMEI3 {ECO:0000303|PubMed:28082716}; Flags: Precursor;
gene:MD00G1018100	0.83	1.42	1.3	2.18	1.78	1.9	14	19	16	31	25	30	1.769	0.823	0.0592534	0.123206	false		gene:MD00G1135600	13.46	15.35	15.74	6.56	6.48	5.94	488	442	417	201	196	202	0.453	-1.143	1.75812e-19	1.77744e-18	down	EamA-like transporter family	RecName: Full=Purine permease 3; Short=AtPUP3;
gene:MD00G1018200	0.46	1.28	0.51	1.32	0.44	0.89	5	11	4	12	4	9	1.261	0.335	0.666069	0.783323	false		gene:MD00G1136300	55.57	47.18	50.51	131.25	127.77	125.97	1272	858	845	2540	2442	2706	2.666	1.415	2.0381e-106	8.56691e-105	up	Glutathione S-transferase N-terminal domain	RecName: Full=Glutathione transferase GST 23; EC=2.5.1.18; AltName: Full=Glutathione transferase GST 36;
gene:MD00G1018400	0	0	0	0.13	0.27	0.12	0	0	0	2	4	2	14.878	3.895	0.0484805	0.103821	false		gene:MD00G1137200	3.34	2.79	4.87	1.03	1.94	1.46	107	71	114	28	52	44	0.428	-1.223	3.10397e-05	0.00012659	down	--	--
gene:MD00G1018600	87.67	87.67	86.63	53.73	52.23	53.37	2652	2107	1915	1374	1319	1515	0.646	-0.629	2.24326e-29	3.05762e-28	false		gene:MD00G1137300	9.66	9.56	9.18	20.87	19.69	19.48	393	309	273	718	669	744	2.247	1.168	8.14357e-34	1.23869e-32	up	--	--
gene:MD00G1018700	5.51	6.11	4.97	0.72	0.89	0.7	126	111	83	14	17	15	0.148	-2.757	1.94251e-18	1.89815e-17	down		gene:MD00G1139900	2.72	2.04	2.07	0.71	0.47	0.49	131	78	73	29	19	22	0.259	-1.948	1.25908e-10	8.44881e-10	down	Lipid-droplet associated hydrolase	RecName: Full=Probable lysophospholipase BODYGUARD 3 {ECO:0000303|PubMed:16415209}; Short=AtBDG3 {ECO:0000303|PubMed:16415209}; EC=3.1.1.- {ECO:0000305}; Flags: Precursor;
gene:MD00G1018800	0.84	0.58	1.78	0	0.22	0.4	9	5	14	0	2	4	0.208	-2.262	0.0241403	0.0569589	false		gene:MD00G1140100	0.12	0.46	0	3.99	3.03	1.93	1	3	0	28	21	15	16.609	4.054	9.31482e-06	4.07607e-05	up	Protein of unknown function (DUF2647)	RecName: Full=Uncharacterized protein ycf68; AltName: Full=ORF 134;
gene:MD00G1018900	182.2	189.72	188.15	147.36	153.35	149.17	3950	3268	2981	2701	2776	3035	0.854	-0.228	3.56595e-06	1.63766e-05	false		gene:MD00G1140300	0.8	0.67	0.7	1.52	1.96	1.5	39	26	25	63	80	69	2.437	1.285	1.72035e-05	7.26312e-05	up	Right handed beta helix region	RecName: Full=Probable polygalacturonase; Short=PG {ECO:0000250|UniProtKB:Q7M1E7}; EC=3.2.1.15; AltName: Full=Pectinase {ECO:0000250|UniProtKB:Q7M1E7};
gene:MD00G1019100	13.35	14.7	14.58	15.22	14.37	13.25	585	512	467	564	526	545	1.069	0.096	0.332657	0.483796	false		gene:MD00G1140500	0.95	1.01	1.59	0	0.1	0.07	88	75	108	0	8	6	0.051	-4.29	4.44645e-08	2.46385e-07	down	Cytoadherence-linked asexual protein	RecName: Full=Kinesin-like protein KIN-14I {ECO:0000305};
gene:MD00G1019200	10.31	11.38	10.08	32.5	30.16	31.73	350	307	250	933	855	1011	3.163	1.661	1.2046e-70	3.41983e-69	up		gene:MD00G1140700	36.26	35.61	37.06	68.54	74.62	71.18	1257	981	939	2009	2160	2316	2.092	1.065	2.86221e-66	7.70252e-65	up	Clp protease	RecName: Full=ATP-dependent Clp protease proteolytic subunit 5, chloroplastic {ECO:0000303|PubMed:11299370}; EC=3.4.21.92; AltName: Full=Endopeptidase ClpP5 {ECO:0000303|PubMed:11299370}; Short=nClpP5; AltName: Full=nClpP1; Flags: Precursor;
gene:MD00G1019700	20.68	20.04	20.08	37.53	41.05	38.03	2240	1725	1590	3437	3713	3866	2.038	1.027	3.69866e-85	1.25728e-83	up		gene:MD00G1144300	0.13	0.05	0.05	0.29	0.29	0.36	7	2	2	13	13	18	4.218	2.076	0.00534037	0.0149439	up	N-terminal C2 in EEIG1 and EHBP1 proteins	--
gene:MD00G1019900	2.07	0.71	1.03	0.89	0.45	2.81	11	3	4	4	2	14	1.152	0.204	0.81939	0.890138	false		gene:MD00G1144800	0.52	0.49	0.59	16.71	16.05	17.02	12	9	10	329	312	372	33.501	5.066	1.57214e-66	4.2478e-65	up	Protein of unknown function (DUF2996)	RecName: Full=Glyceraldehyde-3-phosphate dehydrogenase A, chloroplastic; EC=1.2.1.13; AltName: Full=NADP-dependent glyceraldehydephosphate dehydrogenase subunit A; Flags: Precursor;
gene:MD00G1020000	1.93	1.57	0.98	1.54	1.29	1.91	113	73	42	76	63	105	1.12	0.163	0.538426	0.682353	false		gene:MD00G1146800	22.71	22.72	21.01	49.19	52.62	53.27	1380	1097	933	2527	2670	3038	2.48	1.31	2.70141e-116	1.22604e-114	up	Lipopolysaccharide core biosynthesis protein (WaaY)	RecName: Full=Protein ACTIVITY OF BC1 COMPLEX KINASE 3, chloroplastic {ECO:0000303|PubMed:23673981}; Short=ABC1-LIKE KINASE 3 {ECO:0000303|PubMed:23673981}; EC=2.7.-.- {ECO:0000255|PROSITE-ProRule:PRU00159}; EC=2.7.11.1 {ECO:0000269|PubMed:23632854}; AltName: Full=Protein REPRESSOR OF BDR1 {ECO:0000303|PubMed:25882344}; Flags: Precursor;
gene:MD00G1020100	3.32	3.43	2.06	3.51	4.14	3.16	95	78	43	85	99	85	1.301	0.379	0.123344	0.225137	false		gene:MD00G1148200	0.27	0.51	0.46	31.27	35.03	35.2	8	12	10	790	874	987	90.426	6.499	1.70577e-119	7.92368e-118	up	Ubiquinone biosynthesis protein COQ7	RecName: Full=Ubiquinol oxidase 1a, mitochondrial; EC=1.10.3.11 {ECO:0000269|PubMed:9554960}; AltName: Full=Alternative oxidase 1a; Flags: Precursor;
gene:MD00G1020200	2.41	2.97	1.81	2.24	2.66	2.37	51	50	28	40	47	47	1.072	0.1	0.750014	0.843578	false		gene:MD00G1148900	3.88	4.46	3.54	1.33	1.35	2.28	69	63	46	20	20	38	0.446	-1.166	0.000486609	0.00166288	down	--	--
gene:MD00G1020300	3.26	3.33	2.61	2.61	2.21	2.56	267	217	156	181	151	197	0.853	-0.23	0.139551	0.248112	false		gene:MD00G1149000	0.95	0.17	0.89	0	0.08	0.07	28	4	19	0	2	2	0.082	-3.614	0.000335575	0.0011773	down	C2 domain	RecName: Full=Protein SRC2 {ECO:0000305}; AltName: Full=Protein SOYBEAN GENE REGULATED BY COLD 2 {ECO:0000303|Ref.1};
gene:MD00G1020400	4.45	4.72	4.4	3.32	3.5	3.72	241	203	174	152	158	189	0.826	-0.276	0.0667679	0.136217	false		gene:MD00G1149300	0.45	0.72	0.81	0.06	0.06	0.08	25	32	33	3	3	4	0.11	-3.179	6.89201e-07	3.4317e-06	down	Vacuolar protein sorting-associated protein 62	--
gene:MD00G1020500	3.2	2.7	2.48	1.56	2.64	2.32	97	65	55	40	67	66	0.825	-0.277	0.303599	0.452128	false		gene:MD00G1150500	0.42	0.53	0.48	0.66	1.68	1.79	6	6	5	8	20	24	3.089	1.627	0.0130724	0.033155	up	Chaperonin 10 Kd subunit	RecName: Full=10 kDa chaperonin 1, chloroplastic {ECO:0000305}; Flags: Precursor;
gene:MD00G1020600	5.32	5.73	5.4	5.2	4.59	4.66	297	254	220	245	214	244	0.934	-0.098	0.464246	0.61682	false		gene:MD00G1152400	0.38	0.19	0.52	4.63	4.37	3.44	10	4	10	103	96	85	12.189	3.607	8.14745e-20	8.32215e-19	up	Sulfotransferase family	RecName: Full=Cytosolic sulfotransferase 15; Short=AtSOT15; EC=2.8.2.39 {ECO:0000269|PubMed:12637544}; AltName: Full=Sulfotransferase 2a; Short=AtST2a;
gene:MD00G1020700	4.18	3.77	3.44	3.94	3.72	4.31	424	304	255	338	315	410	1.115	0.157	0.183046	0.307242	false		gene:MD00G1152600	9.85	11.84	10.36	90.43	85.45	87.96	247	236	190	1918	1790	2071	8.788	3.136	6.18278e-285	9.39587e-283	up	--	RecName: Full=Protein MAINTENANCE OF PSII UNDER HIGH LIGHT 1 {ECO:0000303|PubMed:25846821};
gene:MD00G1020800	0.41	0	0	0	0.33	0.07	6	0	0	0	4	1	1.002	0.003	0.998885	0.99954	false		gene:MD00G1160400	0	0	0	0.12	0.25	0.19	0	0	0	4	8	7	34.923	5.126	0.00107785	0.00347672	up	Domain of unknown function (DUF2828)	--
gene:MD00G1021100	1.44	1.91	1.2	1.34	1.59	1.74	102	107	62	80	94	115	1.091	0.126	0.578737	0.716586	false		gene:MD00G1161000	0.15	0.37	1.07	1.27	1.52	1.24	6	12	32	44	52	48	2.754	1.461	0.00228252	0.00690535	up	CEP76 C2 domain	RecName: Full=Synaptotagmin-2; AltName: Full=NTMC2T1.2; AltName: Full=Synaptotagmin B;
gene:MD00G1021200	1.01	1.4	0.76	0.42	0.55	1.24	20	22	11	7	9	23	0.743	-0.429	0.44621	0.599558	false		gene:MD00G1163400	0.56	0.89	0.7	2.31	1.76	1.85	25	32	23	88	66	78	2.949	1.56	3.85068e-07	1.96722e-06	up	Protein of unknown function (DUF3270)	RecName: Full=Oligopeptide transporter 3; Short=AtOPT3;
gene:MD00G1021300	2.8	3.75	1.6	4.16	2.81	2.21	31	33	13	39	26	23	1.196	0.258	0.54338	0.68664	false		gene:MD00G1165200	1.77	1.18	1.55	5.25	5.09	5.73	47	25	30	118	113	143	3.78	1.918	2.34073e-14	1.92303e-13	up	GH3 auxin-responsive promoter	RecName: Full=Indole-3-acetic acid-amido synthetase GH3.10 {ECO:0000305}; EC=6.3.2.- {ECO:0000305}; AltName: Full=Auxin-responsive GH3-like protein 10 {ECO:0000305}; AltName: Full=Protein DWARF IN LIGHT 2 {ECO:0000303|PubMed:14581632};
gene:MD00G1021400	4.47	4.47	4.6	3.11	4.54	4.3	73	58	55	43	62	66	0.939	-0.09	0.736239	0.83423	false		gene:MD00G1165600	9.37	3.4	4.95	1.25	1.49	1.27	347	100	134	39	46	44	0.239	-2.062	2.02177e-12	1.51666e-11	down	RING-type zinc-finger	RecName: Full=E3 ubiquitin-protein ligase AIRP2 {ECO:0000305}; EC=2.3.2.27 {ECO:0000269|PubMed:21969385}; AltName: Full=Protein ABA INSENSITIVE RING PROTEIN 2 {ECO:0000303|PubMed:21969385}; Short=AtAIRP2 {ECO:0000303|PubMed:21969385}; AltName: Full=RING-type E3 ubiquitin transferase AIRP2 {ECO:0000305};
gene:MD00G1021500	5.07	5.87	3.75	4.22	3.01	3.85	111	102	60	78	55	79	0.802	-0.319	0.192557	0.320008	false		gene:MD00G1166100	9.32	10.76	9.22	2.33	4.07	4.38	170	156	123	36	62	75	0.392	-1.351	4.40217e-09	2.64107e-08	down	--	--
gene:MD00G1021600	5.13	5	2.98	4.55	3.38	5.33	40	31	17	30	22	39	1.073	0.101	0.794727	0.874203	false		gene:MD00G1166500	0.48	0.18	0.39	0.91	0.73	0.8	24	7	14	38	30	37	2.437	1.285	0.00355075	0.0103132	up	ABC1 family	RecName: Full=Putative serine/threonine-protein kinase-like protein CCR3; EC=2.7.11.1; AltName: Full=Protein CRINKLY 4 RELATED 3; Short=AtCRR3; Flags: Precursor;
gene:MD00G1021700	2.68	2.25	3.42	3.59	3.21	2.85	15	10	14	17	15	15	1.231	0.3	0.571829	0.711082	false		gene:MD00G1167000	1.57	2.19	1.51	4.43	4.31	4.04	64	71	45	153	147	155	2.589	1.372	1.25575e-10	8.42814e-10	up	Cytochrome P450	RecName: Full=Cytochrome P450 71A1; EC=1.14.-.-; AltName: Full=ARP-2; AltName: Full=CYPLXXIA1;
gene:MD00G1021800	5.55	6.68	4.79	5.02	4.37	5.91	187	179	118	143	123	187	0.957	-0.063	0.725751	0.826978	false		gene:MD00G1168100	0.17	0.75	0.58	0	0	0	2	7	5	0	0	0	0.038	-4.706	0.00554526	0.0154567	down	--	--
gene:MD00G1021900	0	0	0	0	0	0.1	0	0	0	0	0	1	1.981	0.986	0.809078	NA	false		gene:MD00G1169400	2.47	4.57	1.59	6.72	6.98	7.32	83	122	39	191	196	231	2.599	1.378	0.000818816	0.00269872	up	2OG-Fe(II) oxygenase superfamily	RecName: Full=Probable 2-oxoglutarate-dependent dioxygenase ANS {ECO:0000305}; EC=1.14.11.- {ECO:0000305}; AltName: Full=Anthocyanidin synthase {ECO:0000305};
gene:MD00G1022000	0.31	0.1	0.32	2.47	1.98	1.72	8	2	6	53	42	41	8.818	3.14	1.29726e-09	8.10725e-09	up		gene:MD00G1169500	8.9	7.61	7.41	2.59	3.68	2.94	284	193	173	70	98	88	0.408	-1.293	1.57306e-12	1.18775e-11	down	2OG-Fe(II) oxygenase superfamily	RecName: Full=Leucoanthocyanidin dioxygenase; Short=LDOX; Short=Leucocyanidin oxygenase; EC=1.14.11.19 {ECO:0000269|PubMed:10074715}; AltName: Full=Leucoanthocyanidin hydroxylase;
gene:MD00G1022100	0.42	0.14	0.23	2.45	4.21	3.05	15	4	6	73	124	101	12.467	3.64	2.52548e-19	2.53794e-18	up		gene:MD00G1172900	2.07	2.22	2.33	5.72	5.52	4.67	108	92	89	253	241	229	2.565	1.359	1.5776e-15	1.37584e-14	up	NACHT domain	RecName: Full=Putative disease resistance RPP13-like protein 1;
gene:MD00G1022200	0.49	0.61	0.67	19.52	19.7	20.95	10	10	10	339	338	404	36.862	5.204	3.43293e-69	9.56805e-68	up		gene:MD00G1174900	11.82	11.23	13.25	4.51	4.48	3.98	155	117	127	50	49	49	0.379	-1.398	5.56431e-10	3.5814e-09	down	--	--
gene:MD00G1022400	0.44	0.41	0.97	2.55	2.58	2.65	16	12	26	79	79	91	4.624	2.209	7.94882e-11	5.38771e-10	up		gene:MD00G1175200	0.16	0.33	0.29	0	0	0	6	10	8	0	0	0	0.023	-5.451	0.00026453	0.000942986	down	Cytochrome P450	RecName: Full=Cytochrome P450 82A3; EC=1.14.-.-; AltName: Full=Cytochrome P450 CP6;
gene:MD00G1022800	0.72	0.46	0	0.43	0	0	2	1	0	1	0	0	0.398	-1.329	0.615842	NA	false		gene:MD00G1175600	1.39	1.82	3.24	0.75	0.62	0.86	24	25	41	11	9	14	0.371	-1.431	0.00380925	0.0109956	down	Glu/Leu/Phe/Val dehydrogenase, dimerisation domain	RecName: Full=Probable glutamate dehydrogenase 3; Short=GDH 3; EC=1.4.1.3;
gene:MD00G1022900	25.04	24.47	26.31	23.51	25.45	23.77	1163	903	893	923	987	1036	1.019	0.028	0.709325	0.814422	false		gene:MD00G1178300	11.22	10.2	10.2	2.79	3.08	2.2	414	299	275	87	95	76	0.27	-1.888	2.9058e-31	4.14929e-30	down	NAD(P)-binding Rossmann-like domain	RecName: Full=Geranylgeranyl diphosphate reductase, chloroplastic; EC=1.3.1.83; AltName: Full=Geranylgeranyl reductase; Flags: Precursor;
gene:MD00G1023000	0	0.29	0	0	0	0	0	6	0	0	0	0	0.09	-3.474	0.171874	0.292702	false		gene:MD00G1187200	42.54	34.57	32.96	17.57	10.92	9.95	793	512	449	277	170	174	0.372	-1.426	3.31133e-07	1.69996e-06	down	Protease inhibitor/seed storage/LTP family	RecName: Full=Non-specific lipid-transfer protein 8; Short=LTP 8; Flags: Precursor;
gene:MD00G1023200	0.08	0.19	0.21	0.18	0.55	0.49	1	2	2	2	6	6	2.767	1.468	0.215104	0.348306	false		gene:MD00G1189100	0.74	0.8	0.81	0.29	0.13	0.24	49	42	39	16	7	15	0.298	-1.748	3.14597e-05	0.000128132	down	Leucine Rich repeat	RecName: Full=Receptor-like protein EIX2 {ECO:0000305}; AltName: Full=EIX receptor 2 {ECO:0000312|EMBL:AAR28378.1}; Flags: Precursor;
gene:MD00G1023300	20.95	19.6	14.39	17.04	16.65	16.43	538	400	270	370	357	396	0.968	-0.047	0.707084	0.813072	false		gene:MD00G1190700	1.16	1.64	1.94	0.45	0.28	0.45	49	55	60	16	10	18	0.267	-1.904	1.15088e-06	5.5759e-06	down	Multicopper oxidase	RecName: Full=Putative laccase-9; EC=1.10.3.2; AltName: Full=Benzenediol:oxygen oxidoreductase 9; AltName: Full=Diphenol oxidase 9; AltName: Full=Urishiol oxidase 9; Flags: Precursor;
gene:MD00G1023400	29.79	24.76	17.39	21.58	19.51	24.61	565	373	241	346	309	438	0.97	-0.043	0.769016	0.856773	false		gene:MD00G1190800	0.33	0.98	0.62	0.23	0.08	0.1	10	24	14	6	2	3	0.228	-2.133	0.0045007	0.0127849	down	Peroxidase	RecName: Full=Peroxidase 12; Short=Atperox P12; EC=1.11.1.7; AltName: Full=ATP4a; AltName: Full=PRXR6; Flags: Precursor;
gene:MD00G1023500	25.76	27.86	22.91	21.01	19.14	23.24	477	410	310	329	296	404	0.881	-0.182	0.119596	0.219548	false		gene:MD00G1191800	11.24	9.12	9.69	38.24	35.57	36.88	538	347	339	1548	1422	1657	3.904	1.965	8.01046e-123	3.8488e-121	up	Glutaredoxin-like domain (DUF836)	RecName: Full=NADPH-dependent thioredoxin reductase 3; Short=NTR3; EC=1.8.1.9; AltName: Full=NADPH-dependent thioredoxin reductase C; Short=ANTR-C; Short=AtNTRC; Flags: Precursor;
gene:MD00G1023600	1.67	1.48	1.06	1.02	0.74	1.01	114	80	53	59	42	65	0.7	-0.515	0.0516861	0.109692	false		gene:MD00G1199600	8.18	8.73	8	81.92	83.91	78.76	172	146	123	1457	1474	1555	10.45	3.385	5.72483e-259	7.20106e-257	up	Ribosomal L29 protein	RecName: Full=50S ribosomal protein L29, chloroplastic; AltName: Full=CL29; Flags: Precursor;
gene:MD00G1023700	16.91	13.7	12.36	12.09	11.71	12.83	382	246	204	231	221	272	0.904	-0.145	0.297115	0.445096	false		gene:MD00G1201900	5.56	8	6.88	2.66	2.85	2.54	42	48	38	17	18	18	0.42	-1.253	0.00110439	0.0035538	down	Transferase family	RecName: Full=Benzyl alcohol O-benzoyltransferase; EC=2.3.1.196; AltName: Full=Benzoyl coenzyme A:benzyl alcohol benzoyl transferase;
gene:MD00G1023800	0.44	0	0.3	0.26	0.52	0.93	2	0	1	1	2	4	2.426	1.279	0.437597	0.591131	false		gene:MD00G1202000	12.19	13.92	11.03	2.66	4.04	5.39	65	59	43	12	18	27	0.348	-1.524	2.60714e-05	0.000107476	down	--	RecName: Full=Benzyl alcohol O-benzoyltransferase; EC=2.3.1.196; AltName: Full=Benzoyl coenzyme A:benzyl alcohol benzoyl transferase;
gene:MD00G1024000	7.95	5.58	6	5.3	6.7	9.04	165	92	91	93	116	176	1.142	0.192	0.381218	0.535563	false		gene:MD00G1202400	0.82	0.67	0.78	2.14	1.99	1.34	43	28	30	95	87	66	2.549	1.35	3.92172e-06	1.79223e-05	up	Glutamine synthetase C-terminal domain	RecName: Full=Pentatricopeptide repeat-containing protein At5g14770, mitochondrial; Flags: Precursor;
gene:MD00G1024100	4.64	4.71	3.88	2.75	4.87	3.92	72	58	44	36	63	57	0.924	-0.114	0.69374	0.803534	false		gene:MD00G1204700	41.4	41.55	34.95	77.61	76.9	77.29	4470	3565	2758	7085	6933	7832	2.09	1.063	1.33177e-97	5.12929e-96	up	Insulinase (Peptidase family M16)	RecName: Full=Stromal processing peptidase, chloroplastic {ECO:0000305}; EC=3.4.24.- {ECO:0000269|PubMed:12888578}; AltName: Full=Chloroplast processing enzyme {ECO:0000303|PubMed:7638164}; Flags: Precursor;
gene:MD00G1024200	7.29	7.27	4.92	5.72	7.6	7.48	217	172	107	144	189	209	1.133	0.18	0.3145	0.464121	false		gene:MD00G1206500	0.22	0.55	0.3	1.29	0.92	1.4	4	8	4	20	14	24	3.645	1.866	0.00315151	0.00926663	up	Proteasome-substrate-size regulator, mid region	RecName: Full=Proteasome activator subunit 4; AltName: Full=Proteasome activator PA200;
gene:MD00G1024300	4.8	4.42	4.28	3.6	3.85	5.02	112	82	73	71	75	110	0.982	-0.026	0.908006	0.946591	false		gene:MD00G1206800	2.36	0.97	2.06	0.94	0.92	0.46	77	25	49	26	25	14	0.455	-1.138	0.00545008	0.015223	down	Myb-like DNA-binding domain	RecName: Full=SWI/SNF complex subunit SWI3B; Short=AtSWI3B; AltName: Full=Transcription regulatory protein SWI3B;
gene:MD00G1024400	4.87	3.96	3.13	3.72	3.68	2.94	136	88	64	88	86	77	0.915	-0.129	0.577339	0.715338	false		gene:MD00G1214400	1.65	2.28	0.11	0.09	0.38	0.17	21	23	1	1	4	2	0.167	-2.581	0.00672109	0.0183787	down	--	--
gene:MD00G1024500	5.93	5.11	5.48	4.15	4.6	3.97	323	221	218	191	209	203	0.817	-0.292	0.0378803	0.0840887	false		gene:MD00G1220400	8.52	8.96	7.96	2.25	3.36	2.78	85	71	58	19	28	26	0.35	-1.513	1.16016e-06	5.61603e-06	down	Remorin, C-terminal region	--
gene:MD00G1024600	0	0	0	0	0.02	0	0	0	0	0	2	0	3.817	1.932	0.609752	NA	false		gene:MD00G1220600	23.05	18.07	20.02	50.24	85.67	70.14	687	428	436	1266	2132	1962	3.577	1.839	9.82502e-16	8.6403e-15	up	CPBP intramembrane metalloprotease	--
gene:MD00G1024700	0.14	0.18	0	0.08	0.04	0.15	4	4	0	2	1	4	0.92	-0.121	0.928971	0.959752	false		gene:MD00G1221000	5.59	6.72	5.61	18.81	19.59	19.55	135	129	99	384	395	443	3.445	1.784	2.30979e-38	3.93978e-37	up	Pentacotripeptide-repeat region of PRORP	RecName: Full=Pentatricopeptide repeat-containing protein At4g16390, chloroplastic {ECO:0000305}; AltName: Full=Chloroplastic RNA-binding protein P67 {ECO:0000303|PubMed:11034340}; AltName: Full=Protein SUPPRESSOR OF VARIEGATION 7 {ECO:0000303|PubMed:20935174}; Flags: Precursor;
gene:MD00G1024800	0	0	0	0	0.02	0	0	0	0	0	1	0	1.981	0.986	0.809078	NA	false		gene:MD01G1000300	1.39	1.04	0.65	7.53	8.56	7.15	32	19	11	147	165	155	7.867	2.976	2.74156e-27	3.53864e-26	up	PsbP	RecName: Full=PsbP domain-containing protein 2, chloroplastic; AltName: Full=PsbP-related thylakoid lumenal protein 3; Flags: Precursor;
gene:MD00G1024900	0.2	0.33	0.36	0.08	0	0.35	3	4	4	1	0	5	0.524	-0.932	0.467548	0.619627	false		gene:MD01G1003000	0	0	0	0.15	0.54	0.14	0	0	0	2	7	2	20.598	4.364	0.0166326	0.0410015	up	--	--
gene:MD00G1025200	12.28	11.89	12.9	12.71	12.57	13.05	943	725	724	825	806	940	1.099	0.137	0.080706	0.15939	false		gene:MD01G1004300	14.47	11.95	15.57	127.81	129.2	129.36	323	212	254	2412	2408	2710	9.789	3.291	0	0	up	Photosystem I reaction centre subunit N (PSAN or PSI-N)	RecName: Full=Photosystem I reaction center subunit N, chloroplastic; Short=PSI-N; Flags: Precursor;
gene:MD00G1025500	24.84	23.77	24.4	21.04	20.72	20.98	1723	1310	1237	1234	1200	1366	0.913	-0.131	0.0360704	0.0806971	false		gene:MD01G1005400	3.4	3.2	3.12	17.66	20.1	19.72	79	59	53	347	390	430	6.276	2.65	1.30999e-60	3.30301e-59	up	Tetratricopeptide repeat	--
gene:MD00G1025600	9.29	8.4	6.44	9.37	7.7	8.5	156	112	79	133	108	134	1.124	0.168	0.393344	0.54838	false		gene:MD01G1005700	8.95	9.26	7.95	18.7	18.5	19.78	342	281	222	604	590	709	2.314	1.21	3.67687e-32	5.38541e-31	up	Histone deacetylase domain	RecName: Full=Histone deacetylase 14; EC=3.5.1.98;
gene:MD00G1025700	6.53	6.59	7.58	8.24	9.17	8.81	151	121	128	161	177	191	1.349	0.431	0.0100226	0.0262197	false		gene:MD01G1006000	0.27	0.19	0.54	0.32	6.63	0.71	9	5	13	9	183	22	8.082	3.015	0.0171581	0.0421669	up	Mpp10 protein	--
gene:MD00G1025800	2.76	2.33	2.56	5.72	4.94	4.88	152	102	103	266	227	252	2.153	1.107	5.46957e-12	4.00382e-11	up		gene:MD01G1009700	0.63	0.46	0.81	2.13	2.29	1.96	17	10	16	49	52	50	3.595	1.846	1.74886e-06	8.29013e-06	up	Rpp20 subunit of nuclear RNase MRP and P	--
gene:MD00G1025900	0.23	0.25	0.09	1.74	1.41	2.08	7	6	2	45	36	60	9.684	3.276	3.47569e-10	2.2653e-09	up		gene:MD01G1011700	7.87	7.4	7.37	22.44	21.35	22.59	289	216	198	697	655	779	3.114	1.639	1.557e-57	3.72183e-56	up	Amino acid kinase family	RecName: Full=Bifunctional aspartokinase/homoserine dehydrogenase 2, chloroplastic; Short=AK-HD 2; Short=AK-HSDH 2; AltName: Full=Beta-aspartyl phosphate homoserine 2; Includes: RecName: Full=Aspartokinase; EC=2.7.2.4; Includes: RecName: Full=Homoserine dehydrogenase; EC=1.1.1.3; Flags: Precursor;
gene:MD00G1026000	9.81	9.62	9.09	7.73	11.49	8.93	186	145	126	124	182	159	1.048	0.067	0.706739	0.812825	false		gene:MD01G1013200	1.66	0.83	1.59	0	0.2	0.18	20	8	14	0	2	2	0.098	-3.349	0.000712737	0.00237449	down	Caleosin related protein	RecName: Full=Probable calcium-binding protein CML17; AltName: Full=Calmodulin-like protein 17;
gene:MD00G1026100	6.97	6.84	5.44	6.15	4.81	5.52	382	298	218	285	220	284	0.909	-0.137	0.319578	0.469634	false		gene:MD01G1015700	2.32	1.31	3.02	0.27	0.56	0.49	20	9	19	2	4	4	0.212	-2.24	0.00274508	0.0081877	down	--	--
gene:MD00G1026200	1.54	1.39	1.33	0.93	1.04	1	92	66	58	47	52	56	0.74	-0.434	0.0922781	0.178123	false		gene:MD01G1017900	6.81	5.9	5.79	27.29	26.58	27.87	489	337	304	1657	1594	1879	4.68	2.226	1.38364e-177	1.00583e-175	up	Phosphotransferase enzyme family	RecName: Full=Protein ACTIVITY OF BC1 COMPLEX KINASE 8, chloroplastic {ECO:0000303|PubMed:22694836}; Short=ABC1-LIKE KINASE 8 {ECO:0000303|PubMed:22694836}; EC=2.7.11.1 {ECO:0000250|UniProtKB:Q9MA15}; AltName: Full=ABC2 homolog protein 13 {ECO:0000303|PubMed:11346655}; Short=AtATH13 {ECO:0000303|PubMed:11346655}; AltName: Full=Oxidative stress-related ABC1-like protein 1, chloroplastic {ECO:00003…
gene:MD00G1026500	0.04	0	0	0	0	0.04	2	0	0	0	0	2	1.105	0.144	0.960817	NA	false		gene:MD01G1022200	0	0	0	6.04	7.88	7.28	0	0	0	59	76	79	393.345	8.62	1.43895e-12	1.08894e-11	up	Zinc-finger of the MIZ type in Nse subunit	RecName: Full=E3 ubiquitin-protein ligase RHA2A {ECO:0000305}; EC=2.3.2.27; AltName: Full=RING-H2 finger A2a {ECO:0000303|PubMed:9781696}; AltName: Full=RING-H2 zinc finger protein RHA2a {ECO:0000305}; AltName: Full=RING-type E3 ubiquitin transferase RHA2A {ECO:0000305};
gene:MD00G1026600	0.14	0	0	0	0	0	1	0	0	0	0	0	0.522	-0.938	0.818255	NA	false		gene:MD01G1022300	27.42	27.22	26.14	51.61	53	52.51	1293	1020	901	2058	2087	2324	2.067	1.048	7.68858e-73	2.27107e-71	up	RimK-like ATP-grasp domain	RecName: Full=Biotin carboxylase 1, chloroplastic; EC=6.3.4.14; AltName: Full=Acetyl-CoA carboxylase subunit A 1; Short=ACC; EC=6.4.1.2; Flags: Precursor;
gene:MD00G1026700	0.7	0.35	1.15	2	2.19	1.87	10	4	12	24	26	25	2.93	1.551	0.00367205	0.0106306	up		gene:MD01G1025500	0.93	0.78	0.6	0.35	0.38	0.17	47	31	22	15	16	8	0.412	-1.279	0.00534909	0.0149658	down	Domain of unknown function (DUF966)	RecName: Full=Protein UPSTREAM OF FLC;
gene:MD00G1026800	0	0	0	0.32	0.24	0.36	0	0	0	4	3	5	21.954	4.456	0.0109115	0.0282582	up		gene:MD01G1025600	0.28	0.79	0.64	0.15	0	0.23	9	20	15	4	0	7	0.242	-2.049	0.0106284	0.0276282	down	--	--
gene:MD00G1027000	0.13	0.19	0.08	0.09	0.05	0.1	7	8	3	4	2	5	0.628	-0.671	0.472777	0.624314	false		gene:MD01G1026200	2.34	2.27	1.82	5.77	6.08	6.62	109	84	62	227	236	289	3.038	1.603	4.16714e-21	4.42191e-20	up	Protein of unknown function (DUF632)	--
gene:MD00G1027100	0	0	0	0	0	0.05	0	0	0	0	0	1	1.981	0.986	0.809078	NA	false		gene:MD01G1026300	2.1	1.38	2.37	5.23	4.3	5.04	63	33	52	133	108	142	2.651	1.406	5.56831e-09	3.3217e-08	up	Protein of unknown function (DUF632)	RecName: Full=Nitrate regulatory gene2 protein {ECO:0000303|PubMed:26744214}; Short=NRG2 protein {ECO:0000303|PubMed:26744214};
gene:MD00G1027300	0	0	0.07	0	0	0	0	0	1	0	0	0	0.522	-0.938	0.818255	NA	false		gene:MD01G1030200	0.71	0.51	0.28	1.91	1.69	3.11	7	4	2	16	14	29	4.7	2.233	0.000891306	0.00292158	up	--	--
gene:MD00G1027600	0.03	0	0.05	0	0.04	0.04	1	0	1	0	1	1	1.013	0.019	0.993989	NA	false		gene:MD01G1030300	0.34	0.82	0.65	2.26	2.94	1.82	10	19	14	56	72	50	4.186	2.066	1.44475e-07	7.65814e-07	up	BTB/POZ domain	RecName: Full=BTB/POZ domain-containing protein DOT3; AltName: Full=Protein DEFECTIVELY ORGANIZED TRIBUTARIES 3 {ECO:0000303|PubMed:18643975};
gene:MD00G1027700	0.27	0.26	0.21	0.24	0.16	0.2	16	12	9	12	8	11	0.868	-0.205	0.73113	0.830753	false		gene:MD01G1031300	12.59	11.73	14.87	29.63	28	28.04	308	228	266	613	572	644	2.328	1.219	4.95382e-27	6.33324e-26	up	Ribosomal L29 protein	RecName: Full=50S ribosomal protein L29, chloroplastic; AltName: Full=CL29; Flags: Precursor;
gene:MD00G1027800	0.03	0.02	0	0.02	0.04	0.04	2	1	0	1	2	2	1.806	0.853	0.631351	0.758069	false		gene:MD01G1032900	2.08	1.45	1.39	8.06	8.75	8.63	47	26	23	154	165	183	5.425	2.44	7.71865e-25	9.22858e-24	up	--	--
gene:MD00G1027900	0.62	0.47	0.98	1.07	0.75	0.3	20	12	23	29	20	9	1.083	0.115	0.827958	0.895584	false		gene:MD01G1035100	28.21	27.97	28.91	11	9.4	9.91	1207	951	904	398	336	398	0.379	-1.401	1.65093e-54	3.77443e-53	down	Lanthionine synthetase C-like protein	RecName: Full=LanC-like protein GCL1; AltName: Full=G protein-coupled receptor 2-like protein 1; Short=Protein GCR2-like 1;
gene:MD00G1028000	0.8	0.74	0.52	0.53	1.16	0.81	23	17	11	13	28	22	1.286	0.363	0.45398	0.606949	false		gene:MD01G1036200	310.51	311.87	314.59	131.96	138.24	143.4	14476	11552	10718	5201	5381	6274	0.469	-1.092	4.2854e-159	2.79467e-157	down	Homeobox KN domain	RecName: Full=Homeobox-leucine zipper protein ATHB-6; AltName: Full=HD-ZIP protein ATHB-6; AltName: Full=Homeodomain transcription factor ATHB-6;
gene:MD00G1028200	0.99	0.91	0.63	1.09	1.11	0.77	15	11	7	14	14	11	1.238	0.308	0.597983	0.733073	false		gene:MD01G1038300	0	0	0	1.57	1.06	1.41	0	0	0	18	12	18	88.185	6.462	1.50762e-06	7.19939e-06	up	Plant invertase/pectin methylesterase inhibitor	RecName: Full=Cell wall / vacuolar inhibitor of fructosidase 2; Short=AtC/VIF2; Flags: Precursor;
gene:MD00G1028300	0.44	0.37	0.6	0.52	0.18	0.78	3	2	3	3	1	5	1.124	0.168	0.887956	0.933892	false		gene:MD01G1038700	0.28	0.21	0.26	0.76	1.16	0.83	12	7	8	27	41	33	3.868	1.952	4.89596e-05	0.000194156	up	Flavin containing amine oxidoreductase	RecName: Full=Guanosine nucleotide diphosphate dissociation inhibitor At5g09550; Short=AtGDI;
gene:MD00G1028400	39.18	36.45	36.57	44.12	47.02	48.14	1104	816	753	1051	1106	1273	1.319	0.399	1.83552e-08	1.0485e-07	false		gene:MD01G1039700	2.38	2.72	2.65	0.79	0.73	0.61	157	143	128	44	40	38	0.291	-1.78	1.74841e-14	1.44738e-13	down	Septation ring formation regulator, EzrA	RecName: Full=Protein NETWORKED 2D {ECO:0000303|PubMed:22840520};
gene:MD00G1028700	14.4	14.62	13.02	14.87	14.73	15.28	2410	1945	1593	2104	2059	2401	1.135	0.182	0.000914118	0.00299023	false		gene:MD01G1041700	0.29	0.07	0.24	0.93	0.59	0.37	10	2	6	27	17	12	3.295	1.72	0.008687	0.0231421	up	Putative NAD(P)-binding	RecName: Full=Probable mannitol dehydrogenase; EC=1.1.1.255; AltName: Full=NAD-dependent mannitol dehydrogenase;
gene:MD00G1028800	15.51	16.06	16.56	11.66	12.45	12.17	870	716	679	553	583	641	0.802	-0.319	0.000182618	0.000667526	false		gene:MD01G1042100	0	0	0	0.51	0.41	0.46	0	0	0	5	4	5	25.766	4.687	0.0051501	0.0144584	up	Alcohol dehydrogenase GroES-like domain	RecName: Full=Probable mannitol dehydrogenase; EC=1.1.1.255; AltName: Full=NAD-dependent mannitol dehydrogenase;
gene:MD00G1028900	0.68	0.55	0.59	0.81	0.77	0.82	67	43	43	68	64	76	1.403	0.488	0.0621778	0.128365	false		gene:MD01G1042800	1.59	1.21	1.41	0.55	0.32	0.32	48	29	31	14	8	9	0.298	-1.746	0.000149572	0.000554394	down	Alanine dehydrogenase/PNT, C-terminal domain	RecName: Full=Probable mannitol dehydrogenase; EC=1.1.1.255; AltName: Full=NAD-dependent mannitol dehydrogenase;
gene:MD00G1029100	3.18	2.94	2.64	1.61	1.48	1.01	147	108	89	63	57	44	0.496	-1.011	2.44053e-05	0.00010103	down		gene:MD01G1044100	13	12.84	12.9	377.53	372	361.78	684	537	496	16795	16344	17866	30.518	4.932	0	0	up	Beta-eliminating lyase	RecName: Full=Serine hydroxymethyltransferase, mitochondrial; Short=SHMT; EC=2.1.2.1; AltName: Full=Glycine hydroxymethyltransferase; AltName: Full=Serine methylase; Flags: Precursor;
gene:MD00G1029300	26.66	25.5	26.05	41.93	45.2	43.22	871	662	622	1158	1233	1325	1.771	0.824	3.65068e-30	5.08536e-29	false		gene:MD01G1044700	10.9	9.71	10.05	20.22	19.23	18.63	359	254	242	563	529	576	2.011	1.008	3.27169e-21	3.48604e-20	up	--	RecName: Full=Uncharacterized protein At4g37920;
gene:MD00G1029400	1.63	2.47	2.01	1.93	2.54	2.96	10	12	9	10	13	17	1.301	0.38	0.517387	0.663806	false		gene:MD01G1045000	14.7	11.99	10.36	4.78	5.67	5.44	233	151	120	64	75	81	0.455	-1.137	1.91623e-08	1.09232e-07	down	--	--
gene:MD00G1029500	6.9	6.94	3.77	1.93	3.6	2.4	55	44	22	13	24	18	0.477	-1.069	0.00965861	0.0253939	down		gene:MD01G1048800	71.72	72.36	79.9	30.06	33.68	32.15	1431	1147	1165	507	561	602	0.455	-1.136	4.799e-42	8.82663e-41	down	C2 domain	RecName: Full=Elicitor-responsive protein 3; Short=OsERG3 {ECO:0000303|PubMed:23456295}; AltName: Full=16 kDa phloem protein; AltName: Full=RPP16;
gene:MD00G1029900	0.2	0.26	0.09	1.92	0	0.22	3	3	1	24	0	3	4.125	2.044	0.077142	0.153493	false		gene:MD01G1049200	9.94	7.92	8.19	19.85	22.94	21.52	477	302	287	805	919	969	2.615	1.387	2.42246e-44	4.61738e-43	up	Zeta toxin	RecName: Full=Cell division protein FtsY homolog, chloroplastic; AltName: Full=Chloroplast SRP receptor homolog, alpha subunit CpFtsY; AltName: Full=Fused signal recognition particle receptor; Flags: Precursor;
gene:MD00G1030000	10.12	10.02	8.25	9.49	10.28	10.77	757	595	451	600	642	756	1.143	0.192	0.0388484	0.0858937	false		gene:MD01G1050600	0.28	0.4	0.52	0	0	0	14	16	19	0	0	0	0.011	-6.479	1.421e-06	6.80513e-06	down	Methyltransferase domain	RecName: Full=Probable methyltransferase PMT15; EC=2.1.1.-;
gene:MD00G1030400	2.76	2.7	2.53	3.3	2.62	3.51	185	144	124	187	147	221	1.256	0.329	0.0488026	0.104437	false		gene:MD01G1053200	10.06	8.09	8.67	33.4	32.89	33.23	335	214	211	940	914	1038	3.928	1.974	5.4865e-91	1.95817e-89	up	NAD dependent epimerase/dehydratase family	RecName: Full=(+)-neomenthol dehydrogenase {ECO:0000303|PubMed:18599651}; EC=1.1.1.- {ECO:0000269|PubMed:21169366}; EC=1.1.1.208 {ECO:0000269|PubMed:18599651}; AltName: Full=Menthone:neomenthol reductase; AltName: Full=Short-chain dehydrogenase/reductase 1; Short=AtSDR1;
gene:MD00G1030500	11.52	12.46	13.39	9.09	9.76	10.73	618	531	525	412	437	540	0.842	-0.248	0.0172233	0.0423056	false		gene:MD01G1053400	23.56	22.76	22.99	60.91	58.72	53.61	718	551	512	1569	1494	1533	2.656	1.409	1.74251e-74	5.24863e-73	up	Sucrose-6F-phosphate phosphohydrolase	RecName: Full=Phosphomannomutase; EC=5.4.2.8; AltName: Full=TaPMM;
gene:MD00G1030600	15.04	14.77	15.43	9.34	10.74	10.25	1087	848	815	571	648	695	0.713	-0.489	2.68653e-09	1.639e-08	false		gene:MD01G1054800	3.62	3.37	4.61	1.62	1.18	2.1	169	125	157	64	46	92	0.451	-1.149	6.72947e-07	3.35524e-06	down	Myb-like DNA-binding domain	RecName: Full=Transcription factor MYB41 {ECO:0000305}; AltName: Full=Myb-related protein 41 {ECO:0000303|PubMed:11597504}; Short=AtMYB41 {ECO:0000303|PubMed:11597504}; AltName: Full=Protein LATE MERISTEM IDENTITY 2;
gene:MD00G1031100	17.63	16.13	15.14	15	15.3	16.06	3417	2484	2145	2458	2476	2921	1.007	0.01	0.851554	0.910517	false		gene:MD01G1054900	47.51	50.71	48.97	122.54	107.78	105.26	454	385	342	990	860	944	2.426	1.279	1.33605e-41	2.44131e-40	up	Remorin, C-terminal region	RecName: Full=Remorin; AltName: Full=pp34;
gene:MD00G1031200	6.54	4.44	4.97	10.94	12.59	10.86	306	165	170	433	492	477	2.281	1.19	2.84572e-18	2.76384e-17	up		gene:MD01G1055000	62.73	63.84	72.32	169.79	170.93	167.88	1061	858	894	2428	2414	2665	2.722	1.444	2.40226e-99	9.50294e-98	up	Remorin, C-terminal region	RecName: Full=Remorin; AltName: Full=DNA-binding protein;
gene:MD00G1031300	12.46	11.49	11.63	7.58	9.02	8.21	751	550	512	386	454	464	0.74	-0.434	9.03181e-06	3.95738e-05	false		gene:MD01G1056200	1.01	1	0.76	3.35	4.81	4.14	47	37	26	132	187	181	4.691	2.23	5.33063e-21	5.63517e-20	up	Plants and Prokaryotes Conserved (PCC) domain	RecName: Full=AT-hook motif nuclear-localized protein 9 {ECO:0000312|EMBL:FAA00280.1};
gene:MD00G1031500	0	0	0	0.08	0	0	0	0	0	2	0	0	3.821	1.934	0.609278	NA	false		gene:MD01G1057600	14.7	12.98	13.06	33.61	33.91	33.67	613	430	398	1185	1181	1318	2.635	1.398	2.92427e-70	8.24615e-69	up	Bestrophin, RFP-TM, chloride channel	RecName: Full=UPF0187 protein At3g61320, chloroplastic; Flags: Precursor;
gene:MD00G1031600	20.61	19.04	17.82	17.17	16.33	16.39	2281	1674	1441	1607	1509	1702	0.922	-0.117	0.0584851	0.121895	false		gene:MD01G1062500	0.34	0.43	0.2	0.14	0.09	0.1	26	26	11	9	6	7	0.364	-1.459	0.0122595	0.031306	down	Leucine Rich Repeat	RecName: Full=Receptor-like protein EIX2 {ECO:0000305}; AltName: Full=EIX receptor 2 {ECO:0000312|EMBL:AAR28378.1}; Flags: Precursor;
gene:MD00G1031700	36.62	36.69	36.51	29.69	31.77	29.47	2598	2068	1893	1781	1882	1962	0.88	-0.185	0.000927615	0.00302907	false		gene:MD01G1064800	2.52	1.57	1.96	21.34	22.33	23.03	164	81	93	1174	1213	1406	11.598	3.536	1.66466e-201	1.41538e-199	up	Transmembrane secretion effector	RecName: Full=Ascorbate transporter, chloroplastic {ECO:0000303|PubMed:25557369}; AltName: Full=Phosphate transporter PHT4;4; Short=AtPHT4;4; AltName: Full=Probable anion transporter 2; Flags: Precursor;
gene:MD00G1031900	4.81	5.05	4.29	4.54	5.2	5.15	362	302	236	289	327	364	1.119	0.162	0.180489	0.304058	false		gene:MD01G1065600	59.4	58.81	62.22	10.56	12.04	11.93	2747	2161	2103	413	465	518	0.203	-2.297	9.40779e-216	8.82572e-214	down	Pyridoxal-phosphate dependent enzyme	RecName: Full=L-3-cyanoalanine synthase 2, mitochondrial; Short=MdCAS2; EC=4.4.1.9; Flags: Precursor;
gene:MD00G1032200	24.85	25.49	26.16	18.11	18.85	19.29	881	718	678	543	558	642	0.782	-0.354	2.84203e-05	0.000116473	false		gene:MD01G1066200	4.32	2.99	3.79	7.91	6.4	7.13	109	60	70	169	135	169	2.047	1.034	3.57847e-07	1.8329e-06	up	--	--
gene:MD00G1032300	14.99	15.85	13.74	12.35	12.38	13.11	564	474	378	393	389	463	0.902	-0.148	0.143759	0.253966	false		gene:MD01G1066300	4.4	4.76	4.18	11.4	10.77	9.36	320	275	222	701	654	639	2.514	1.33	5.0356e-33	7.53322e-32	up	PAN-like domain	RecName: Full=G-type lectin S-receptor-like serine/threonine-protein kinase SD2-2; EC=2.7.11.1; AltName: Full=Receptor-like kinase 4; AltName: Full=S-domain-2 (SD2) receptor kinase 2; Short=SD2-2; Flags: Precursor;
gene:MD00G1032400	0	0	0	0	0.05	0.09	0	0	0	0	2	4	10.687	3.418	0.148099	NA	false		gene:MD01G1066900	0.81	1.16	0.89	3.07	2.79	3.55	30	34	24	96	86	123	3.52	1.816	4.70493e-11	3.23536e-10	up	Fungal protein kinase	RecName: Full=Calmodulin-binding receptor-like cytoplasmic kinase 2; EC=2.7.11.1;
gene:MD00G1032500	13.01	14.82	13.09	17.07	16.18	17.92	578	523	425	641	600	747	1.331	0.412	9.9938e-06	4.35842e-05	false		gene:MD01G1068200	0	0	0	0.09	0.09	0.08	0	0	0	4	4	4	22.136	4.468	0.0103673	0.02701	up	Oxidoreductase NAD-binding domain	RecName: Full=Ferric reduction oxidase 2; Short=AtFRO2; EC=1.16.1.7; AltName: Full=Ferric-chelate reductase 2; AltName: Full=Protein FERRIC CHELATE REDUCTASE DEFECTIVE 1;
gene:MD00G1032600	0.15	0.13	0	0.06	0	0.16	6	4	0	2	0	6	0.845	-0.243	0.858646	0.914696	false		gene:MD01G1068700	5.77	5.87	4.23	14.82	15.99	16.31	168	136	90	365	389	446	3.145	1.653	1.00514e-31	1.4532e-30	up	--	RecName: Full=Putative UDP-rhamnose:rhamnosyltransferase 1; Short=FaRT1 {ECO:0000303|PubMed:16443693}; EC=2.4.1.- {ECO:0000250|UniProtKB:Q940V3}; AltName: Full=Glycosyltransferase 4; Short=FaGT4 {ECO:0000312|EMBL:AAU09445.1};
gene:MD00G1032700	14.79	14.44	12.5	17.74	17.84	19.25	575	446	355	583	579	702	1.395	0.48	4.1603e-07	2.11799e-06	false		gene:MD01G1068800	0.15	0.25	0.07	7.72	9.34	7.59	6	8	2	262	313	286	55.459	5.793	1.22737e-48	2.55557e-47	up	UDP-glucoronosyl and UDP-glucosyl transferase	RecName: Full=Putative UDP-rhamnose:rhamnosyltransferase 1; Short=FaRT1 {ECO:0000303|PubMed:16443693}; EC=2.4.1.- {ECO:0000250|UniProtKB:Q940V3}; AltName: Full=Glycosyltransferase 4; Short=FaGT4 {ECO:0000312|EMBL:AAU09445.1};
gene:MD00G1033000	8.07	7.1	5.8	9.67	10.04	11.35	156	109	82	158	162	206	1.569	0.65	0.000273078	0.000971436	false		gene:MD01G1069500	4.05	4.06	2.68	14.11	12.01	9.81	128	102	62	377	317	291	3.524	1.817	4.51132e-24	5.29209e-23	up	Uncharacterized conserved protein (DUF2358)	--
gene:MD00G1033100	3.52	4.38	3.36	6.1	5.78	5.14	86	85	60	126	118	118	1.609	0.686	0.00119832	0.00382564	false		gene:MD01G1069800	21.17	20.75	18.57	62.47	66.22	61.94	574	447	368	1432	1499	1576	3.344	1.742	3.95053e-114	1.762e-112	up	Ribosomal protein L5	RecName: Full=50S ribosomal protein L5, chloroplastic; Flags: Precursor;
gene:MD00G1033200	8.15	7.72	7.47	2.79	3.79	3.45	121	91	81	35	47	48	0.456	-1.132	6.36958e-06	2.83943e-05	down		gene:MD01G1072900	5.49	5.37	4.54	1.91	1.93	1.7	306	238	185	90	90	89	0.382	-1.389	2.63419e-16	2.37056e-15	down	Fatty acid desaturase	RecName: Full=Delta(8)-fatty-acid desaturase 1; EC=1.14.19.29 {ECO:0000269|PubMed:22023480, ECO:0000269|PubMed:9786850}; AltName: Full=Delta(8)-sphingolipid desaturase 1; AltName: Full=Sphingoid long-chain base desaturase 1; Short=Sphingoid LCB desaturase 1; AltName: Full=Sphingolipid 8-(E/Z)-desaturase 1;
gene:MD00G1033300	25.27	18.73	18.95	9.01	8.71	10.7	146	86	80	44	42	58	0.479	-1.062	2.01035e-05	8.40711e-05	down		gene:MD01G1073100	16.58	16.31	17.04	34.9	34.37	31.5	555	434	417	988	961	990	2.146	1.102	3.09719e-37	5.16224e-36	up	Mitochondrial protein up-regulated during meiosis	--
gene:MD00G1033400	2.04	2.53	2.11	0.78	1.2	0.77	65	64	49	21	32	23	0.437	-1.193	0.000307296	0.00108443	down		gene:MD01G1073700	2.29	1.88	2.11	0.65	0.24	0.42	46	30	31	11	4	8	0.222	-2.173	1.28049e-05	5.49728e-05	down	C2 domain	RecName: Full=BON1-associated protein 2; AltName: Full=Protein BON1-ASSOCIATED PROTEIN 1-LIKE;
gene:MD00G1033500	5.11	4.62	3.91	3.02	3.28	2.52	220	158	123	110	118	102	0.686	-0.544	0.00324256	0.00950937	false		gene:MD01G1074400	25.61	24.55	24.39	138.25	142.06	137.39	533	406	371	2433	2469	2684	5.953	2.574	0	0	up	CAAD domains of cyanobacterial aminoacyl-tRNA synthetase	RecName: Full=Protein CURVATURE THYLAKOID 1A, chloroplastic; Flags: Precursor;
gene:MD00G1033600	69.24	70.19	74.16	53.86	52.96	52.02	3351	2699	2623	2204	2140	2363	0.79	-0.339	1.33102e-09	8.31518e-09	false		gene:MD01G1074700	23.43	23.4	22.26	7	8.82	7.37	1168	927	811	295	367	345	0.356	-1.489	1.84595e-55	4.28743e-54	down	Septum formation initiator	RecName: Full=Common plant regulatory factor 1; Short=CPRF-1;
gene:MD00G1033700	0.38	0	0.26	0.11	0	0	4	0	2	1	0	0	0.193	-2.374	0.275401	0.420705	false		gene:MD01G1075000	1.08	1.14	1.34	0.48	0.57	0.54	43	36	39	16	19	20	0.473	-1.079	0.00510025	0.0143316	down	Late embryogenesis abundant protein	--
gene:MD00G1033800	0.68	0.29	0.47	0.13	0.41	0.49	6	2	3	1	3	4	0.757	-0.402	0.727079	0.82788	false		gene:MD01G1075400	1.14	1.2	0.39	4.57	4.06	4.47	24	20	6	81	71	88	5.01	2.325	2.13318e-11	1.501e-10	up	AP2 domain	RecName: Full=Ethylene-responsive transcription factor CRF4; AltName: Full=Protein CYTOKININ RESPONSE FACTOR 4;
gene:MD00G1033900	0.13	0.29	0	0.16	0.04	0.21	4	7	0	4	1	6	1.029	0.041	0.972386	0.985175	false		gene:MD01G1075800	2.36	2.68	2.37	6.03	6.02	5.36	101	91	74	218	215	215	2.501	1.322	2.67324e-14	2.19085e-13	up	Mitochondrial carrier protein	RecName: Full=Mitochondrial carrier protein MTM1; AltName: Full=Manganese tracking factor for mitochondrial SOD2;
gene:MD00G1034000	1.66	2.15	0.4	1.85	2.34	1.3	34	35	6	32	40	25	1.379	0.464	0.319895	0.469875	false		gene:MD01G1076300	0	0	0	0.24	0.22	0.3	0	0	0	10	9	14	60.327	5.915	2.80036e-05	0.000114906	up	Kinase-like	RecName: Full=Light-sensor Protein kinase; Includes: RecName: Full=Phytochrome; Includes: RecName: Full=Protein kinase; EC=2.7.11.1;
gene:MD00G1034100	0.35	0.13	0.05	0.61	0.46	0.22	10	3	1	15	11	6	2.535	1.342	0.102391	0.193691	false		gene:MD01G1076400	4.32	4.29	3.43	17.96	18.21	18.02	429	338	249	1507	1509	1678	4.768	2.253	1.9005e-162	1.27148e-160	up	Protein tyrosine kinase	RecName: Full=Protein SUPPRESSOR OF PHYA-105 1; EC=2.7.-.-;
gene:MD00G1034500	18.1	18.56	19.53	29.82	29.43	29.66	965	786	761	1344	1310	1484	1.684	0.752	2.12062e-26	2.65552e-25	false		gene:MD01G1077200	19.45	18.96	19.37	7.82	6.48	7.37	683	529	497	232	190	243	0.399	-1.326	1.05716e-31	1.52708e-30	down	UDP-glucoronosyl and UDP-glucosyl transferase	RecName: Full=Hydroquinone glucosyltransferase; EC=2.4.1.218; AltName: Full=Arbutin synthase;
gene:MD00G1034600	0.07	0.09	0	0	0.03	0.08	3	3	0	0	1	3	0.692	-0.531	0.756939	0.849028	false		gene:MD01G1078000	5.36	4.87	4.75	10.45	9.67	10.65	162	117	105	267	244	302	2.179	1.124	6.20798e-14	5.00708e-13	up	WRKY DNA -binding domain	RecName: Full=Probable WRKY transcription factor 53; AltName: Full=WRKY DNA-binding protein 53;
gene:MD00G1035200	0	0	0.07	0	0	0.05	0	0	1	0	0	1	1.017	0.024	0.994543	NA	false		gene:MD01G1078500	14.28	14.38	11.89	62.91	62.02	63.98	631	505	384	2351	2289	2654	4.943	2.305	3.6789e-240	4.02462e-238	up	Rhodanese-like domain	RecName: Full=Rhodanese-like domain-containing protein 4, chloroplastic; AltName: Full=Protein THYLAKOID RHODANESE-LIKE {ECO:0000303|PubMed:19682289}; AltName: Full=Sulfurtransferase 4 {ECO:0000303|PubMed:17408957}; Short=AtStr4 {ECO:0000303|PubMed:17408957}; Flags: Precursor;
gene:MD00G1035300	0	0	0	0.27	0	0	0	0	0	1	0	0	1.981	0.986	0.809078	NA	false		gene:MD01G1078800	0.43	0.54	0.69	1.61	1.61	1.62	29	29	34	92	91	103	3.141	1.651	2.4527e-09	1.50098e-08	up	Replication terminator protein	RecName: Full=Pentatricopeptide repeat-containing protein At4g01030, mitochondrial; Flags: Precursor;
gene:MD00G1035400	4.73	4.5	4.82	4.19	3.11	3.5	180	136	134	135	99	125	0.818	-0.289	0.115705	0.213706	false		gene:MD01G1080100	10.26	10.33	8.69	17.69	20.96	20.62	310	248	192	452	529	585	2.149	1.103	1.24944e-21	1.35101e-20	up	F-box-like	RecName: Full=Probable F-box protein At3g61730; AltName: Full=Protein RFM; AltName: Full=Reduced male fertility protein;
gene:MD00G1035800	0.06	0	0.09	0	0	0	2	0	2	0	0	0	0.141	-2.823	0.297217	NA	false		gene:MD01G1080500	1.52	1.2	1.4	33.66	31.83	32.49	241	151	163	4519	4220	4842	25.182	4.654	0	0	up	Tetratricopeptide repeat	RecName: Full=Protein TSS {ECO:0000303|PubMed:21185286}; AltName: Full=TPR-domain suppressor of STIMPY {ECO:0000303|PubMed:21185286};
gene:MD00G1035900	54.89	59.11	63.3	59.26	58.55	50.5	1400	1198	1180	1278	1247	1209	1.009	0.013	0.875374	0.925762	false		gene:MD01G1080600	1.62	1.74	1.68	0.19	0	0.17	62	53	47	6	0	6	0.075	-3.73	8.24586e-12	5.95692e-11	down	Eukaryotic cytochrome b561	RecName: Full=Cytochrome b561 and DOMON domain-containing protein At3g61750; AltName: Full=Protein b561A.tha9; Flags: Precursor;
gene:MD00G1036000	7.44	5.99	6.18	18.23	17.49	19.28	211	135	128	437	414	513	2.969	1.57	5.27176e-34	8.05515e-33	up		gene:MD01G1080900	7.58	5.87	7.36	17.61	17.7	14.87	286	176	203	562	558	527	2.56	1.356	5.54015e-27	7.06937e-26	up	PAP2 superfamily	--
gene:MD00G1036100	74.5	76.7	72.68	47.73	47.18	49.56	3703	3029	2640	2006	1958	2312	0.686	-0.544	1.19663e-27	1.56074e-26	false		gene:MD01G1083000	4.33	4.91	5.43	13.92	11.24	13.31	60	54	55	163	130	173	2.803	1.487	3.61323e-12	2.67292e-11	up	AP2 domain	RecName: Full=Ethylene-responsive transcription factor ERF023;
gene:MD00G1036200	0	0.13	0.15	0.38	0.51	0	0	1	1	3	4	0	3.497	1.806	0.321304	0.471202	false		gene:MD01G1083300	165.05	197.2	184.96	74.6	80.41	81.02	3729	3540	3054	1425	1517	1718	0.458	-1.125	5.87943e-62	1.5166e-60	down	Malic enzyme, NAD binding domain	RecName: Full=NADP-dependent malic enzyme; Short=NADP-ME; EC=1.1.1.40;
gene:MD00G1036300	53	53.67	55.18	21.07	19.75	19.38	2124	1709	1616	714	661	729	0.395	-1.339	8.91979e-81	2.90001e-79	down		gene:MD01G1083400	11.24	9.61	10.3	20.3	18.24	20.4	798	542	534	1218	1081	1359	2.009	1.007	1.11643e-34	1.73509e-33	up	AUX/IAA family	RecName: Full=Auxin response factor 18;
gene:MD00G1036500	22.81	17.58	17.52	6.61	5.3	6.94	98	60	55	24	19	28	0.346	-1.532	1.43717e-06	6.87962e-06	down		gene:MD01G1083900	0.26	0.31	0.34	0.64	0.4	0.99	16	15	15	33	20	56	2.371	1.246	0.00527576	0.0147779	up	14-3-3 protein	RecName: Full=Protein KINESIN LIGHT CHAIN-RELATED 1 {ECO:0000303|PubMed:23204523};
gene:MD00G1036600	32.01	29.46	25.92	46.61	38.2	38.74	294	215	174	362	293	334	1.5	0.585	1.60446e-05	6.79863e-05	false		gene:MD01G1084300	2.53	4.25	2.77	6.59	6.16	5.39	60	80	48	132	122	120	2.029	1.02	1.47439e-05	6.28953e-05	up	Pyridoxamine 5'-phosphate oxidase	RecName: Full=Pyridoxine/pyridoxamine 5'-phosphate oxidase 2; Short=AtPPOX1; EC=1.4.3.5;
gene:MD00G1036800	0.32	0.2	0.4	1.86	2.27	2.33	20	10	18	97	117	135	7.428	2.893	1.38946e-20	1.45328e-19	up		gene:MD01G1085200	0.37	0.09	0.35	1.25	1.04	1.58	20	4	14	57	47	80	4.984	2.317	1.89054e-08	1.07872e-07	up	Fungal protein kinase	RecName: Full=Probable serine/threonine-protein kinase WNK4; Short=OsWNK4; EC=2.7.11.1; AltName: Full=Protein kinase with no lysine 4;
gene:MD00G1036900	6.73	7.7	8	2.1	2.23	4.06	76	69	66	20	21	43	0.4	-1.322	4.01432e-05	0.000160961	down		gene:MD01G1085700	8.73	8.14	11.08	240.1	235	220.85	139	103	129	3233	3125	3301	26.695	4.738	0	0	up	ATP synthase delta (OSCP) subunit	RecName: Full=ATP synthase delta chain, chloroplastic; AltName: Full=F-ATPase delta chain; Flags: Precursor;
gene:MD00G1037000	11.79	9.64	6.68	9.36	11.8	9.42	280	182	116	188	234	210	1.152	0.204	0.256965	0.399083	false		gene:MD01G1085800	5.53	4.9	5.12	1.07	1.44	1.7	152	107	103	25	33	44	0.289	-1.791	2.31984e-12	1.73214e-11	down	Gtr1/RagA G protein conserved region	RecName: Full=Ras-related protein RABA3; Short=AtRABA3;
gene:MD00G1037100	20.92	19.74	21	44.13	40.49	44.34	1123	842	824	2003	1815	2234	2.224	1.153	4.00943e-67	1.08946e-65	up		gene:MD01G1086200	11.88	12.36	12.11	80.46	81.82	79.65	369	305	275	2113	2122	2322	7.087	2.825	0	0	up	Protein of unknown function (DUF4079)	--
gene:MD00G1037200	10.51	9.39	9.77	4.6	6.51	5.66	265	188	180	98	137	134	0.6	-0.737	1.36217e-05	5.83078e-05	false		gene:MD01G1088100	3.17	3.74	3.93	0.17	0.2	0.39	130	122	118	6	7	15	0.076	-3.713	6.51848e-25	7.80753e-24	down	No apical meristem (NAM) protein	RecName: Full=NAC domain-containing protein 43; Short=ANAC043; AltName: Full=Protein EMBRYO DEFECTIVE 2301; AltName: Full=Protein NAC SECONDARY WALL THICKENING PROMOTING FACTOR 1;
gene:MD00G1037300	17.34	17.55	16.48	21.12	22.44	19.71	648	521	450	667	700	691	1.308	0.387	1.61293e-05	6.83363e-05	false		gene:MD01G1088300	1.42	1.87	1.33	0.08	0	0	44	46	30	2	0	0	0.017	-5.87	9.23099e-08	4.98269e-07	down	No apical meristem (NAM) protein	RecName: Full=NAC domain-containing protein 43; Short=ANAC043; AltName: Full=Protein EMBRYO DEFECTIVE 2301; AltName: Full=Protein NAC SECONDARY WALL THICKENING PROMOTING FACTOR 1;
gene:MD00G1037500	0.13	0.08	0.18	0.08	0	0	4	2	4	2	0	0	0.207	-2.274	0.167732	0.287178	false		gene:MD01G1088900	31.99	31.68	30.17	5.74	5.5	5.22	2200	1731	1516	334	316	337	0.186	-2.424	3.42218e-213	3.14887e-211	down	CCT motif	RecName: Full=Two-component response regulator-like PRR95; AltName: Full=Pseudo-response regulator 95; Short=OsPRR95;
gene:MD00G1037600	7.45	5.86	6.29	5.57	6.9	6.2	128	80	79	81	99	100	1.01	0.014	0.948624	0.97118	false		gene:MD01G1089400	0.52	0.53	0.57	114.23	119.71	119.43	15	12	12	2771	2868	3216	233.04	7.864	8.16911e-240	8.90778e-238	up	CAAD domains of cyanobacterial aminoacyl-tRNA synthetase	RecName: Full=Protein CURVATURE THYLAKOID 1B, chloroplastic; AltName: Full=Photosystem I protein P; AltName: Full=Thylakoid membrane phosphoprotein 14 kDa; Flags: Precursor;
gene:MD00G1037700	0.5	0.3	0.4	0.36	0.36	0.33	51	24	30	31	31	32	0.933	-0.1	0.781735	0.865316	false		gene:MD01G1089800	0.46	0.97	0.42	1.83	2.84	2.09	9	15	6	30	46	38	3.882	1.957	3.00325e-05	0.00012275	up	O-methyltransferase domain	RecName: Full=Anthranilate N-methyltransferase; Short=RgANMT; EC=2.1.1.111;
gene:MD00G1038000	0	0	0.15	0	0	0	0	0	1	0	0	0	0.522	-0.938	0.818255	NA	false		gene:MD01G1089900	1.16	1.19	0.99	2.36	2.06	2.01	21	17	13	36	31	34	2.044	1.031	0.0112255	0.0289872	up	--	--
gene:MD00G1038100	0	0.2	0.22	0.19	0	0	0	1	1	1	0	0	0.507	-0.981	0.727159	NA	false		gene:MD01G1090900	57.63	56.69	47.92	6.32	6.98	7.74	4389	3430	2667	407	444	553	0.138	-2.857	0	0	down	Myb-like DNA-binding domain	RecName: Full=Protein LHY {ECO:0000303|PubMed:9657154}; AltName: Full=MYB-related transcription factor LHY {ECO:0000303|PubMed:9657154}; AltName: Full=Protein LATE ELONGATED HYPOCOTYL {ECO:0000303|PubMed:9657154};
gene:MD00G1038200	4.15	3.64	5.08	2.12	2.42	2.24	162	113	145	70	79	82	0.56	-0.837	6.87278e-05	0.000267248	false		gene:MD01G1093200	3.83	4.35	3.58	1.58	1.69	1.61	155	140	106	54	57	61	0.44	-1.184	4.18812e-08	2.32646e-07	down	No apical meristem (NAM) protein	RecName: Full=Protein NTM1-like 9 {ECO:0000303|PubMed:17158162}; AltName: Full=Calmodulin-binding NAC protein {ECO:0000303|PubMed:17947243};
gene:MD00G1038300	4.18	3.73	3.64	2.41	2.6	2.87	254	180	162	124	132	164	0.725	-0.463	0.00392102	0.011293	false		gene:MD01G1093700	4.45	5.97	5.27	10.77	11.88	11.48	104	111	90	213	232	252	2.324	1.216	7.67372e-13	5.87869e-12	up	No apical meristem (NAM) protein	RecName: Full=Protein NTM1-like 9 {ECO:0000303|PubMed:17158162}; AltName: Full=Calmodulin-binding NAC protein {ECO:0000303|PubMed:17947243};
gene:MD00G1038400	100.77	102.19	99.27	107.17	101.53	104.26	4163	3354	2997	3743	3502	4042	1.101	0.138	0.0028647	0.00851348	false		gene:MD01G1094200	0	0	0	0.15	0.1	0.31	0	0	0	3	2	7	21.582	4.432	0.0129341	0.0328363	up	No apical meristem (NAM) protein	RecName: Full=NAC domain-containing protein 14 {ECO:0000303|PubMed:15029955}; Short=ANAC014 {ECO:0000303|PubMed:15029955}; AltName: Full=Protein NTM1-like 2 {ECO:0000303|PubMed:17158162};
gene:MD00G1038500	13.71	14.6	13.68	26.83	28.2	27.52	428	362	312	708	735	806	2.091	1.064	5.235e-31	7.43728e-30	up		gene:MD01G1100200	9.24	7.35	8.86	0.15	0.08	0.14	291	184	204	4	2	4	0.015	-6.043	7.42478e-35	1.15928e-33	down	Protein of unknown function (DUF1635)	--
gene:MD00G1038700	0	0	0	0.21	0.21	0.25	0	0	0	3	3	4	18.325	4.196	0.0226265	0.0538294	false		gene:MD01G1100600	10.71	10.32	10.3	4.56	4.42	4.84	528	404	371	190	182	224	0.469	-1.092	7.46315e-20	7.62549e-19	down	Right handed beta helix region	RecName: Full=Probable pectate lyase 12; EC=4.2.2.2; Flags: Precursor;
gene:MD00G1038800	17.45	17.25	15.89	23.84	23.46	23.35	676	531	450	781	759	849	1.483	0.569	7.28442e-12	5.28281e-11	false		gene:MD01G1101700	3.28	3.77	3.03	12.54	14.84	16.49	194	177	131	626	732	914	4.623	2.209	2.30941e-71	6.62918e-70	up	AAA domain	RecName: Full=Uncharacterized protein ycf45; AltName: Full=ORF565;
gene:MD00G1038900	21.89	18.27	19.24	16.64	17.29	20.72	1778	1179	1142	1143	1173	1580	0.978	-0.033	0.694481	0.803979	false		gene:MD01G1102700	4.82	2.67	3.48	18.28	19.61	18.31	125	55	66	401	425	446	5.388	2.43	6.37263e-49	1.33515e-47	up	Domain of unknown function (DUF3783)	--
gene:MD00G1039000	0.3	0.19	0.41	0	0	0.16	2	1	2	0	0	1	0.219	-2.194	0.303921	NA	false		gene:MD01G1103300	4.13	5.18	4.48	10.32	10.2	11.19	235	234	186	496	484	597	2.452	1.294	1.33982e-27	1.74411e-26	up	Pyridine nucleotide-disulphide oxidoreductase	RecName: Full=Glycerol-3-phosphate dehydrogenase SDP6, mitochondrial; EC=1.1.5.3; AltName: Full=Protein SUGAR-DEPENDENT 6; Flags: Precursor;
gene:MD00G1039100	0	0	0	0	0	0.4	0	0	0	0	0	1	1.981	0.986	0.809078	NA	false		gene:MD01G1105500	9.75	7.78	9.2	22.24	22.7	23.15	377	239	260	727	733	840	2.703	1.434	3.78136e-45	7.34936e-44	up	SRP54-type protein, GTPase domain	RecName: Full=ATPase ARSA1 {ECO:0000305}; Short=Cr-ArsA1 {ECO:0000303|PubMed:28382961}; EC=3.6.-.- {ECO:0000305}; AltName: Full=Arsenical pump-driving ATPase homolog 1 {ECO:0000305}; AltName: Full=Arsenite-stimulated ATPase homolog 1 {ECO:0000305}; AltName: Full=Protein ANTENNA SIZE MUTANT 1 {ECO:0000303|PubMed:23167510};
gene:MD00G1039200	2.79	2.75	2.51	2.66	2.27	2.72	182	143	120	147	124	167	1.011	0.016	0.926852	0.958562	false		gene:MD01G1107100	0.66	0.83	0.56	0.15	0.3	0.39	32	32	20	6	12	18	0.436	-1.198	0.0142905	0.0358677	down	Synaptotagmin-like mitochondrial-lipid-binding domain	RecName: Full=Synaptotagmin-3; AltName: Full=NTMC2T1.3; AltName: Full=Synaptotagmin C;
gene:MD00G1039300	4.11	3.66	4.13	3.33	3.26	3.81	223	158	164	153	148	194	0.93	-0.105	0.50787	0.655653	false		gene:MD01G1107600	5.24	5.16	5.47	14.55	13.58	13.74	152	119	116	357	329	374	2.808	1.489	1.31094e-26	1.65394e-25	up	Large ribosomal RNA subunit accumulation protein YceD	RecName: Full=Large ribosomal RNA subunit accumulation protein YCED homolog 1, chloroplastic {ECO:0000305}; AltName: Full=23S rRNA accumulation protein YCED {ECO:0000250|UniProtKB:P0AB28}; AltName: Full=Protein DUF177A {ECO:0000303|PubMed:27574185}; Flags: Precursor;
gene:MD00G1039500	8.45	7.66	7.14	10.55	8.12	7.49	340	245	210	359	273	283	1.195	0.257	0.0752507	0.150434	false		gene:MD01G1107900	0.09	0.04	0.04	0.25	0.21	0.12	6	2	2	15	12	8	3.741	1.903	0.0189563	0.0461238	up	PH domain	RecName: Full=Protein ENHANCED DISEASE RESISTANCE 2;
gene:MD00G1039600	0.92	0.71	0.51	0.34	0.75	0.42	54	33	22	17	37	23	0.747	-0.421	0.297783	0.445898	false		gene:MD01G1108500	2.98	3.5	2.6	7.69	6.87	6.16	124	116	79	271	239	241	2.427	1.279	4.69052e-14	3.80602e-13	up	Major intrinsic protein	RecName: Full=Probable aquaporin PIP2-5; AltName: Full=Plasma membrane intrinsic protein 2-5; Short=AtPIP2;5; AltName: Full=Plasma membrane intrinsic protein 2d; Short=PIP2d;
gene:MD00G1039900	10.66	8.08	9.57	3.48	3.29	2.89	279	168	183	77	72	71	0.362	-1.467	1.38059e-14	1.14998e-13	down		gene:MD01G1108700	100.34	109.32	103.81	44.13	49.29	44.59	2894	2505	2188	1076	1187	1207	0.468	-1.096	1.02634e-65	2.7357e-64	down	X-Pro dipeptidyl-peptidase (S15 family)	RecName: Full=Caffeoylshikimate esterase; EC=3.1.1.-; AltName: Full=Lysophospholipase 2; Short=LysoPL2;
gene:MD00G1040000	17.8	18.11	20.23	341.16	333.54	331.41	673	544	559	10904	10528	11758	19.12	4.257	0	0	up		gene:MD01G1109200	0.9	0.82	0.62	0	0.12	0.43	18	13	9	0	2	8	0.253	-1.981	0.0184509	0.0450312	down	Chorismate synthase	RecName: Full=Chorismate synthase 2, chloroplastic; EC=4.2.3.5; AltName: Full=5-enolpyruvylshikimate-3-phosphate phospholyase 2; Flags: Precursor;
gene:MD00G1040100	4.7	4.09	6.06	4.52	3.25	3.09	123	85	116	100	71	76	0.778	-0.363	0.124132	0.226304	false		gene:MD01G1116700	0.28	0.16	0.11	0.42	0.35	0.35	27	12	8	34	28	31	2.105	1.074	0.0171602	0.0421682	up	Ion transport protein	RecName: Full=Wall-associated receptor kinase 5; EC=2.7.11.-; Flags: Precursor;
gene:MD00G1040200	7.54	8.37	8.41	8.03	8.33	7.63	222	196	181	200	205	211	1.05	0.071	0.629001	0.756545	false		gene:MD01G1117400	1.11	0.99	0.84	0.11	0.24	0.15	62	44	34	5	11	8	0.178	-2.488	6.13244e-08	3.3571e-07	down	NACHT domain	RecName: Full=ABC transporter G family member 6; Short=ABC transporter ABCG.6; Short=AtABCG6; AltName: Full=White-brown complex homolog protein 6; Short=AtWBC6;
gene:MD00G1040300	0	0	0.05	0	0.14	0	0	0	1	0	3	0	2.932	1.552	0.567051	NA	false		gene:MD01G1117800	8.39	6.58	9.41	1.46	1.5	1.45	382	238	313	56	57	62	0.192	-2.382	4.23791e-36	6.81007e-35	down	Protein of unknown function (DUF2666)	RecName: Full=Chalcone--flavonone isomerase; Short=Chalcone isomerase; EC=5.5.1.6;
gene:MD00G1040400	0	0	0	0	0	0.06	0	0	0	0	0	1	1.981	0.986	0.809078	NA	false		gene:MD01G1118100	0.34	0.67	0.61	2.22	1.61	1.41	13	20	17	71	51	50	3.48	1.799	2.10165e-06	9.88063e-06	up	Protein of unknown function (DUF2666)	RecName: Full=Chalcone--flavonone isomerase; Short=Chalcone isomerase; EC=5.5.1.6;
gene:MD00G1040500	14.62	12.41	12.63	13.53	12.95	12.61	1890	1275	1194	1479	1398	1530	1.046	0.065	0.348174	0.50051	false		gene:MD01G1120300	59.92	62.55	66.5	149.12	147.4	143.52	1635	1356	1326	3440	3358	3675	2.477	1.309	4.17606e-108	1.77986e-106	up	Glutathione S-transferase N-terminal domain	RecName: Full=Glutathione S-transferase DHAR2; EC=2.5.1.18 {ECO:0000269|PubMed:12077129}; AltName: Full=Chloride intracellular channel homolog 2; Short=CLIC homolog 2; AltName: Full=Glutathione-dependent dehydroascorbate reductase 2 {ECO:0000303|PubMed:12077129}; Short=AtDHAR2 {ECO:0000303|PubMed:12077129}; Short=CytDHAR; Short=GSH-dependent dehydroascorbate reductase 2; EC=1.8.5.1 {ECO:0000269|P…
gene:MD00G1040600	4.53	4.6	5.42	8.12	6.52	7.1	134	108	117	203	161	197	1.593	0.672	0.000130028	0.000486571	false		gene:MD01G1120400	55.43	53.73	63.46	13.47	12.68	14.12	1188	915	994	244	227	284	0.248	-2.011	2.22278e-83	7.44286e-82	down	Plant protein 1589 of unknown function (A_thal_3526)	--
gene:MD00G1040900	14.72	14.75	15	31.88	30.94	29.05	701	558	522	1283	1230	1298	2.196	1.135	1.15617e-48	2.41329e-47	up		gene:MD01G1121300	1.83	0.55	1.1	12.94	12.62	14.11	50	12	22	299	288	362	11.992	3.584	1.40759e-18	1.38269e-17	up	PsbP	RecName: Full=PsbP-like protein 1, chloroplastic; AltName: Full=OEC23-like protein 4; AltName: Full=PsbP-related thylakoid lumenal protein 2; Flags: Precursor;
gene:MD00G1041000	0.16	0	0	0	0	0	2	0	0	0	0	0	0.33	-1.598	0.693804	NA	false		gene:MD01G1121500	1.18	1.49	0.81	12.06	14.03	13.52	28	28	14	242	278	301	12.062	3.592	6.23942e-54	1.41493e-52	up	GxGYxYP putative glycoside hydrolase C-terminal domain	RecName: Full=Photosynthetic NDH subunit of lumenal location 1, chloroplastic {ECO:0000303|PubMed:21785130}; AltName: Full=PsbP-like protein 2; Flags: Precursor;
gene:MD00G1041100	2.04	1.65	1.77	1.75	3.24	2.99	131	84	83	95	174	180	1.551	0.633	0.00429804	0.0122715	false		gene:MD01G1122500	0.22	0.39	0.17	0	0	0	7	10	4	0	0	0	0.027	-5.215	0.000747335	0.00247771	down	Helix-loop-helix DNA-binding domain	RecName: Full=Transcription factor bHLH154; AltName: Full=BHLH transcription factor beta; Short=bHLH beta {ECO:0000312|EMBL:CAE09168.1}; AltName: Full=Basic helix-loop-helix protein 154; Short=AtbHLH154 {ECO:0000303|PubMed:14600211}; Short=bHLH 154; AltName: Full=bHLH transcription factor bHLH154;
gene:MD00G1041200	8.34	7.99	7.72	5.9	5.58	6.31	331	252	224	198	185	235	0.786	-0.347	0.00987333	0.0258796	false		gene:MD01G1125100	12.55	14.22	13.74	26.63	27.06	27.69	640	576	512	1148	1152	1325	2.14	1.097	9.40254e-44	1.77606e-42	up	Anticodon-binding domain of tRNA	RecName: Full=Methionine--tRNA ligase, chloroplastic/mitochondrial {ECO:0000305}; EC=6.1.1.10 {ECO:0000305}; AltName: Full=Methionyl-tRNA synthetase {ECO:0000305}; Short=AtcpMetRS {ECO:0000303|PubMed:9724821}; Short=MetRS {ECO:0000305}; AltName: Full=Protein OVULE ABORTION 1 {ECO:0000303|PubMed:16297076}; Flags: Precursor;
gene:MD00G1041300	0.07	0.22	0.17	0.24	0.12	0	3	7	5	8	4	0	0.814	-0.297	0.776894	0.862208	false		gene:MD01G1132800	7.24	5.9	6.95	206.29	204.22	208.08	238	154	167	5732	5604	6418	32.638	5.028	0	0	up	Chlorophyll A-B binding protein	RecName: Full=Chlorophyll a-b binding protein CP29.3, chloroplastic; AltName: Full=LHCB4.3; AltName: Full=LHCII protein 4.3; Flags: Precursor;
gene:MD00G1041400	30.91	31.63	32.63	31.34	34.71	34.12	722	587	557	619	677	748	1.12	0.163	0.0603394	0.125123	false		gene:MD01G1133700	50.91	47.73	53.75	22.96	23.83	24	1878	1399	1449	716	734	831	0.494	-1.018	1.88392e-43	3.53472e-42	down	Actin	RecName: Full=Actin-1; AltName: Full=OsRAC1;
gene:MD00G1041900	12	11.6	10.66	9.9	9.66	9.69	875	672	568	610	588	663	0.907	-0.142	0.0919346	0.177603	false		gene:MD01G1135600	4.39	4	3.29	0.7	1.28	1.39	148	107	81	20	36	44	0.307	-1.702	6.75276e-10	4.31326e-09	down	Lytic transglycolase	RecName: Full=Expansin-A4; Short=AtEXPA4; AltName: Full=Alpha-expansin-4; Short=At-EXP4; Short=AtEx4; AltName: Full=Ath-ExpAlpha-1.6; Flags: Precursor;
gene:MD00G1043300	2.62	2.2	2.36	4.05	4.9	3.81	211	141	139	276	330	288	1.884	0.914	8.63802e-10	5.4789e-09	false		gene:MD01G1136300	110.56	101.6	117.11	28.58	24.25	28.48	819	598	634	179	150	198	0.263	-1.929	7.96685e-60	1.98051e-58	down	DVL family	--
gene:MD00G1043400	0	0	0.18	0.24	0	0.07	0	0	2	3	0	1	1.859	0.894	0.682297	0.795299	false		gene:MD01G1136800	0.62	0.5	0.74	0.12	0.12	0.05	25	16	22	4	4	2	0.163	-2.618	0.000142191	0.000528847	down	Acyltransferase	RecName: Full=Glycerol-3-phosphate acyltransferase 5; Short=AtGPAT5; EC=2.3.1.15;
gene:MD00G1043500	0.12	0	0.08	0	0.14	0	2	0	1	0	2	0	0.735	-0.445	0.852763	NA	false		gene:MD01G1137600	4.73	4.8	4.94	9.22	9.14	9.32	233	188	178	384	376	431	2.035	1.025	4.15044e-17	3.86129e-16	up	Bacterial lectin	RecName: Full=L-type lectin-domain containing receptor kinase S.4 {ECO:0000303|PubMed:19773388}; Short=LecRK-S.4 {ECO:0000303|PubMed:19773388}; EC=2.7.11.1 {ECO:0000255|PROSITE-ProRule:PRU00159}; Flags: Precursor;
gene:MD00G1043700	12.89	12.45	13.97	10.2	11.14	10.38	438	336	347	293	316	331	0.858	-0.221	0.0565755	0.118378	false		gene:MD01G1137700	15.25	14.25	13.15	29.59	27.79	29.51	784	582	494	1286	1193	1424	2.163	1.113	6.88681e-49	1.44198e-47	up	Protein tyrosine kinase	RecName: Full=L-type lectin-domain containing receptor kinase S.4 {ECO:0000303|PubMed:19773388}; Short=LecRK-S.4 {ECO:0000303|PubMed:19773388}; EC=2.7.11.1 {ECO:0000255|PROSITE-ProRule:PRU00159}; Flags: Precursor;
gene:MD00G1044200	0	0	0	0	0	0.1	0	0	0	0	0	4	6.859	2.778	0.358607	NA	false		gene:MD01G1137900	7.98	6.1	7.13	61.07	57.76	58.42	357	217	233	2310	2158	2453	8.847	3.145	1.77702e-307	3.0295e-305	up	Torsin	RecName: Full=Ribulose bisphosphate carboxylase/oxygenase activase, chloroplastic; Short=RA; Short=RuBisCO activase; Flags: Precursor;
gene:MD00G1044500	27.27	24.16	23.55	8.68	9.21	7.17	713	502	450	192	201	176	0.354	-1.497	6.21537e-34	9.48402e-33	down		gene:MD01G1140000	2.59	2.17	2.13	5.56	6.25	4.79	75	50	45	136	151	130	2.546	1.348	9.26579e-10	5.85827e-09	up	Membrane-associating domain	RecName: Full=CASP-like protein 5B2; Short=AtCASPL5B2;
gene:MD00G1044600	0	0	0	0.86	0	0	0	0	0	2	0	0	3.821	1.934	0.609278	NA	false		gene:MD01G1140500	0.84	0.19	0.42	1.13	1.19	1.43	22	4	8	25	26	35	2.687	1.426	0.00567881	0.0157949	up	Exostosin family	RecName: Full=Probable glycosyltransferase At5g03795; EC=2.4.-.-;
gene:MD00G1044800	0	0	0	0.91	0.58	0.31	0	0	0	8	5	3	29.951	4.905	0.0027013	0.00806644	up		gene:MD01G1140600	6.66	6.17	5.9	16.13	16.15	16.85	346	255	224	709	701	822	2.784	1.477	1.97776e-51	4.28812e-50	up	Mur ligase middle domain	RecName: Full=Folylpolyglutamate synthase {ECO:0000250|UniProtKB:Q05932, ECO:0000312|EMBL:CAC80839.2}; EC=6.3.2.17 {ECO:0000269|PubMed:11752472}; AltName: Full=DHFS-FPGS homolog B {ECO:0000312|EMBL:AED90949.1}; AltName: Full=Folylpoly-gamma-glutamate synthetase {ECO:0000250|UniProtKB:Q05932}; Short=FPGS {ECO:0000250|UniProtKB:Q05932}; AltName: Full=Tetrahydrofolylpolyglutamate synthase {ECO:00002…
gene:MD00G1045200	6.92	6.36	5.95	5.77	5.32	5.45	431	315	271	304	277	319	0.914	-0.131	0.269759	0.413956	false		gene:MD01G1140900	1.14	1.02	1.23	2.89	2.34	3.12	42	30	33	90	72	108	2.624	1.392	3.21916e-07	1.6539e-06	up	Serine-threonine protein phosphatase N-terminal domain	RecName: Full=Serine/threonine-protein phosphatase PP1; EC=3.1.3.16;
gene:MD00G1045300	46.24	47.3	49.79	45.5	41.65	42.47	1666	1354	1311	1386	1253	1436	0.962	-0.056	0.411997	0.566738	false		gene:MD01G1141000	3.64	4.38	3.31	12.04	11	12.43	113	108	75	316	285	362	3.333	1.737	1.24823e-28	1.67085e-27	up	BTB And C-terminal Kelch	RecName: Full=BTB/POZ domain-containing protein At3g56230;
gene:MD00G1045400	0.09	0.46	0.25	0.44	0.44	0.49	1	4	2	4	4	5	1.836	0.876	0.430845	0.584479	false		gene:MD01G1144100	8.72	8.78	9.41	22.46	20.15	18.75	350	280	276	762	675	706	2.426	1.279	4.78583e-33	7.16595e-32	up	UDP-glucoronosyl and UDP-glucosyl transferase	RecName: Full=UDP-glycosyltransferase 76F1; EC=2.4.1.-;
gene:MD00G1045500	0.21	0.35	0.81	0.33	0.21	0.48	6	8	17	8	5	13	0.803	-0.317	0.652851	0.773978	false		gene:MD01G1144200	32.95	33.1	36.85	108.88	109.81	112.49	629	502	514	1757	1750	2015	3.428	1.777	4.11737e-130	2.09836e-128	up	--	--
gene:MD00G1045600	0.23	0.14	0.47	0.14	0.69	0.49	2	1	3	1	5	4	1.662	0.733	0.559018	0.700086	false		gene:MD01G1144500	1.1	0.93	1.38	0.11	0.17	0.15	46	31	42	4	6	6	0.137	-2.872	4.83249e-08	2.67203e-07	down	Protein of unknown function (DUF620)	--
gene:MD00G1045700	0.15	0.09	0.1	0	0	0	4	2	2	0	0	0	0.073	-3.785	0.058998	0.122744	false		gene:MD01G1146300	21.92	21.01	21.21	135.17	133.44	129.3	918	699	649	4786	4666	5082	6.594	2.721	0	0	up	Fructose-1-6-bisphosphatase, N-terminal domain	RecName: Full=Sedoheptulose-1,7-bisphosphatase, chloroplastic; EC=3.1.3.37; AltName: Full=SED(1,7)P2ase; AltName: Full=Sedoheptulose bisphosphatase; Short=SBPase; Flags: Precursor;
gene:MD00G1045800	0.07	0	0	0.18	0	0.24	2	0	0	4	0	6	5.463	2.45	0.177573	0.300201	false		gene:MD01G1148500	3.23	2.78	3.57	0.73	0.63	1.09	136	93	110	26	22	43	0.272	-1.876	1.0825e-11	7.77496e-11	down	Glycosyl transferase family 64 domain	RecName: Full=Glycosyltransferase family 64 protein C4 {ECO:0000303|PubMed:24905498}; Short=GT64 C4 {ECO:0000303|PubMed:24905498}; EC=2.4.1.- {ECO:0000305}; AltName: Full=Protein ECTOPICALLY PARTING CELLS 1 {ECO:0000303|PubMed:16045474}; Short=AtEPC1 {ECO:0000303|PubMed:16045474};
gene:MD00G1045900	0.37	0.63	0.34	0.59	0	0.27	3	4	2	4	0	2	0.682	-0.553	0.676304	0.790463	false		gene:MD01G1148600	5.3	5.47	6.27	12.61	13.19	12.79	315	258	272	633	654	713	2.414	1.271	1.60955e-33	2.4339e-32	up	Tetratricopeptide repeat	--
gene:MD00G1046300	5.08	4.03	3.3	4.31	3.2	3.84	251	158	119	180	132	178	0.97	-0.043	0.811655	0.884961	false		gene:MD01G1148700	2.71	2.86	2.66	1.46	0.88	0.88	92	77	66	42	25	28	0.416	-1.265	1.99089e-05	8.32886e-05	down	UDP-glucoronosyl and UDP-glucosyl transferase	RecName: Full=UDP-glycosyltransferase 76F1; EC=2.4.1.-;
gene:MD00G1046400	11.11	13.99	6.53	13.25	11.22	10.86	121	121	52	122	102	111	1.187	0.247	0.301067	0.449276	false		gene:MD01G1149100	5.91	5.36	5.19	1.22	0.87	1.23	276	199	177	48	34	54	0.215	-2.219	3.48351e-27	4.47908e-26	down	Transmembrane amino acid transporter protein	RecName: Full=Auxin transporter-like protein 1; AltName: Full=AUX1-like protein 1; AltName: Full=MtLAX1;
gene:MD00G1046500	9.16	9.86	8.69	8.72	7.48	10	277	237	192	223	189	284	1.007	0.01	0.943843	0.968587	false		gene:MD01G1149200	1.82	2.24	2.03	0.88	0.98	0.51	49	48	40	20	22	13	0.412	-1.279	0.000807857	0.00266469	down	Insertion domain in 60S ribosomal protein L10P	RecName: Full=60S acidic ribosomal protein P0;
gene:MD00G1046600	0.75	0.33	0.29	0.44	0.25	0.74	14	5	4	7	4	13	1.102	0.14	0.856052	0.913268	false		gene:MD01G1149700	2.82	2.76	2.97	40.29	39.93	40.75	139	108	107	1679	1643	1885	15.084	3.915	0	0	up	Peptidase family M50	RecName: Full=Probable zinc metalloprotease EGY2, chloroplastic; EC=3.4.24.-; AltName: Full=Protein ETHYLENE-DEPENDENT GRAVITROPISM-DEFICIENT AND YELLOW-GREEN 2; Flags: Precursor;
gene:MD00G1046700	1.57	1.74	1.09	1.26	1.64	1.72	118	104	60	80	103	121	1.113	0.154	0.49482	0.644604	false		gene:MD01G1152100	188.75	186.24	174.37	66.97	68.23	67.35	7471	5857	5044	2241	2255	2502	0.392	-1.352	2.50319e-210	2.26603e-208	down	Cytochrome P450	RecName: Full=Cytochrome P450 90A1; EC=1.14.-.-;
gene:MD00G1046800	0.18	0.18	0.15	0.39	0.26	0.35	5	4	3	9	6	9	2.059	1.042	0.209149	0.340868	false		gene:MD01G1152500	28.7	29.6	31	13.52	14.24	13.7	1002	821	791	399	415	449	0.494	-1.019	3.9097e-30	5.44166e-29	down	GDSL-like Lipase/Acylhydrolase	RecName: Full=GDSL esterase/lipase CPRD49; EC=3.1.1.-; AltName: Full=Extracellular lipase CPRD49; Flags: Precursor;
gene:MD00G1046900	0.37	0.46	0.34	0	0.29	0	3	3	2	0	2	0	0.261	-1.936	0.266449	0.409907	false		gene:MD01G1152900	1.38	1.3	1.52	3.63	2.84	3.11	71	53	57	158	122	150	2.433	1.283	2.34831e-09	1.4392e-08	up	Phosphoinositide-specific phospholipase C, efhand-like	RecName: Full=Phosphoinositide phospholipase C 6; EC=3.1.4.11; AltName: Full=Phosphoinositide phospholipase PLC6; Short=AtPLC6; Short=AtPLC8; Short=PI-PLC6;
gene:MD00G1047000	1.51	1.21	1.31	1.62	0.99	1.9	11	7	7	10	6	13	1.189	0.25	0.710773	0.815527	false		gene:MD01G1153500	1.87	2.16	2.04	3.93	3.98	3.58	50	46	40	89	89	90	2.016	1.012	5.7082e-05	0.000224301	up	PHD-finger	RecName: Full=PHD finger protein ALFIN-LIKE 1; Short=Protein AL1;
gene:MD00G1047100	2.69	1.98	2.51	2.81	2.82	2.97	104	61	71	92	91	108	1.271	0.345	0.119365	0.219164	false		gene:MD01G1153600	3.93	5.13	4.65	1.94	2.46	1.41	134	139	116	56	70	45	0.449	-1.155	1.42713e-06	6.83352e-06	down	2OG-Fe(II) oxygenase superfamily	RecName: Full=Probable 2-oxoglutarate-dependent dioxygenase At5g05600 {ECO:0000305}; EC=1.14.11.- {ECO:0000305};
gene:MD00G1047200	0.79	0.16	0.68	0.39	0.55	0.44	19	3	12	8	11	10	0.895	-0.16	0.813295	0.886144	false		gene:MD01G1154100	1.82	2.02	1.73	57.8	59.01	59.67	85	75	59	2283	2302	2616	33.743	5.077	0	0	up	Fatty acid desaturase	RecName: Full=Omega-3 fatty acid desaturase, chloroplastic; EC=1.14.19.-; Flags: Precursor;
gene:MD00G1047300	0.14	0.18	0.31	0.14	0.14	0.24	5	5	8	4	4	8	0.873	-0.196	0.817645	0.888865	false		gene:MD01G1154500	2.03	2.07	1.9	0	0.05	0	95	77	65	0	2	0	0.009	-6.848	1.03432e-10	6.97123e-10	down	PMR5 N terminal Domain	RecName: Full=Protein ESKIMO 1; AltName: Full=Protein trichome birefringence-like 29;
gene:MD00G1047400	1.47	1.09	1.17	1.27	0.96	1.8	114	67	66	83	62	131	1.148	0.2	0.430059	0.58376	false		gene:MD01G1154900	10.52	9.11	11.63	43.26	42.8	46.85	276	190	223	960	938	1154	4.527	2.179	2.75767e-101	1.10653e-99	up	--	--
gene:MD00G1047500	2.46	1.82	1.62	1.71	1.26	1.87	56	33	27	33	24	40	0.87	-0.201	0.569943	0.709375	false		gene:MD01G1158500	0	0	0	0.15	0.47	0.76	0	0	0	2	6	11	34.173	5.095	0.00154271	0.0048215	up	Polyketide cyclase / dehydrase and lipid transport	RecName: Full=Abscisic acid receptor PYL4; AltName: Full=ABI1-binding protein 2; AltName: Full=PYR1-like protein 4; AltName: Full=Regulatory components of ABA receptor 10;
gene:MD00G1047600	2.66	1.99	2.08	2.85	3.26	2.03	42	25	24	38	43	30	1.276	0.351	0.329633	0.480584	false		gene:MD01G1158900	4.41	4.03	3.94	0.09	0.14	0.04	233	169	152	4	6	2	0.022	-5.482	4.81465e-33	7.20588e-32	down	Multicopper oxidase	RecName: Full=Laccase-5; EC=1.10.3.2; AltName: Full=Benzenediol:oxygen oxidoreductase 5; AltName: Full=Diphenol oxidase 5; AltName: Full=Urishiol oxidase 5; Flags: Precursor;
gene:MD00G1047800	2.91	2.51	1.05	1.09	1.47	1.47	19	13	5	6	8	9	0.658	-0.605	0.36565	0.519101	false		gene:MD01G1159400	24.43	25.24	25.09	0.89	0.96	0.78	1403	1152	1053	43	46	42	0.037	-4.75	4.07085e-222	3.99764e-220	down	Multicopper oxidase	RecName: Full=Laccase-5; EC=1.10.3.2; AltName: Full=Benzenediol:oxygen oxidoreductase 5; AltName: Full=Diphenol oxidase 5; AltName: Full=Urishiol oxidase 5; Flags: Precursor;
gene:MD00G1047900	18.4	19.33	14.29	10.99	11.85	11	303	253	172	153	163	170	0.691	-0.534	0.000531073	0.00180545	false		gene:MD01G1159800	0.05	0.06	0.03	0.77	0.3	0.27	2	2	1	26	10	10	9.609	3.264	0.000386492	0.00134469	up	--	--
gene:MD00G1048000	0.34	0	0	0	0	0	2	0	0	0	0	0	0.33	-1.598	0.693804	NA	false		gene:MD01G1160000	1.14	0.92	0.97	47.59	46.38	46.44	82	53	51	2905	2796	3147	48.934	5.613	0	0	up	Haem-binding uptake, Tiki superfamily, ChaN	RecName: Full=Protein RETICULATA-RELATED 5, chloroplastic {ECO:0000303|PubMed:23596191}; Flags: Precursor;
gene:MD00G1048100	0	0.03	0	0	0	0	0	2	0	0	0	0	0.27	-1.888	0.620101	NA	false		gene:MD01G1160100	0.05	0	0.07	2.51	1.8	2.31	2	0	2	89	63	91	62.308	5.961	1.92205e-14	1.58605e-13	up	Sodium/hydrogen exchanger family	RecName: Full=Cation/H(+) antiporter 15; AltName: Full=Protein CATION/H+ EXCHANGER 15; Short=AtCHX15;
gene:MD00G1048200	10.9	10.98	7.62	9.17	11.05	10.46	280	224	143	199	237	252	1.103	0.141	0.362458	0.515702	false		gene:MD01G1160200	0.04	0.36	0.2	5.44	3.87	5.71	1	8	4	128	90	149	28.465	4.831	1.75952e-24	2.08517e-23	up	--	--
gene:MD00G1048300	0.69	0.69	0.35	0.39	0.38	0.3	52	41	19	25	24	21	0.659	-0.603	0.126965	0.230395	false		gene:MD01G1160900	7.35	6.48	5.85	17.15	18.81	15.45	110	77	64	217	235	217	2.764	1.467	1.83545e-16	1.6638e-15	up	SnoaL-like domain	RecName: Full=Wound-induced protein 1;
gene:MD00G1048400	8.74	11.07	11.74	9.18	10.01	11.12	160	161	157	142	153	191	1.025	0.035	0.839697	0.902999	false		gene:MD01G1161900	0.33	0.42	0.63	0	0	0	10	10	14	0	0	0	0.016	-5.953	2.39181e-05	9.91129e-05	down	BTB/POZ domain	RecName: Full=BTB/POZ domain-containing protein At3g56230;
gene:MD00G1048500	0.87	0.61	0.27	0.46	0.93	0.41	9	5	2	4	8	4	1.077	0.107	0.905076	0.944792	false		gene:MD01G1162100	0.08	0.05	0.05	9.03	9.95	10.4	2	1	1	194	211	248	167.436	7.387	2.68112e-23	3.06173e-22	up	Peroxidase	RecName: Full=Peroxidase 4 {ECO:0000250|UniProtKB:Q42578}; EC=1.11.1.7; Flags: Precursor;
gene:MD00G1048600	0	0.15	0	0	0.14	0	0	1	0	0	1	0	1.017	0.024	0.994548	NA	false		gene:MD01G1162200	0	0	0	0.24	0.18	0.22	0	0	0	4	3	4	20.232	4.339	0.0152993	0.0380837	up	Peroxidase	RecName: Full=Cationic peroxidase 1; EC=1.11.1.7; AltName: Full=PNPC1; Flags: Precursor;
gene:MD00G1048800	3.95	3.6	4.26	2.49	3.69	2.86	109	79	86	58	85	74	0.811	-0.301	0.200566	0.330098	false		gene:MD01G1162400	4.58	3.83	5.18	11.86	11.2	11.89	149	99	123	326	304	363	2.737	1.453	2.86263e-22	3.14805e-21	up	Peroxidase	RecName: Full=Peroxidase 4 {ECO:0000250|UniProtKB:Q42578}; EC=1.11.1.7; Flags: Precursor;
gene:MD00G1048900	9.11	8.39	8.84	5.34	6.03	5.77	313	229	222	155	173	186	0.691	-0.533	0.000181494	0.000663705	false		gene:MD01G1162700	12.86	12.08	13.08	2.62	2.96	2.63	406	303	302	70	78	78	0.229	-2.125	6.0592e-40	1.06992e-38	down	Peroxidase	RecName: Full=Peroxidase 52; Short=Atperox P52; EC=1.11.1.7; AltName: Full=ATP49; Flags: Precursor;
gene:MD00G1049000	10.32	8.27	9.72	15.19	12.89	13.48	443	282	305	551	462	543	1.558	0.64	2.61909e-08	1.47662e-07	false		gene:MD01G1163400	22.38	20.4	20.78	50.32	47.58	45.82	787	570	534	1496	1397	1512	2.401	1.264	1.81641e-63	4.75479e-62	up	Haloacid dehalogenase-like hydrolase	RecName: Full=5-amino-6-(5-phospho-D-ribitylamino)uracil phosphatase, chloroplastic {ECO:0000303|PubMed:27490826}; Short=AtPyrP2 {ECO:0000303|PubMed:27490826}; EC=3.1.3.104 {ECO:0000269|PubMed:27490826}; AltName: Full=5-amino-6-ribitylamino-2,4(1H,3H)-pyrimidinedione 5'-phosphate phosphatase {ECO:0000305|PubMed:27490826}; Short=ARPP phosphatase {ECO:0000305|PubMed:27490826}; AltName: Full=Haloaci…
gene:MD00G1049100	0	0.08	0.08	0.07	0	0.13	0	2	2	2	0	4	1.385	0.469	0.778449	0.863248	false		gene:MD01G1163500	21.06	21.25	21.46	44.52	45.32	43.79	736	590	548	1315	1322	1436	2.228	1.156	1.57571e-57	3.7612e-56	up	Uroporphyrinogen decarboxylase (URO-D)	RecName: Full=Uroporphyrinogen decarboxylase, chloroplastic; Short=UPD; Short=URO-D; EC=4.1.1.37; Flags: Precursor;
gene:MD00G1049200	0.66	0.83	0.67	0.09	0.19	0.25	34	34	25	4	8	12	0.261	-1.936	0.000154372	0.000570676	down		gene:MD01G1163900	0.19	0.56	0.19	0.06	0.11	0	8	19	6	2	4	0	0.187	-2.422	0.013028	0.0330548	down	Permease family	RecName: Full=Adenine/guanine permease AZG1; AltName: Full=AzgA-homolog protein; AltName: Full=Protein AZAGUANINE RESISTANT 1; Short=AtAzg1;
gene:MD00G1050100	18.37	18.35	17.75	13.57	14.08	14.15	1331	1056	940	831	852	962	0.816	-0.294	2.23879e-05	9.31026e-05	false		gene:MD01G1166700	120.3	125.61	131.26	52.77	55.59	51.82	3416	2834	2724	1267	1318	1381	0.451	-1.148	5.91247e-77	1.82677e-75	down	Lytic transglycolase	RecName: Full=Expansin-A8; Short=AtEXPA8; AltName: Full=Alpha-expansin-8; Short=At-EXP8; Short=AtEx8; AltName: Full=Ath-ExpAlpha-1.11; Flags: Precursor;
gene:MD00G1050200	0.11	0.16	0.08	0.1	0.08	0.04	12	14	6	9	7	4	0.652	-0.617	0.384306	0.538708	false		gene:MD01G1167300	5.65	5.4	5.57	71.37	67.67	73.88	125	95	90	1335	1250	1534	13.624	3.768	1.26048e-254	1.55067e-252	up	Chalcone isomerase like	RecName: Full=Probable chalcone--flavonone isomerase 3; Short=Chalcone isomerase 3; EC=5.5.1.6; AltName: Full=Chalcone isomerase-like 1;
gene:MD00G1050400	0	0	0.06	0	0	0	0	0	1	0	0	0	0.522	-0.938	0.818255	NA	false		gene:MD01G1167600	1.2	1.24	1.5	3.81	6.87	4.19	22	18	20	59	105	72	4.03	2.011	3.60352e-09	2.17826e-08	up	--	--
gene:MD00G1050500	4.14	4.22	4.59	5.01	5.62	5.59	164	133	133	168	186	208	1.334	0.415	0.00993367	0.0260236	false		gene:MD01G1168600	0	0	0	0.1	0.23	0.29	0	0	0	3	7	10	36.273	5.181	0.000958747	0.00312101	up	WRKY DNA -binding domain	RecName: Full=Probable WRKY transcription factor 70; AltName: Full=WRKY DNA-binding protein 70;
gene:MD00G1050600	7.59	6.92	7.83	13.3	12.8	13.5	272	197	205	403	383	454	1.885	0.915	2.28844e-14	1.88145e-13	false		gene:MD01G1169800	0.63	0.64	0.73	1.2	1.35	1.29	55	45	47	89	99	106	2.04	1.029	2.05051e-05	8.56368e-05	up	Probable zinc-ribbon domain	RecName: Full=Protein ENHANCED DISEASE RESISTANCE 4 {ECO:0000303|PubMed:25747881};
gene:MD00G1050700	52.3	50.37	52.43	42.68	45.12	44.08	2832	2167	2075	1954	2040	2240	0.904	-0.146	0.00637063	0.0175059	false		gene:MD01G1170000	0	0.15	0.11	0.72	0.61	0.61	0	6	4	31	26	29	8.518	3.09	2.89681e-06	1.34155e-05	up	KIP1-like protein	RecName: Full=Protein NETWORKED 4A {ECO:0000303|PubMed:22840520};
gene:MD00G1050900	0.39	0	0	0	1.39	0	1	0	0	0	3	0	2.934	1.553	0.577682	NA	false		gene:MD01G1170100	4.98	4.79	5.14	1.74	1.92	1.41	196	150	148	58	63	52	0.36	-1.474	1.25661e-12	9.54178e-12	down	Serine aminopeptidase, S33	RecName: Full=Methylesterase 17; Short=AtMES17; EC=3.1.1.-; AltName: Full=Methyl indole-3-acetic acid esterase;
gene:MD00G1051000	0	0	0	0.15	0	0	0	0	0	2	0	0	3.821	1.934	0.609278	NA	false		gene:MD01G1170600	0.47	0.89	0.88	0.32	0.2	0.18	14	21	19	8	5	5	0.333	-1.585	0.0115053	0.0296141	down	Leucine rich repeat	RecName: Full=Probable inactive receptor kinase At3g08680; Flags: Precursor;
gene:MD00G1051100	156.08	166.83	167.69	173.68	193.52	184.33	2667	2265	2094	2509	2761	2956	1.195	0.257	9.88412e-06	4.31507e-05	false		gene:MD01G1171500	1.92	2.18	2.06	0.92	0.44	0.44	42	38	33	17	8	9	0.309	-1.695	0.000166255	0.000611439	down	--	--
gene:MD00G1051200	8.88	7.66	6.59	6.08	6.38	6.21	579	397	314	335	347	380	0.856	-0.225	0.0526285	0.111317	false		gene:MD01G1172000	2.62	3.33	3.24	12.86	11.27	11.52	84	85	76	349	302	347	4.152	2.054	3.17058e-36	5.11696e-35	up	C2 domain	--
gene:MD00G1051300	43.8	45.09	40.14	26.23	23.25	24.39	2935	2401	1966	1486	1301	1534	0.609	-0.716	2.91372e-30	4.07061e-29	false		gene:MD01G1172500	2.91	2.86	2.98	7.55	7.13	6.24	147	115	110	323	301	296	2.544	1.347	4.1473e-19	4.13929e-18	up	Cytochrome P450	RecName: Full=Cytochrome P450 714A1; EC=1.14.-.-; AltName: Full=EUI-like P450 A1;
gene:MD00G1051400	11.91	12.35	13.21	11.66	10.8	11.52	679	559	550	562	514	616	0.965	-0.051	0.585652	0.722651	false		gene:MD01G1172700	2	2.26	2.23	4.17	4.24	3.98	195	175	159	344	345	364	2.034	1.024	9.06363e-15	7.61386e-14	up	--	RecName: Full=COP1-interacting protein 7 {ECO:0000303|PubMed:9668129};
gene:MD00G1051500	110.15	115.55	111.93	130.07	124.83	126.96	4931	4110	3662	4923	4666	5334	1.202	0.266	4.83742e-09	2.89702e-08	false		gene:MD01G1174800	4.47	3.86	3.61	13.22	13.52	12.82	337	231	199	843	851	907	3.508	1.811	6.96871e-74	2.08782e-72	up	RNA silencing suppressor P21 C-terminal domain	RecName: Full=Receptor-like protein EIX2 {ECO:0000305}; AltName: Full=EIX receptor 2 {ECO:0000312|EMBL:AAR28378.1}; Flags: Precursor;
gene:MD00G1051800	9.59	10.74	12.14	9.34	9.62	8.29	344	306	318	283	288	279	0.893	-0.164	0.219486	0.353783	false		gene:MD01G1176400	0.82	0.59	1.44	0.28	0.28	0	14	8	18	4	4	0	0.204	-2.293	0.00743328	0.0201117	down	Plastocyanin-like domain	RecName: Full=Blue copper protein; Flags: Precursor;
gene:MD00G1052000	64.99	60.2	56.36	77.38	76.66	76.75	1515	1115	960	1525	1492	1679	1.35	0.433	1.33396e-11	9.51596e-11	false		gene:MD01G1177300	26.87	27.04	25.84	61.16	57.8	57.65	1436	1148	1009	2763	2579	2891	2.354	1.235	8.3576e-102	3.37774e-100	up	Diacylglycerol kinase catalytic domain	RecName: Full=ATP-dependent 6-phosphofructokinase 4, chloroplastic {ECO:0000255|HAMAP-Rule:MF_03186}; Short=ATP-PFK 4 {ECO:0000255|HAMAP-Rule:MF_03186}; Short=Phosphofructokinase 4 {ECO:0000255|HAMAP-Rule:MF_03186}; EC=2.7.1.11 {ECO:0000255|HAMAP-Rule:MF_03186}; AltName: Full=Phosphohexokinase 4 {ECO:0000255|HAMAP-Rule:MF_03186}; Flags: Precursor;
gene:MD00G1052100	9.68	9.14	8.87	9.22	7.99	9.08	345	259	231	278	238	304	1.01	0.014	0.913213	0.949809	false		gene:MD01G1177800	0.82	0.57	1.59	0.19	0.29	0.37	31	17	44	6	9	13	0.301	-1.734	0.00112711	0.00361996	down	Protein kinase domain	RecName: Full=Putative kinase-like protein TMKL1; Flags: Precursor;
gene:MD00G1052200	6.63	6.96	6.33	5.47	3.25	5.25	66	55	46	46	27	49	0.747	-0.421	0.167828	0.287327	false		gene:MD01G1179300	0.14	0.13	0.12	0.48	0.5	0.48	10	7	6	28	29	31	3.949	1.982	9.15322e-05	0.000350086	up	Leucine Rich repeat	RecName: Full=Receptor-like protein EIX2 {ECO:0000305}; AltName: Full=EIX receptor 2 {ECO:0000312|EMBL:AAR28378.1}; Flags: Precursor;
gene:MD00G1052300	0	0.29	0	0	0.09	0	0	3	0	0	1	0	0.352	-1.508	0.582879	NA	false		gene:MD01G1179700	2.61	3.77	2.44	8.07	7.94	8.36	41	47	28	107	104	123	2.943	1.557	7.25972e-10	4.62565e-09	up	Leucine rich repeat N-terminal domain	RecName: Full=Receptor-like protein EIX2 {ECO:0000305}; AltName: Full=EIX receptor 2 {ECO:0000312|EMBL:AAR28378.1}; Flags: Precursor;
gene:MD00G1052600	1.83	1.5	2.56	0	0.19	0.04	46	30	47	0	4	1	0.041	-4.601	2.22292e-09	1.36559e-08	down		gene:MD01G1181500	0.91	0.84	0.59	2.47	2.09	3.03	34	25	16	78	65	106	3.423	1.775	7.99355e-09	4.70658e-08	up	--	--
gene:MD00G1052700	13.25	12.31	13.51	10.3	10.82	12.54	286	211	213	188	195	254	0.917	-0.125	0.377941	0.532387	false		gene:MD01G1182600	0	0	0	11.54	10.54	11.09	0	0	0	164	148	175	896.067	9.807	2.29563e-16	2.07199e-15	up	Peroxisomal biogenesis factor 11 (PEX11)	RecName: Full=Peroxisomal membrane protein 11-4; AltName: Full=OsPEX11-4; AltName: Full=Peroxin-11-4;
gene:MD00G1052900	0.95	0.77	1.14	1.78	0.8	1.46	34	22	30	54	24	49	1.503	0.588	0.118305	0.217654	false		gene:MD01G1184500	6.4	7.99	8.82	21.54	26.01	24.9	124	123	125	353	421	453	3.339	1.74	1.9232e-31	2.7591e-30	up	--	RecName: Full=Protein LOW PSII ACCUMULATION 2, chloroplastic; Flags: Precursor;
gene:MD00G1053100	0	0	0	0.06	0	0	0	0	0	1	0	0	1.981	0.986	0.809078	NA	false		gene:MD01G1184900	0.56	0.62	0.63	0.12	0.2	0.21	34	30	28	6	10	12	0.309	-1.696	0.000470262	0.00161227	down	Leucine Rich Repeat	RecName: Full=LRR receptor kinase SERK2 {ECO:0000305}; EC=2.7.11.1 {ECO:0000305}; AltName: Full=BRI1-associated receptor kinase 1 homolog 5 {ECO:0000305}; Short=OsBAK1-5 {ECO:0000305}; AltName: Full=Somatic embryogenesis receptor kinase 4 {ECO:0000305}; Short=OsSERK4 {ECO:0000303|PubMed:19754838}; Flags: Precursor;
gene:MD00G1053300	5.93	5.71	5.7	7.52	6.41	7.51	560	428	393	600	505	665	1.314	0.395	6.46456e-05	0.000252104	false		gene:MD01G1185500	37.76	34.71	39.68	176.22	181.12	169.95	1754	1281	1347	6920	7024	7408	4.997	2.321	0	0	up	Methylaspartate ammonia-lyase C-terminus	RecName: Full=Enolase; EC=4.2.1.11; AltName: Full=2-phospho-D-glycerate hydro-lyase; AltName: Full=2-phosphoglycerate dehydratase; AltName: Full=OSE1;
gene:MD00G1053500	1.27	0.27	0.67	0.33	0.42	1.5	18	3	7	4	5	20	1.08	0.111	0.886709	0.933049	false		gene:MD01G1186700	12.09	11.47	11.03	25.43	22.3	20.66	126	95	84	224	194	202	2.098	1.069	6.55305e-10	4.19208e-09	up	--	RecName: Full=Probable aminotransferase ACS12; EC=2.6.1.-;
gene:MD00G1053600	10.02	8.89	6.77	5.45	6.48	6.76	237	167	117	109	128	150	0.772	-0.373	0.0406782	0.0893919	false		gene:MD01G1187500	24.53	27.5	24.1	127.5	130.11	130.41	521	464	374	2289	2307	2599	5.425	2.44	2.20941e-269	2.96813e-267	up	Iron-binding zinc finger CDGSH type	RecName: Full=CDGSH iron-sulfur domain-containing protein NEET; Short=At-NEET;
gene:MD00G1053700	10.92	10.37	10.14	7.97	7.52	6.55	684	516	464	422	393	385	0.744	-0.426	4.33319e-05	0.000172942	false		gene:MD01G1191400	0.95	0.79	0.72	2.41	2.62	2.22	99	66	55	213	229	218	3.114	1.639	4.70783e-19	4.69455e-18	up	AAA domain	RecName: Full=TMV resistance protein N;
gene:MD00G1053800	0.21	0	0	0.25	0.5	0	1	0	0	1	2	0	2.931	1.551	0.550219	NA	false		gene:MD01G1194400	11.35	11.12	11.91	6.27	4.23	3.36	90	70	69	42	28	25	0.427	-1.226	4.51891e-05	0.000180054	down	LysM domain	--
gene:MD00G1053900	8.96	9.61	8	8.37	8.84	9.1	386	329	252	305	318	368	1.053	0.074	0.529887	0.674944	false		gene:MD01G1195100	0.23	0.28	0.37	0	0.05	0	5	5	6	0	1	0	0.067	-3.893	0.0139212	0.0350692	down	Methyltransferase domain	RecName: Full=Sorbitol dehydrogenase; EC=1.1.1.14; AltName: Full=L-iditol 2-dehydrogenase;
gene:MD00G1054000	0	0	0	0.08	0	0	0	0	0	1	0	0	1.981	0.986	0.809078	NA	false		gene:MD01G1195500	0.12	0.44	0.48	0	0.07	0	4	12	12	0	2	0	0.07	-3.845	0.00386146	0.0111377	down	Pyridine nucleotide-disulphide oxidoreductase	RecName: Full=Sorbitol dehydrogenase; EC=1.1.1.14; AltName: Full=L-iditol 2-dehydrogenase;
gene:MD00G1054100	3.47	3.54	3.25	4.06	3.95	4.54	397	322	272	393	378	488	1.302	0.38	0.000576501	0.00194865	false		gene:MD01G1195800	2.97	3.02	3.06	20.42	19.56	20.53	89	72	67	518	490	578	7.129	2.834	8.1343e-88	2.83393e-86	up	--	--
gene:MD00G1054200	0.28	0.13	0.24	0.58	0.17	0.3	8	3	5	14	4	8	1.698	0.764	0.342166	0.49398	false		gene:MD01G1196100	0.43	0.38	0.59	2.31	1.61	1.43	7	5	7	32	22	22	4.101	2.036	0.0002869	0.00101737	up	AP2 domain	RecName: Full=Dehydration-responsive element-binding protein 1C; Short=Protein DREB1C; AltName: Full=C-repeat/dehydration-responsive element-binding factor 2; Short=C-repeat-binding factor 2; Short=CRT/DRE-binding factor 2;
gene:MD00G1054300	0	0	0.28	0.24	0.24	0	0	0	1	1	1	0	1.95	0.964	0.731324	NA	false		gene:MD01G1196800	0.29	0.06	0.2	1.37	1.39	1.23	12	2	6	48	48	48	7.538	2.914	1.90437e-09	1.17527e-08	up	MatE	RecName: Full=Protein DETOXIFICATION 49 {ECO:0000303|PubMed:11739388}; Short=AtDTX49 {ECO:0000303|PubMed:11739388}; AltName: Full=Multidrug and toxic compound extrusion protein 49 {ECO:0000305}; Short=MATE protein 49 {ECO:0000305}; AltName: Full=Protein NOVEL ION CARRIER 1 {ECO:0000303|Ref.1}; Short=Protein NIC1 {ECO:0000303|Ref.1};
gene:MD00G1054400	1.2	0.67	1.09	0.47	2.07	0.85	9	4	6	3	13	6	1.208	0.273	0.736877	0.834756	false		gene:MD01G1199700	1.17	1.18	1.19	2.41	4	4.09	35	28	26	61	100	115	3.161	1.66	2.04615e-08	1.16258e-07	up	WD40-like domain	RecName: Full=WD repeat-containing protein RUP2; AltName: Full=Protein EARLY FLOWERING BY OVEREXPRESSION 2; AltName: Full=Protein EPRESSOR OF UV-B PHOTOMORPHOGENESIS 2;
gene:MD00G1054500	5.29	4.54	5.61	4.25	5.27	4.77	299	204	232	203	249	253	0.983	-0.025	0.861245	0.916346	false		gene:MD01G1200400	3.62	3.45	3.13	7.48	6.9	5.92	103	78	65	180	164	158	2.112	1.078	2.08882e-08	1.18602e-07	up	Remorin, N-terminal region	RecName: Full=Remorin; AltName: Full=pp34;
gene:MD00G1055100	0.05	0	0	0.06	0.23	0.35	2	0	0	2	7	12	11.142	3.478	0.0167229	0.0412031	up		gene:MD01G1200600	3.1	3.44	4.09	11.47	10.48	9.71	85	75	82	266	240	250	3.184	1.671	4.19185e-21	4.44672e-20	up	Eukaryotic cytochrome b561	RecName: Full=Transmembrane ascorbate ferrireductase 1; EC=1.16.5.1; AltName: Full=Cytochrome b561; Short=Artb561-1; Short=AtCytb561; AltName: Full=Protein b561A.tha5; AltName: Full=Tonoplast Cyt-b561; Short=TCytb;
gene:MD00G1055200	24.18	24.8	23.69	20.73	20.39	20.02	1265	1031	906	917	891	983	0.894	-0.161	0.0217495	0.0520528	false		gene:MD01G1200800	0.07	0.07	0.08	0.47	0.56	0.56	5	4	4	29	34	38	7.947	2.99	1.45041e-07	7.68088e-07	up	--	RecName: Full=Protein SHORTAGE IN CHIASMATA 1 {ECO:0000303|PubMed:18812090};
gene:MD00G1055300	16.2	14.72	16.42	19.66	18.82	18.27	806	582	597	827	782	853	1.274	0.349	3.75587e-05	0.000151339	false		gene:MD01G1201200	26.87	26.06	27.26	49.9	50.99	50.41	414	319	307	650	656	729	2.006	1.005	3.72664e-26	4.63725e-25	up	Heavy-metal-associated domain	--
gene:MD00G1055400	2.5	2.79	2.41	3.83	3.06	5.02	44	39	31	57	45	83	1.65	0.723	0.0170941	0.0420251	false		gene:MD01G1201400	2.28	2.38	3.2	5.75	4.84	5.8	117	97	120	249	207	279	2.224	1.153	4.37825e-11	3.01937e-10	up	Glycosyl transferase family 90	--
gene:MD00G1055500	11.42	11.76	12.69	12.04	11.19	12.98	165	135	134	147	135	176	1.075	0.105	0.537892	0.681907	false		gene:MD01G1201900	13.14	12.93	9.12	0.99	1.94	1.97	284	222	144	18	35	40	0.148	-2.754	3.42465e-29	4.64902e-28	down	PAR1 protein	--
gene:MD00G1055600	30.07	28.28	29.3	40.22	39.93	40.49	542	405	386	613	601	685	1.463	0.549	2.00797e-09	1.2367e-08	false		gene:MD01G1205400	3.14	3.38	3.37	72.71	73.01	71.23	97	83	76	1899	1883	2065	23.437	4.551	0	0	up	NAD dependent epimerase/dehydratase family	RecName: Full=Short-chain dehydrogenase TIC 32, chloroplastic; EC=1.1.1.-; AltName: Full=Translocon at the inner envelope membrane of chloroplasts 32; Short=PsTIC32;
gene:MD00G1055800	12.59	13.74	10.87	12.45	12.77	12.19	1102	955	695	921	933	1001	1.069	0.096	0.239913	0.378569	false		gene:MD01G1205900	12.85	14.38	15.19	48.23	50.21	46.83	279	248	241	885	910	954	3.654	1.869	3.98127e-78	1.25668e-76	up	C2 domain	--
gene:MD00G1056000	0.25	0.03	0.3	0.19	0.33	0.23	9	1	8	6	10	8	1.376	0.46	0.572181	0.711381	false		gene:MD01G1206700	7.3	7.22	8.15	2.06	2.33	2.01	364	286	297	87	97	94	0.3	-1.737	6.92404e-28	9.08729e-27	down	MatE	RecName: Full=Protein DETOXIFICATION 35 {ECO:0000303|PubMed:11739388}; Short=AtDTX35 {ECO:0000303|PubMed:11739388}; AltName: Full=Multidrug and toxic compound extrusion protein 35 {ECO:0000305}; Short=MATE protein 35 {ECO:0000305}; AltName: Full=Protein DETOXIFYING EFFLUX CARRIER 35 {ECO:0000303|PubMed:19995827}; Short=Protein DTX5 {ECO:0000303|PubMed:19995827}; AltName: Full=Protein FLOWER FLAVO…
gene:MD00G1056100	4.96	5.66	4.84	6.59	7.78	7.22	268	243	191	301	351	366	1.485	0.571	8.4073e-06	3.69871e-05	false		gene:MD01G1206800	61.1	57.13	58.55	27.3	26.27	26.15	2933	2179	2054	1108	1053	1178	0.479	-1.062	2.24301e-71	6.44409e-70	down	GRAS domain family	RecName: Full=Scarecrow-like protein 8; Short=AtSCL8; AltName: Full=GRAS family protein 30; Short=AtGRAS-30;
gene:MD00G1056300	0	0.07	0	0	0	0	0	4	0	0	0	0	0.135	-2.889	0.321898	NA	false		gene:MD01G1207300	0.22	0.18	0.26	5.25	5.05	5.65	9	6	8	185	176	221	25.899	4.695	9.56094e-41	1.71347e-39	up	Protein of unknown function (DUF819)	--
gene:MD00G1056400	1.06	1.06	0.29	4.06	5.44	5.51	20	16	4	65	86	98	6.49	2.698	2.60033e-13	2.03952e-12	up		gene:MD01G1208100	12.81	12.06	11.19	34.49	36.52	34.66	365	273	233	831	869	927	3.109	1.636	4.87597e-68	1.33572e-66	up	--	RecName: Full=Putative septum site-determining protein minD homolog, chloroplastic; Short=AtMinD1; AltName: Full=Protein ACCUMULATION AND REPLICATION OF CHLOROPLASTS 11; AltName: Full=Septum site-determining protein MinD1; Flags: Precursor;
gene:MD00G1056500	5.76	6.46	5.31	6.35	6.47	7.76	147	131	99	137	138	186	1.25	0.322	0.0707622	0.14289	false		gene:MD01G1208300	5.02	5.24	5.08	43.86	46.8	42.87	169	140	125	1248	1315	1354	9.269	3.212	9.84799e-218	9.36954e-216	up	Fatty acid hydroxylase superfamily	RecName: Full=Beta-carotene hydroxylase 2, chloroplastic; EC=1.14.15.24 {ECO:0000250|UniProtKB:Q9SZZ8}; Flags: Precursor; Fragment;
gene:MD00G1056700	3.14	2.92	2.22	3.19	2.55	2.23	149	110	77	128	101	99	1.019	0.028	0.896195	0.939066	false		gene:MD01G1209200	2.64	2.91	4.52	6.45	5.41	7.75	48	42	60	99	82	132	2.084	1.059	6.3008e-05	0.000246032	up	Heavy-metal-associated domain	RecName: Full=Heavy metal-associated isoprenylated plant protein 39 {ECO:0000303|PubMed:21072340, ECO:0000303|PubMed:23368984}; Short=AtHIP39 {ECO:0000303|PubMed:21072340, ECO:0000303|PubMed:23368984}; Flags: Precursor;
gene:MD00G1056800	0.09	0.2	0.13	0.41	0.44	0.17	4	7	4	15	16	7	2.599	1.378	0.0579336	0.12089	false		gene:MD01G1209300	0	0.18	0	16.57	17.13	16.17	0	2	0	192	196	208	306.027	8.258	1.57503e-15	1.37395e-14	up	Photosynthesis affected mutant 68	RecName: Full=Uncharacterized protein PAM68-like;
gene:MD00G1056900	0	0	0	0.18	0	0	0	0	0	1	0	0	1.981	0.986	0.809078	NA	false		gene:MD01G1209500	4.4	4.83	4.73	9.52	10.46	10.79	186	162	146	340	369	428	2.349	1.232	6.67403e-21	7.03539e-20	up	--	RecName: Full=Uncharacterized protein At3g49140;
gene:MD00G1057000	0.12	0.15	0	0.07	0.17	0.18	4	4	0	2	5	6	1.714	0.777	0.500801	0.649374	false		gene:MD01G1210600	50.59	50.15	51.22	100.26	99.59	102.05	1784	1405	1320	2989	2932	3377	2.112	1.079	7.76945e-94	2.85802e-92	up	UDP-glucoronosyl and UDP-glucosyl transferase	RecName: Full=UDP-glycosyltransferase 88A1; EC=2.4.1.-;
gene:MD00G1057100	1.03	1.08	1.28	0.98	0.79	1.15	64	53	58	51	41	67	0.919	-0.122	0.662771	0.781215	false		gene:MD01G1211300	1.81	2.05	1.61	5.7	5.7	5.58	132	119	86	351	347	382	3.293	1.72	1.02877e-32	1.52814e-31	up	AAA domain	RecName: Full=ATPase family AAA domain-containing protein FIGL1 {ECO:0000305}; AltName: Full=AAA-ATPase FIDGETIN-LIKE 1 {ECO:0000303|PubMed:26161528}; EC=3.6.4.- {ECO:0000305};
gene:MD00G1057200	0.06	0.29	0.16	0	0	0	1	4	2	0	0	0	0.077	-3.696	0.0748793	0.149852	false		gene:MD01G1211500	0.08	0	0	0.41	0.23	0.12	4	0	0	18	10	6	9.479	3.245	0.00301332	0.0089063	up	Voltage-dependent anion channel	RecName: Full=S-type anion channel SLAH3; AltName: Full=SLAC1-homolog protein 3;
gene:MD00G1057300	1.1	1.54	3.02	1.89	0.88	1.57	9	10	18	13	6	12	0.821	-0.284	0.653291	0.774144	false		gene:MD01G1213100	206.29	196.98	201.57	62.96	66.47	63.69	5267	3996	3761	1359	1417	1526	0.339	-1.56	3.52716e-206	3.10104e-204	down	Glycosyl hydrolases family 18	RecName: Full=Acidic endochitinase; EC=3.2.1.14; Flags: Precursor;
gene:MD00G1057400	6.37	6.83	8.89	8.49	8.24	8.97	149	127	152	168	161	197	1.241	0.312	0.0771561	0.153506	false		gene:MD01G1213300	505.67	536.54	518.38	160.43	163.98	161.32	11837	9979	8868	3175	3205	3544	0.331	-1.596	3.20433e-298	5.17392e-296	down	Glycosyl hydrolases family 18	RecName: Full=Acidic endochitinase; EC=3.2.1.14; Flags: Precursor;
gene:MD00G1057500	1.69	1.39	1.61	1	1.46	1.22	46	30	32	23	33	31	0.83	-0.27	0.451377	0.604518	false		gene:MD01G1213500	19.06	18.83	20.7	39.9	40.45	39.18	465	365	369	823	824	897	2.171	1.119	2.58067e-35	4.07483e-34	up	Protein of unknown function (DUF3143)	--
gene:MD00G1057600	0.1	0	0.28	0.85	0.25	0.99	1	0	2	7	2	9	5.936	2.569	0.0478857	0.102803	false		gene:MD01G1213600	12.79	13.32	12.41	28.42	26.97	28.2	1617	1338	1146	3037	2846	3345	2.307	1.206	5.62881e-107	2.38692e-105	up	Methylmalonyl Co-A mutase-associated GTPase MeaB	RecName: Full=ABC transporter C family member 10; Short=ABC transporter ABCC.10; Short=AtABCC10; EC=3.6.3.44; AltName: Full=ATP-energized glutathione S-conjugate pump 14; AltName: Full=Glutathione S-conjugate-transporting ATPase 14; AltName: Full=Multidrug resistance-associated protein 14;
gene:MD00G1057700	14.97	13.61	13.04	94.89	87.51	92.03	234	169	149	1254	1142	1350	6.987	2.805	4.43345e-182	3.30883e-180	up		gene:MD01G1214500	4.36	4.78	6.43	2	2.3	2.72	116	101	125	45	51	68	0.481	-1.056	1.79374e-05	7.54921e-05	down	AP2 domain	RecName: Full=Ethylene-responsive transcription factor CRF4; AltName: Full=Protein CYTOKININ RESPONSE FACTOR 4;
gene:MD00G1057800	2.99	2.57	2.87	3.59	3.6	4.1	208	142	146	211	209	268	1.423	0.509	0.000710877	0.00236924	false		gene:MD01G1218100	1.82	2.37	1.11	0.1	0.15	0	85	88	38	4	6	0	0.05	-4.331	5.42229e-14	4.38708e-13	down	Protein of unknown function (DUF4005)	RecName: Full=Protein IQ-DOMAIN 1 {ECO:0000303|PubMed:15960618};
gene:MD00G1057900	4.71	5.09	4.2	4.18	4.17	4.13	252	216	164	189	186	207	0.947	-0.078	0.590132	0.726524	false		gene:MD01G1220200	2.81	2.47	2.33	18.25	19.81	17.81	33	23	20	181	194	196	7.753	2.955	8.79427e-35	1.36865e-33	up	--	--
gene:MD00G1058000	0.03	0.04	0.05	0.14	0.04	0.14	2	2	2	7	2	8	2.847	1.509	0.166518	0.285536	false		gene:MD01G1220700	0.22	0.22	0.17	0.48	0.69	0.65	14	11	8	26	37	39	3.183	1.67	0.000237717	0.000853326	up	Plant invertase/pectin methylesterase inhibitor	RecName: Full=Probable pectinesterase/pectinesterase inhibitor 34; Includes: RecName: Full=Pectinesterase inhibitor 34; AltName: Full=Pectin methylesterase inhibitor 34; Includes: RecName: Full=Pectinesterase 34; Short=PE 34; EC=3.1.1.11; AltName: Full=Pectin methylesterase 34; Short=AtPME34;
gene:MD00G1058300	0.64	0.18	0	0.51	0.34	0.15	18	4	0	12	8	4	1.268	0.342	0.706902	0.812975	false		gene:MD01G1220800	0.95	0.6	0.41	0	0.07	0.13	32	16	10	0	2	4	0.109	-3.195	0.000165922	0.000610415	down	Protein phosphatase 2C	RecName: Full=Probable protein phosphatase 2C 8; Short=OsPP2C08; EC=3.1.3.16;
gene:MD00G1058500	12.55	12.98	13.44	13.04	13.15	14.45	584	480	457	513	511	631	1.11	0.15	0.114624	0.212082	false		gene:MD01G1222600	0.75	0.2	0.59	1.02	1.28	1.19	33	7	19	38	47	49	2.379	1.251	0.00246383	0.0074087	up	Thioesterase domain	--
gene:MD00G1058600	46.38	44.33	53.44	41.77	44.09	41.56	931	707	784	709	739	783	0.94	-0.09	0.321522	0.471397	false		gene:MD01G1223200	3.37	4.5	3.43	31.22	32.07	33.02	132	140	98	1033	1048	1213	9.103	3.186	7.72936e-177	5.58259e-175	up	Protein phosphatase 2C	RecName: Full=Protein phosphatase 2C 57; Short=AtPP2C57; EC=3.1.3.16; AltName: Full=Protein phosphatase 2C PPH1; Short=PP2C PPH1;
gene:MD00G1058700	2.9	2.58	2.6	2.68	2.67	2.73	157	111	103	123	121	139	1.064	0.089	0.622968	0.751738	false		gene:MD01G1223900	19.76	17.46	18.36	60.06	61.23	61.83	567	398	385	1457	1467	1665	3.497	1.806	1.59133e-125	7.80216e-124	up	Pentapeptide repeats (9 copies)	RecName: Full=Thylakoid lumenal 17.4 kDa protein, chloroplastic {ECO:0000303|PubMed:9654141}; AltName: Full=P17.4 {ECO:0000303|PubMed:9654141}; Flags: Precursor;
gene:MD00G1058800	0	0	0	0	0.18	0	0	0	0	0	2	0	3.817	1.932	0.609752	NA	false		gene:MD01G1224800	334.54	343.8	352.95	126.87	133.4	136.48	6088	4971	4694	1952	2027	2331	0.409	-1.29	1.15916e-141	6.66616e-140	down	Probable zinc-ribbon domain	RecName: Full=Protein yippee-like At4g27740;
gene:MD00G1058900	12.29	13.97	11.49	12.33	15.96	14.03	309	279	211	262	335	331	1.192	0.253	0.058305	0.121565	false		gene:MD01G1225400	8.64	8.34	7.77	18.14	16.85	17.51	464	356	305	824	756	883	2.253	1.172	4.47227e-38	7.58209e-37	up	Major Facilitator Superfamily	--
gene:MD00G1059000	7.83	8.23	8.22	7.32	9.38	8.2	176	147	135	139	176	173	1.09	0.125	0.457115	0.61011	false		gene:MD01G1225500	13.83	13.01	12.62	49.79	45.56	47.75	372	278	248	1132	1023	1205	3.85	1.945	1.24367e-104	5.12498e-103	up	Rhodanese-like domain	RecName: Full=Rhodanese-like domain-containing protein 14, chloroplastic; AltName: Full=Sulfurtransferase 14; Short=AtStr14; Flags: Precursor;
gene:MD00G1059100	21.43	20.56	19.5	26.81	28.24	29.28	958	730	637	1013	1054	1228	1.457	0.543	1.12006e-13	8.93941e-13	false		gene:MD01G1226600	41.35	39.28	40.03	125.82	127.21	132.51	1269	958	898	3265	3260	3817	3.395	1.764	3.15135e-229	3.22677e-227	up	Growth-arrest specific micro-tubule binding	RecName: Full=Homeobox-leucine zipper protein HOX6; AltName: Full=HD-ZIP protein HOX6; AltName: Full=Homeodomain transcription factor HOX6; AltName: Full=OsHox6;
gene:MD00G1059200	16.06	16.62	13.2	17.45	14.37	16.4	478	393	287	439	357	458	1.117	0.159	0.172813	0.29403	false		gene:MD01G1226700	0	0	0.41	24.53	23.94	19.38	0	0	4	277	267	243	202.19	7.66	4.271e-25	5.15051e-24	up	--	RecName: Full=Putative F-box protein At3g58820;
gene:MD00G1059300	0.1	0	0	0.12	0	0	1	0	0	1	0	0	1.017	0.024	0.99477	NA	false		gene:MD01G1228200	17.94	15.94	16.61	4.62	4.18	3.09	1094	772	740	238	213	177	0.25	-2.002	3.36022e-62	8.69437e-61	down	CCT motif	RecName: Full=Two-component response regulator-like APRR5; AltName: Full=Pseudo-response regulator 5;
gene:MD00G1059400	0.08	0	0	0	0	0	1	0	0	0	0	0	0.522	-0.938	0.818255	NA	false		gene:MD01G1228600	0.8	0.46	1.49	0	0	0.15	11	5	15	0	0	2	0.063	-3.984	0.00242508	0.00730003	down	RING-like domain	RecName: Full=E3 ubiquitin-protein ligase RHA2B {ECO:0000305}; EC=2.3.2.27; AltName: Full=RING-H2 finger A2b {ECO:0000303|PubMed:9781696}; AltName: Full=RING-H2 zinc finger protein RHA2b {ECO:0000305}; AltName: Full=RING-type E3 ubiquitin transferase RHA2B {ECO:0000305};
gene:MD00G1059700	13.05	14.43	13.06	6.21	7.17	6.38	231	203	169	93	106	106	0.518	-0.949	2.86484e-08	1.60949e-07	false		gene:MD01G1228800	1.54	2.11	1.97	14.94	15.37	14.87	78	85	73	641	651	708	8.644	3.112	1.10966e-111	4.85891e-110	up	non-haem dioxygenase in morphine synthesis N-terminal	RecName: Full=Protein DOWNY MILDEW RESISTANCE 6 {ECO:0000303|PubMed:15986928}; Short=AtDMR6 {ECO:0000303|PubMed:15986928}; EC=1.14.11.- {ECO:0000255|PROSITE-ProRule:PRU00805}; AltName: Full=2-oxoglutarate (2OG)-Fe(II) oxygenase-like protein DMR6 {ECO:0000303|PubMed:18248595}; AltName: Full=Salicylate 3-hydroxylase DMR6 {ECO:0000305}; Short=S3H DMR6 {ECO:0000305}; Short=SA 3-hydroxylase DMR6 {ECO:…
gene:MD00G1059800	3.96	3.81	5.1	2.48	2.23	1.24	17	13	16	9	8	5	0.49	-1.029	0.0947425	0.181905	false		gene:MD01G1231500	28.82	29.27	24.98	53.2	58.73	56.75	881	711	558	1375	1499	1628	2.156	1.108	1.4724e-51	3.20068e-50	up	SAM domain (Sterile alpha motif)	--
gene:MD00G1060000	0.79	0.45	0.29	0.17	0.26	0.46	22	10	6	4	6	12	0.612	-0.709	0.307447	0.456347	false		gene:MD01G1233000	164.76	176.92	175.29	67.06	72.75	71.2	1546	1319	1202	532	570	627	0.434	-1.204	3.64341e-55	8.40988e-54	down	--	RecName: Full=Late embryogenesis abundant protein At5g17165;
gene:MD00G1060100	30.06	32.12	24.88	22.28	26.27	25.57	2228	1892	1348	1396	1626	1779	0.905	-0.144	0.065206	0.133615	false		gene:MD01G1234100	7.37	7.58	6	19.7	20.23	20.77	686	561	408	1551	1573	1815	3.076	1.621	2.88782e-97	1.10716e-95	up	LisH-like dimerisation domain	RecName: Full=Protein TPR2 {ECO:0000303|PubMed:24336200}; AltName: Full=Aberrant spikelet and panicle 1 {ECO:0000303|PubMed:22136599}; AltName: Full=Lissencephaly type-1-like 1 {ECO:0000303|PubMed:22020753}; Short=OsLIS-L1 {ECO:0000303|PubMed:22020753}; AltName: Full=Protein ASP1 {ECO:0000303|PubMed:22136599}; AltName: Full=Protein LIS-L1 {ECO:0000303|PubMed:22020753}; AltName: Full=Protein REL2 …
gene:MD00G1060300	67.23	76.37	74.61	66.97	69.54	62.7	513	463	416	432	443	449	0.971	-0.042	0.688787	0.800114	false		gene:MD01G1234400	0.51	0.59	0.64	35.93	33.47	33.36	24	22	22	1428	1314	1472	63.62	5.991	3.55896e-215	3.32947e-213	up	Glycosyltransferase family 28 C-terminal domain	RecName: Full=Anthocyanidin 3-O-glucosyltransferase 2; EC=2.4.1.115 {ECO:0000269|PubMed:17573033}; AltName: Full=UDP-glucose flavonoid 3-O-glucosyltransferase 2 {ECO:0000312|EMBL:AAS89832.1}; Short=FaFGT {ECO:0000303|PubMed:17573033};
gene:MD00G1060400	8.22	7.47	7.01	5.8	5.88	6.03	263	190	164	157	157	181	0.828	-0.273	0.0710499	0.143402	false		gene:MD01G1235100	0.12	0.1	0.11	0	0	0	6	4	4	0	0	0	0.041	-4.618	0.00623739	0.0171637	down	Multicopper oxidase	RecName: Full=Laccase-14; EC=1.10.3.2; AltName: Full=Benzenediol:oxygen oxidoreductase 14; AltName: Full=Diphenol oxidase 14; AltName: Full=Urishiol oxidase 14; Flags: Precursor;
gene:MD00G1060500	0.31	0.26	0	0	0.62	0.22	3	2	0	0	5	2	1.529	0.613	0.697778	0.806125	false		gene:MD01G1235500	17.9	17.04	18.4	60.83	60.79	57.48	956	723	718	2747	2711	2881	3.571	1.836	4.65586e-184	3.52178e-182	up	Major Facilitator Superfamily	RecName: Full=D-xylose-proton symporter-like 2;
gene:MD00G1060600	0.06	0.14	0	0.14	0.21	0	1	2	0	2	3	0	1.786	0.837	0.650155	0.772039	false		gene:MD01G1235600	27.83	31.79	31.68	9.66	9.65	10.94	767	696	638	225	222	283	0.353	-1.503	3.0683e-42	5.66825e-41	down	--	--
gene:MD00G1060700	4.31	4.37	4.73	4.42	4.95	4.92	293	236	235	254	281	314	1.134	0.182	0.158582	0.274294	false		gene:MD01G1236300	0.82	1.24	0.71	6.38	5.88	6.04	51	61	32	334	304	351	7.042	2.816	1.58231e-50	3.38053e-49	up	AMP-binding enzyme C-terminal domain	RecName: Full=4-coumarate--CoA ligase 2; Short=4CL 2; EC=6.2.1.12; AltName: Full=4-coumaroyl-CoA synthase 2; AltName: Full=Clone 4CL16;
gene:MD00G1060800	0.13	0.25	0.09	0	0.08	0	4	6	2	0	2	0	0.174	-2.524	0.112012	0.208417	false		gene:MD01G1236500	11.54	11.8	12.26	2.56	2.74	3.09	998	811	775	187	198	251	0.251	-1.995	6.38008e-81	2.07631e-79	down	Glycosyltransferase like family 2	RecName: Full=Cellulose synthase-like protein D3; Short=AtCslD3; EC=2.4.1.-; AltName: Full=Protein KOJAK;
gene:MD00G1060900	12.95	11.34	13.02	11.16	14.11	12.21	640	445	470	466	582	566	1.066	0.093	0.38293	0.537317	false		gene:MD01G1236600	10.07	10.09	11.63	2.05	2.2	2.02	186	148	157	32	34	35	0.21	-2.254	5.26621e-22	5.75173e-21	down	--	--
gene:MD00G1061000	0.04	0	0	0	0	0	2	0	0	0	0	0	0.33	-1.598	0.693804	NA	false		gene:MD01G1238700	0.48	0.69	0.83	0.11	0.15	0.03	16	18	20	3	4	1	0.149	-2.742	0.000315818	0.00111182	down	Glucose dehydrogenase C-terminus	RecName: Full=Alcohol dehydrogenase-like 1; EC=1.1.1.1 {ECO:0000250|UniProtKB:P06525};
gene:MD00G1061100	21.02	22.01	21.07	0.44	0.63	0.83	1825	1518	1337	32	46	68	0.032	-4.972	2.04508e-269	2.75839e-267	down		gene:MD01G1238800	15	15.39	15.63	38.72	39.4	38.82	373	304	284	814	818	906	2.705	1.436	3.75978e-55	8.67255e-54	up	--	--
gene:MD00G1061200	0.02	0	0	0	0	0	2	0	0	0	0	0	0.33	-1.598	0.693804	NA	false		gene:MD01G1240100	1.94	1.34	1.84	7.99	6.53	7.71	97	53	67	337	272	361	4.602	2.202	2.65344e-36	4.29267e-35	up	Helix-turn-helix domain	RecName: Full=RNA polymerase sigma factor sigA; Short=Sigma factor A; Short=Sigma-A; AltName: Full=RNA polymerase sigma factor sig1; Short=Atsig1; Short=Sigma factor 1; AltName: Full=RNA polymerase sigma factor sig2; Short=Atsig2; Short=Sigma factor 2; AltName: Full=RNA polymerase sigma factor sigB; Short=Sigma factor B; Short=Sigma-B; Flags: Precursor;
gene:MD00G1061500	0.28	0.23	0.06	0.05	0	0.1	6	4	1	1	0	2	0.288	-1.798	0.227569	0.363791	false		gene:MD02G1000500	0	0	0	0.13	0.13	0.18	0	0	0	4	4	6	25.581	4.677	0.00538549	0.0150588	up	Bacterial transferase hexapeptide (six repeats)	RecName: Full=Inactive glucose-1-phosphate adenylyltransferase small subunit 2, chloroplastic {ECO:0000303|PubMed:12748181}; AltName: Full=ADP-Glc pyrophosphorylase small subunit-like {ECO:0000303|PubMed:15347792}; AltName: Full=ADP-glucose pyrophosphorylase small subunit 2 {ECO:0000303|PubMed:12748181}; Short=ApS2 {ECO:0000303|PubMed:12748181}; Flags: Precursor;
gene:MD00G1061600	5.08	4.22	4.26	5.25	3.98	4.73	168	111	103	147	110	147	1.093	0.129	0.491961	0.641975	false		gene:MD02G1001400	250.29	253.9	255.49	121.05	118.93	115.03	5933	4782	4426	2426	2354	2559	0.497	-1.01	1.04021e-96	3.94751e-95	down	Transferase family	RecName: Full=Benzyl alcohol O-benzoyltransferase; EC=2.3.1.196; AltName: Full=Benzoyl coenzyme A:benzyl alcohol benzoyl transferase;
gene:MD00G1061700	8.39	8.46	8.33	8.83	10.13	9	700	561	508	623	706	705	1.18	0.239	0.00714885	0.0194424	false		gene:MD02G1001800	34.84	36.67	33.96	98.54	99.94	100.58	1251	1046	891	2991	2996	3389	3.015	1.592	2.84273e-183	2.14065e-181	up	Zinc-binding dehydrogenase	RecName: Full=2-alkenal reductase (NADP(+)-dependent); EC=1.3.1.102 {ECO:0000269|PubMed:17945329, ECO:0000269|Ref.3, ECO:0000269|Ref.4}; AltName: Full=Alkenal double bound reductase; AltName: Full=Allylic alcohol dehydrogenase 1 {ECO:0000303|PubMed:11117876}; Short=allyl-ADH1 {ECO:0000303|PubMed:11117876}; AltName: Full=Flavin-free double bond reductase {ECO:0000303|Ref.4}; Short=NtDBR; AltName: …
gene:MD00G1061800	61.34	60.22	58.17	77.28	82.33	78.5	2287	1784	1585	2436	2563	2747	1.408	0.493	4.24692e-21	4.50087e-20	false		gene:MD02G1002900	18.16	18.08	15.73	8.5	8.13	7.73	1284	1016	813	508	480	513	0.498	-1.007	2.30058e-32	3.39476e-31	down	Lipopolysaccharide kinase (Kdo/WaaP) family	RecName: Full=Integrin-linked protein kinase 1 {ECO:0000303|PubMed:27208244}; EC=2.7.11.1 {ECO:0000269|PubMed:27208244}; AltName: Full=Ankyrin protein kinase 1 {ECO:0000303|PubMed:12650621};
gene:MD00G1061900	0.15	0.37	0	0	0	0.08	2	4	0	0	0	1	0.187	-2.418	0.26584	0.409139	false		gene:MD02G1003000	2.33	3.44	1.73	0	0.24	0	46	54	25	0	4	0	0.033	-4.916	5.03814e-09	3.01239e-08	down	--	--
gene:MD00G1062100	3.22	3.12	3.67	10.91	11.32	10.22	114	88	95	327	335	340	3.455	1.789	9.43405e-32	1.36511e-30	up		gene:MD02G1003100	1.82	0.99	1.41	0	0.36	0.52	30	13	17	0	5	8	0.223	-2.164	0.00232696	0.00702924	down	Ribosomal protein S24e	RecName: Full=40S ribosomal protein S24-2;
gene:MD00G1062200	49.81	49.2	48	38.63	42.38	41.11	2262	1775	1593	1483	1607	1752	0.883	-0.18	0.00174059	0.00538482	false		gene:MD02G1003800	1.56	1.02	1.27	2.97	2.11	2.72	135	70	80	217	152	220	2.144	1.1	3.12853e-08	1.755e-07	up	Transmembrane alpha-helix domain	RecName: Full=Formin-like protein 1; AltName: Full=OsFH1; Flags: Precursor;
gene:MD00G1062300	1.95	1.79	1.74	0.92	0.79	1.02	106	77	69	42	36	52	0.53	-0.915	0.00043743	0.00150786	false		gene:MD02G1004100	0	0	0	4.22	4.5	3.24	0	0	0	75	79	64	403.759	8.657	1.16801e-12	8.87901e-12	up	Oxygen evolving enhancer protein 3 (PsbQ)	--
gene:MD00G1062700	0.08	0.2	0.32	0.19	0.09	0.08	1	2	3	2	1	1	0.653	-0.615	0.685276	0.797692	false		gene:MD02G1004500	0.32	0.55	0.37	1.18	0.87	1.05	19	26	16	59	43	58	2.664	1.413	8.34312e-05	0.000320966	up	--	RecName: Full=Calcium sensing receptor, chloroplastic; AltName: Full=Sulfurtransferase 3; Short=AtStr3; Flags: Precursor;
gene:MD00G1062800	0	0	0	0	0.02	0	0	0	0	0	1	0	1.981	0.986	0.809078	NA	false		gene:MD02G1005300	1.52	1.94	1.73	3.73	3.52	5.23	71	72	59	147	137	229	2.565	1.359	2.72768e-10	1.78959e-09	up	Glucose inhibited division protein A	--
gene:MD00G1062900	14.9	17.21	16.31	17.7	17.07	17.68	230	211	184	231	220	256	1.154	0.206	0.140912	0.250068	false		gene:MD02G1005600	10.23	10.4	10.05	0.62	0.43	0.45	878	709	630	45	31	36	0.052	-4.27	1.69155e-142	9.79497e-141	down	Prokaryotic RING finger family 1	RecName: Full=Cellulose synthase A catalytic subunit 7 [UDP-forming]; Short=AtCesA7; EC=2.4.1.12; AltName: Full=Protein FRAGILE FIBER 5; AltName: Full=Protein IRREGULAR XYLEM 3; Short=AtIRX3;
gene:MD00G1063300	0	0.12	0	0	0	0	0	2	0	0	0	0	0.27	-1.888	0.620101	NA	false		gene:MD02G1005700	63.25	64.23	63.7	162	172.13	177.12	1807	1458	1330	3913	4106	4749	2.843	1.508	8.35394e-188	6.57065e-186	up	Translation initiation factor IF-3, C-terminal domain	RecName: Full=Translation initiation factor IF3-2, chloroplastic {ECO:0000305}; Short=AtIF3-2 {ECO:0000303|PubMed:25630975}; AltName: Full=AtINFC-2 {ECO:0000303|PubMed:25630975}; AltName: Full=Protein SUPPRESSOR OF VARIEGATION 9 {ECO:0000303|PubMed:27535792}; Flags: Precursor;
gene:MD00G1063400	16.03	16.96	15.42	14.15	14.33	14.26	1041	875	732	777	777	869	0.939	-0.091	0.225962	0.361774	false		gene:MD02G1006800	6.35	7.72	6.1	24.14	20.23	22.87	258	249	181	829	686	872	3.551	1.828	5.07743e-59	1.24927e-57	up	APO RNA-binding	RecName: Full=APO protein 2, chloroplastic; AltName: Full=Accumulation of photosystem I protein 2; AltName: Full=Protein EMBRYO DEFECTIVE 1629; Flags: Precursor;
gene:MD00G1063500	2.25	1.92	1.33	1.41	1.64	1.86	102	69	44	54	62	79	0.945	-0.081	0.759048	0.850094	false		gene:MD02G1009300	77.42	77.43	82.54	231.62	234.57	228.52	4261	3386	3320	10778	10780	11804	3.111	1.637	3.01054e-281	4.47385e-279	up	Family of unknown function (DUF5356)	RecName: Full=NADP-dependent glyceraldehyde-3-phosphate dehydrogenase; EC=1.2.1.9; AltName: Full=Glyceraldehyde-3-phosphate dehydrogenase [NADP(+)]; AltName: Full=Non-phosphorylating glyceraldehyde 3-phosphate dehydrogenase; AltName: Full=Triosephosphate dehydrogenase;
gene:MD00G1063600	0.13	2.52	0	0	0	0	2	30	0	0	0	0	0.017	-5.875	0.133424	0.239641	false		gene:MD02G1010000	2.91	2.33	2.78	5.43	4.44	5.26	33	21	23	52	42	56	2.003	1.002	0.00287062	0.0085273	up	Domain of unknown function (DUF373)	--
gene:MD00G1063700	0.09	0	0	0	0	0	2	0	0	0	0	0	0.33	-1.598	0.693804	NA	false		gene:MD02G1010800	1.1	1.04	1.53	2.56	2.94	3.2	60	45	61	118	134	164	2.535	1.342	3.38916e-09	2.05127e-08	up	Calmodulin binding protein-like	RecName: Full=Calmodulin-binding protein 60 E {ECO:0000303|PubMed:11782485};
gene:MD00G1063900	11.21	11.02	9.05	7.14	8.42	8	700	547	413	377	439	469	0.8	-0.322	0.00217887	0.00661759	false		gene:MD02G1012500	0.51	0.19	0.29	5.44	5.59	5.83	27	8	11	241	245	287	17.426	4.123	1.74048e-52	3.85325e-51	up	Thymidylate kinase	RecName: Full=Adenylate kinase 5, chloroplastic; EC=2.7.4.3; AltName: Full=ATP-AMP transphosphorylase 5; AltName: Full=ATP:AMP phosphotransferase; AltName: Full=Adenylate monophosphate kinase 5; Short=AMK5; Flags: Precursor;
gene:MD00G1064000	2.21	1.92	2.02	1.42	1.77	1.45	81	56	54	44	54	50	0.8	-0.322	0.234346	0.371882	false		gene:MD02G1012800	1.18	1.56	1.13	0.42	0.14	0.25	20	21	14	6	2	4	0.223	-2.163	0.0015492	0.00483954	down	--	--
gene:MD00G1064100	9.79	9.7	7.69	9.52	8.82	9.84	634	499	364	521	477	598	1.101	0.139	0.179299	0.30248	false		gene:MD02G1013500	28.85	30.15	28.98	83.12	71.96	81.09	218	181	160	531	454	575	2.858	1.515	1.87883e-36	3.05276e-35	up	--	--
gene:MD00G1064200	8.67	8.21	7.94	9.2	10.17	10.39	145	109	97	130	142	163	1.274	0.349	0.049829	0.106261	false		gene:MD02G1014100	1.53	1.77	1.23	0.93	0.56	0.42	39	36	23	20	12	10	0.445	-1.167	0.00966719	0.0254087	down	Ankyrin repeats (many copies)	RecName: Full=Putative glycerol-3-phosphate transporter 5; Short=G-3-P transporter 5; AltName: Full=Glycerol-3-phosphate permease 5; Short=AtG3Pp5; Short=G-3-P permease 5;
gene:MD00G1064300	0	0	0.07	0	0.18	0.11	0	0	1	0	3	2	4.703	2.234	0.316326	0.466039	false		gene:MD02G1014300	1.26	1.31	1.39	2.9	2.7	3.04	57	47	46	111	102	129	2.327	1.218	1.26159e-07	6.72759e-07	up	Protein phosphatase 2C	RecName: Full=Probable protein phosphatase 2C 54; Short=OsPP2C54; EC=3.1.3.16;
gene:MD00G1064400	70.4	70.15	70.63	65.67	62.61	62.12	2559	2026	1876	2018	1900	2119	0.958	-0.061	0.267818	0.411573	false		gene:MD02G1014800	109.86	116.48	112.91	53.39	53.83	52.34	3977	3350	2987	1634	1627	1778	0.5	-1	1.84648e-78	5.85039e-77	down	Transferase family	RecName: Full=Benzyl alcohol O-benzoyltransferase; EC=2.3.1.196; AltName: Full=Benzoyl coenzyme A:benzyl alcohol benzoyl transferase;
gene:MD00G1064600	0	0	0	0.06	0	0.06	0	0	0	2	0	2	7.256	2.859	0.290166	NA	false		gene:MD02G1015000	4.43	3.77	4.04	1	1.39	1.57	99	67	66	19	26	33	0.345	-1.534	4.29256e-07	2.18102e-06	down	Transferase family	RecName: Full=Benzyl alcohol O-benzoyltransferase; EC=2.3.1.196; AltName: Full=Benzoyl coenzyme A:benzyl alcohol benzoyl transferase;
gene:MD00G1064700	31.89	31.89	32.4	52.9	54.22	51.68	1056	839	784	1481	1499	1606	1.755	0.812	2.96021e-34	4.55214e-33	false		gene:MD02G1015200	14.33	16.38	18.4	7.67	7.27	8.11	597	542	560	270	253	317	0.5	-1.001	1.05266e-16	9.63576e-16	down	Transferase family	RecName: Full=Benzyl alcohol O-benzoyltransferase; EC=2.3.1.196; AltName: Full=Benzoyl coenzyme A:benzyl alcohol benzoyl transferase;
gene:MD00G1064800	9.15	8.94	8.13	20.76	20.45	18.7	268	208	174	514	500	514	2.425	1.278	2.14466e-28	2.84922e-27	up		gene:MD02G1016700	7.71	8.32	9.86	43.13	46.03	45.77	392	336	366	1853	1953	2183	5.565	2.476	1.08193e-185	8.315e-184	up	Na+ dependent nucleoside transporter C-terminus	--
gene:MD00G1065000	0.03	0.04	0.09	0.04	0	0.02	2	2	4	2	0	1	0.368	-1.44	0.353398	0.505746	false		gene:MD02G1016900	5.63	5.24	4.78	13.69	15.29	14.94	184	136	114	378	417	458	2.975	1.573	5.28302e-33	7.89631e-32	up	Putative S-adenosyl-L-methionine-dependent methyltransferase	RecName: Full=Uncharacterized methyltransferase At2g41040, chloroplastic; EC=2.1.1.-; Flags: Precursor;
gene:MD00G1065100	0.46	0.29	0.52	0.54	0.54	0.4	6	3	5	6	6	5	1.251	0.324	0.711251	0.815845	false		gene:MD02G1018000	1.42	2.24	1.94	22.39	23.1	21.2	28	35	28	373	380	392	12.855	3.684	5.33148e-75	1.62337e-73	up	SAM domain (Sterile alpha motif)	--
gene:MD00G1065200	0.11	0.19	0.19	0.11	0.22	0.1	7	10	9	6	12	6	0.931	-0.103	0.884372	0.931541	false		gene:MD02G1018100	2.45	2.52	2.74	0.88	1.43	1.2	109	89	89	33	53	50	0.483	-1.05	4.4971e-05	0.000179206	down	EF hand	RecName: Full=Calcium uptake protein, mitochondrial {ECO:0000250|UniProtKB:Q9BPX6}; AltName: Full=Mitochondrial calcium uniporter {ECO:0000303|PubMed:26530087}; Flags: Precursor;
gene:MD00G1065300	26.69	27.04	30.86	47.42	47.85	47.81	1895	1525	1601	2846	2836	3185	1.798	0.847	6.93609e-39	1.19706e-37	false		gene:MD02G1018300	0.71	0.66	0.91	2.1	1.99	2.32	61	45	57	153	143	187	3.011	1.59	9.56193e-14	7.65707e-13	up	Tetratricopeptide repeat	RecName: Full=Protein PHOX1 {ECO:0000303|PubMed:20856808}; AltName: Full=Protein MADB1 {ECO:0000303|PubMed:28096376}; AltName: Full=Putative myosin adapter B1 {ECO:0000303|PubMed:28096376};
gene:MD00G1066000	0.3	0.27	0.12	0	0	0.14	7	5	2	0	0	3	0.219	-2.191	0.128385	0.23223	false		gene:MD02G1019000	2.25	2.22	2.79	0	0.05	0.09	107	84	97	0	2	4	0.021	-5.568	9.20868e-18	8.77372e-17	down	Glycosyl hydrolase family 79, N-terminal domain	RecName: Full=Heparanase-like protein 3; EC=3.2.-.-; Flags: Precursor;
gene:MD00G1066100	0.13	0.08	0.09	0.08	0.15	0.21	2	1	1	1	2	3	1.547	0.629	0.682642	0.795453	false		gene:MD02G1020000	69.88	66.16	68.8	26.64	26.88	27.91	2721	2047	1958	877	874	1020	0.422	-1.243	4.62833e-91	1.65364e-89	down	2OG-Fe(II) oxygenase superfamily	RecName: Full=Protein SRG1; Short=AtSRG1; AltName: Full=Protein SENESCENCE-RELATED GENE 1;
gene:MD00G1066200	5.87	8.91	7.21	6.94	5.77	6.58	39	47	35	39	32	41	0.937	-0.094	0.776976	0.862208	false		gene:MD02G1021700	1.63	1.76	1.45	5.56	5.77	5.89	111	95	72	320	328	376	3.783	1.92	6.58161e-37	1.0809e-35	up	Arabidopsis broad-spectrum mildew resistance protein RPW8	RecName: Full=Calmodulin-binding receptor-like cytoplasmic kinase 3; EC=2.7.11.1; Flags: Precursor;
gene:MD00G1066300	5.66	4.39	4.24	3.21	2.41	3.92	177	109	97	85	63	115	0.71	-0.494	0.0252258	0.0592041	false		gene:MD02G1027600	0.75	0.69	0.82	2.07	2.39	1.6	15	11	12	35	40	30	2.848	1.51	0.000540665	0.00183509	up	PB1 domain	RecName: Full=Auxin-responsive protein IAA10; AltName: Full=Indoleacetic acid-induced protein 10;
gene:MD00G1066600	13.51	14.33	14.96	13.65	13.94	12.85	708	597	573	605	610	632	1.005	0.007	0.938519	0.965572	false		gene:MD02G1029500	9.33	10.14	8.51	25.98	26.41	30.42	228	197	152	537	539	698	3.147	1.654	7.14075e-45	1.37671e-43	up	--	RecName: Full=Thylakoid lumenal 16.5 kDa protein, chloroplastic; Flags: Precursor;
gene:MD00G1066700	16.55	19.33	18.5	16.86	17.4	18.45	541	502	442	466	475	566	1.032	0.046	0.650593	0.772335	false		gene:MD02G1030300	18.17	18.84	18.99	52.08	48.08	48.03	1338	1102	1022	3242	2956	3319	2.815	1.493	2.15538e-132	1.1223e-130	up	Leucine Rich Repeat	RecName: Full=EIN3-binding F-box protein 1; AltName: Full=F-box/LRR-repeat protein 6;
gene:MD00G1066800	4.19	4.42	3.5	12.38	12.57	11.44	123	103	75	307	308	315	3.188	1.672	3.37599e-27	4.34416e-26	up		gene:MD02G1030900	6.85	7.41	7.2	0.44	0.71	0.16	185	159	142	10	16	4	0.063	-3.978	4.0542e-32	5.92516e-31	down	AP2 domain	RecName: Full=Ethylene-responsive transcription factor WIN1; AltName: Full=Protein SHINE 1; AltName: Full=Protein WAX INDUCER 1;
gene:MD00G1066900	0	0.43	0.47	0	0.27	0	0	3	3	0	2	0	0.32	-1.646	0.40197	0.5568	false		gene:MD02G1031100	0.72	0.63	0.69	3.15	2.67	3.22	20	14	14	74	62	84	4.701	2.233	4.36601e-11	3.01155e-10	up	SPX domain	RecName: Full=SPX domain-containing protein 1 {ECO:0000303|PubMed:18315545}; AltName: Full=Protein SPX DOMAIN GENE 1 {ECO:0000303|PubMed:18315545}; Short=AtSPX1 {ECO:0000303|PubMed:18315545};
gene:MD00G1067000	0.47	0.39	0.21	0	0	0	3	2	1	0	0	0	0.098	-3.358	0.131023	NA	false		gene:MD02G1031400	18.13	16.54	16.47	37.29	37.97	37.65	705	511	468	1226	1233	1374	2.344	1.229	1.00843e-60	2.55032e-59	up	Heme oxygenase	RecName: Full=Heme oxygenase 1, chloroplastic; Short=AtHO1; EC=1.14.14.18 {ECO:0000269|PubMed:10072395, ECO:0000269|PubMed:12481078}; AltName: Full=Protein GENOMES UNCOUPLED 2; AltName: Full=Protein REVERSAL OF THE DET PHENOTYPE 4; Flags: Precursor;
gene:MD00G1067100	0.2	0.34	0.18	0	0.08	0	3	4	2	0	1	0	0.122	-3.036	0.0947834	0.181934	false		gene:MD02G1031600	17.72	17.97	18.94	47.5	45.3	46.31	365	294	285	827	779	895	2.711	1.439	7.08194e-53	1.57828e-51	up	DnaJ central domain	--
gene:MD00G1067200	329.07	363.59	384.43	96.27	98.34	100.69	4144	3638	3538	1025	1034	1190	0.291	-1.78	5.49404e-150	3.36097e-148	down		gene:MD02G1031800	0.7	0.72	0.51	1.65	1.73	1.38	86	70	46	171	177	159	2.606	1.382	1.46194e-11	1.04046e-10	up	Fis1 C-terminal tetratricopeptide repeat	RecName: Full=Protein SUPPRESSOR OF npr1-1, CONSTITUTIVE 1 {ECO:0000303|PubMed:14576290}; Short=AtSNC1 {ECO:0000303|PubMed:14576290}; AltName: Full=Disease resistance RPP5-like protein;
gene:MD00G1067300	17.55	17.04	18.47	22.05	23.13	22.67	1352	1043	1040	1436	1488	1639	1.359	0.443	2.0372e-11	1.43452e-10	false		gene:MD02G1032500	3.73	4.21	3.29	15.99	17.49	19.39	107	96	69	388	419	522	5.003	2.323	3.38613e-55	7.83758e-54	up	Protein of unknown function (DUF3119)	--
gene:MD00G1067400	0.87	0.66	0.24	0.76	0.63	0.75	30	18	6	22	18	24	1.265	0.339	0.496591	0.646027	false		gene:MD02G1034100	0	0	0	15.16	16.81	16.22	0	0	0	463	507	550	2795.97	11.449	4.01283e-22	4.39136e-21	up	Mitochondrial carrier protein	RecName: Full=Adenine nucleotide transporter BT1, chloroplastic/mitochondrial; AltName: Full=Protein BRITTLE 1 homolog; Short=AtBT1; AltName: Full=Protein EMBRYO DEFECTIVE 104; AltName: Full=Protein EMBRYO DEFECTIVE 42; AltName: Full=Protein SODIUM HYPERSENSITIVE 1; Flags: Precursor;
gene:MD00G1067500	13.3	13.73	13.29	15.95	15.1	13.34	289	237	211	293	274	272	1.17	0.227	0.0857341	0.167562	false		gene:MD02G1036500	6.9	7.03	6.39	15.24	17.87	20.03	105	85	71	196	227	286	2.779	1.475	3.71153e-17	3.45967e-16	up	DnaJ central domain	--
gene:MD00G1067800	0	0	0	0	0	0.11	0	0	0	0	0	1	1.981	0.986	0.809078	NA	false		gene:MD02G1037300	0	0	0	0.42	0.27	0.24	0	0	0	14	9	9	59.343	5.891	3.35853e-05	0.00013631	up	Cytochrome P450	RecName: Full=Cytochrome P450 734A1; EC=1.14.-.-; AltName: Full=Protein PHYB ACTIVATION-TAGGED SUPPRESSOR 1;
gene:MD00G1067900	3.61	3.14	2.93	2.91	2.87	3.61	113	78	67	77	75	106	1.03	0.043	0.848232	0.908306	false		gene:MD02G1039900	0.42	0.27	0.54	2.58	2.69	2.38	28	14	26	145	149	148	6.668	2.737	3.80005e-24	4.46396e-23	up	DYW family of nucleic acid deaminases	RecName: Full=Pentatricopeptide repeat-containing protein At5g55740, chloroplastic; AltName: Full=Protein CHLORORESPIRATORY REDUCTION 21; Flags: Precursor;
gene:MD00G1068000	5.18	4.83	4.38	3.1	4.83	3.54	81	60	50	41	63	52	0.845	-0.243	0.379113	0.533455	false		gene:MD02G1041000	17.24	17.41	15.52	5.64	4.81	4.58	485	389	319	134	113	121	0.318	-1.653	7.37657e-32	1.07016e-30	down	ABC-transporter N-terminal	RecName: Full=ABC transporter G family member 32 {ECO:0000303|PubMed:18299247}; Short=ABC transporter ABCG.32; Short=AtABCG32 {ECO:0000303|PubMed:18299247}; AltName: Full=Pleiotropic drug resistance protein 4 {ECO:0000303|PubMed:12430018, ECO:0000303|PubMed:16506311}; AltName: Full=Protein PERMEABLE CUTICLE 1 {ECO:0000303|PubMed:21628525};
gene:MD00G1068300	17.32	15.94	14.23	17.28	16.97	15.42	1157	846	695	976	947	967	1.11	0.151	0.0650087	0.133259	false		gene:MD02G1041700	1.49	1.91	1.09	0.3	0.34	0.24	99	101	53	17	19	15	0.209	-2.26	3.63963e-11	2.52243e-10	down	ATPase family associated with various cellular activities (AAA)	RecName: Full=TMV resistance protein N;
gene:MD00G1068500	0.65	0.88	1.09	149.97	144.5	140.13	28	30	34	5432	5169	5634	181.15	7.501	0	0	up		gene:MD02G1041800	2.21	2.27	1.65	0.24	0.24	0.21	11	9	6	1	1	1	0.12	-3.064	0.00798896	0.0214682	down	--	--
gene:MD00G1068600	39.08	41.34	40.97	26.47	29.53	29.64	1236	1039	947	708	780	880	0.75	-0.414	6.54555e-08	3.57625e-07	false		gene:MD02G1042200	0	0.26	0.35	0.79	0.8	0.76	0	4	5	13	13	14	4.3	2.104	0.0101926	0.0265982	up	--	--
gene:MD00G1068700	33.35	32.39	31.25	31.02	32.67	32.34	1647	1271	1128	1295	1347	1499	1.052	0.073	0.234382	0.371922	false		gene:MD02G1042300	23.74	21.82	23.9	9.27	9.88	9.72	1517	1108	1116	501	527	583	0.442	-1.179	5.26709e-50	1.1203e-48	down	Protein phosphatase 2A regulatory B subunit (B56 family)	RecName: Full=Serine/threonine protein phosphatase 2A 57 kDa regulatory subunit B' kappa isoform; Short=AtB' kappa; Short=PP2A, B' subunit, kappa isoform;
gene:MD00G1068800	0.65	0.7	0.6	1.62	1.97	1.39	21	18	14	44	53	42	2.708	1.437	0.0001292	0.000483799	up		gene:MD02G1043100	0.34	1.02	0.65	2.87	2.66	2.8	5	12	7	36	33	39	4.522	2.177	9.48422e-06	4.14642e-05	up	3-hydroxyacyl-CoA dehydrogenase, C-terminal domain	RecName: Full=Peroxisomal fatty acid beta-oxidation multifunctional protein AIM1; AltName: Full=Protein ABNORMAL INFLORESCENCE MERISTEM 1; Short=AtAIM1; Includes: RecName: Full=Enoyl-CoA hydratase/3-2-trans-enoyl-CoA isomerase/3-hydroxybutyryl-CoA epimerase; EC=4.2.1.17; EC=5.1.2.3; EC=5.3.3.8; Includes: RecName: Full=3-hydroxyacyl-CoA dehydrogenase; EC=1.1.1.35;
gene:MD00G1069100	0.17	0	0	0	0	0	1	0	0	0	0	0	0.522	-0.938	0.818255	NA	false		gene:MD02G1043200	1.62	1.82	1.95	5.58	5.62	6.31	73	65	64	212	211	266	3.47	1.795	7.77982e-23	8.74742e-22	up	3-hydroxyacyl-CoA dehydrogenase, C-terminal domain	RecName: Full=Peroxisomal fatty acid beta-oxidation multifunctional protein AIM1; AltName: Full=Protein ABNORMAL INFLORESCENCE MERISTEM 1; Short=AtAIM1; Includes: RecName: Full=Enoyl-CoA hydratase/3-2-trans-enoyl-CoA isomerase/3-hydroxybutyryl-CoA epimerase; EC=4.2.1.17; EC=5.1.2.3; EC=5.3.3.8; Includes: RecName: Full=3-hydroxyacyl-CoA dehydrogenase; EC=1.1.1.35;
gene:MD00G1069800	23.55	21.73	23.31	41.28	42.69	41.93	820	601	593	1215	1241	1370	1.95	0.964	1.23353e-39	2.15997e-38	false		gene:MD02G1043500	0.6	1.04	1.27	6.3	5.27	6.26	46	63	71	407	336	449	6.621	2.727	1.89555e-45	3.70774e-44	up	Zc3h12a-like Ribonuclease NYN domain	RecName: Full=Proteinaceous RNase P 1, chloroplastic/mitochondrial; EC=3.1.26.5 {ECO:0000269|PubMed:20473316, ECO:0000269|PubMed:22549728, ECO:0000269|PubMed:22991464}; AltName: Full=Pentatricopeptide repeat-containing protein At2g32230; Flags: Precursor;
gene:MD00G1069900	236.15	243.48	247.49	89.31	88.24	96.21	6455	5288	4944	2064	2014	2468	0.4	-1.321	5.03639e-147	2.99906e-145	down		gene:MD02G1043700	0.51	0.55	0.27	0.04	0.18	0.08	28	24	11	2	8	4	0.233	-2.099	0.00155902	0.00486794	down	PRONE (Plant-specific Rop nucleotide exchanger)	RecName: Full=Rho guanine nucleotide exchange factor 8 {ECO:0000303|PubMed:15980860}; Short=AtRopGEF8 {ECO:0000303|PubMed:15980860}; AltName: Full=Rho of plants guanine nucleotide exchange factor 8 {ECO:0000303|PubMed:15980860};
gene:MD00G1070000	90.47	86.58	92.2	66.08	64.19	62.74	3150	2395	2346	1945	1866	2050	0.762	-0.393	3.03838e-12	2.25462e-11	false		gene:MD02G1044300	1.12	0.92	1	3.39	2.86	3.19	92	60	60	236	197	247	3.305	1.725	3.754e-21	3.99108e-20	up	AAA domain	RecName: Full=TMV resistance protein N;
gene:MD00G1070100	0.33	0.76	0.62	0.21	0.29	0.13	11	20	15	6	8	4	0.392	-1.35	0.0412657	0.0905004	false		gene:MD02G1044700	96.75	106.47	109.6	42.58	42.58	43.15	215	188	178	80	79	90	0.437	-1.196	3.65079e-11	2.52965e-10	down	--	--
gene:MD00G1070400	34.51	32.45	32.88	26.18	27.62	27.54	2131	1592	1484	1367	1424	1596	0.866	-0.208	0.000393281	0.00136662	false		gene:MD02G1044900	2.33	2.64	1.75	4.41	4.6	4.59	60	54	33	96	99	111	2.147	1.102	5.83247e-06	2.61317e-05	up	Peptidase S24-like	RecName: Full=Chloroplast processing peptidase; EC=3.4.21.89; AltName: Full=Signal peptidase I-3; Flags: Precursor;
gene:MD00G1070600	0.98	0.61	0.78	1.15	0.49	0.69	12	6	7	12	5	8	1.043	0.061	0.931367	0.961218	false		gene:MD02G1045900	11.67	11.48	11.2	28.04	27.91	26.36	633	495	444	1286	1264	1342	2.546	1.348	1.27037e-69	3.55842e-68	up	KR domain	RecName: Full=Probable chlorophyll(ide) b reductase NYC1, chloroplastic; EC=1.1.1.294; AltName: Full=Protein NON-YELLOW COLORING 1; Short=OsNYC1; Flags: Precursor;
gene:MD00G1070700	3.97	4.38	3.76	4.7	5.23	5.66	152	133	105	152	167	203	1.369	0.454	0.00727601	0.0197403	false		gene:MD02G1046200	6.85	7.4	6.67	17.06	17.47	18.18	291	250	207	613	620	725	2.681	1.423	5.03022e-43	9.39077e-42	up	TraB family	--
gene:MD00G1070800	0.06	0	0	0	0.05	0	3	0	0	0	2	0	0.815	-0.295	0.91069	NA	false		gene:MD02G1046500	1.43	2.47	2.69	0.14	0	0	24	33	33	2	0	0	0.022	-5.497	1.09555e-06	5.32632e-06	down	--	--
gene:MD00G1071000	97.14	100.1	100.69	97.1	93.14	83.33	1324	1084	1003	1119	1060	1066	0.976	-0.035	0.647153	0.770022	false		gene:MD02G1046900	0.07	0.09	0	1.42	1.4	1.28	2	2	0	34	33	34	26.182	4.711	2.20376e-08	1.24833e-07	up	HSF-type DNA-binding	RecName: Full=Heat stress transcription factor C-1; Short=AtHsfC1; AltName: Full=AtHsf-08;
gene:MD00G1071100	29.22	28.77	27.71	25.31	25.08	27.22	381	298	264	279	273	333	0.963	-0.055	0.643061	0.766787	false		gene:MD02G1047700	13.59	17.57	13.28	6.78	4.43	7.39	147	151	105	62	40	75	0.447	-1.163	7.6065e-07	3.76902e-06	down	--	--
gene:MD00G1071200	59.68	60.55	60.04	47.13	46.99	48.23	2455	1979	1805	1639	1614	1862	0.84	-0.252	4.29819e-06	1.95444e-05	false		gene:MD02G1048400	8.63	8.2	8.22	18.2	18.66	20.45	220	166	153	392	397	489	2.431	1.282	4.9602e-25	5.95383e-24	up	Protein of unknown function (DUF1356)	--
gene:MD00G1071300	10.43	11.24	9.4	10.02	10.83	10.95	1183	1013	779	961	1025	1165	1.088	0.121	0.10902	0.203687	false		gene:MD02G1049600	0.1	0.06	0.28	1.07	0.72	0.38	2	1	4	18	12	7	5.378	2.427	0.00573629	0.0159297	up	Ribulose bisphosphate carboxylase large chain, catalytic domain	RecName: Full=Ribulose bisphosphate carboxylase large chain {ECO:0000255|HAMAP-Rule:MF_01338}; Short=RuBisCO large subunit {ECO:0000255|HAMAP-Rule:MF_01338}; EC=4.1.1.39 {ECO:0000255|HAMAP-Rule:MF_01338}; Flags: Precursor;
gene:MD00G1071700	0.04	0	0.05	0.09	0	0	1	0	1	2	0	0	1.057	0.08	0.975466	NA	false		gene:MD02G1049800	4.51	4.07	4.53	0.99	0.97	1.25	173	124	127	32	31	45	0.261	-1.941	4.52013e-16	4.02996e-15	down	Aldehyde dehydrogenase family	RecName: Full=Aldehyde dehydrogenase family 2 member C4; EC=1.2.1.3; AltName: Full=ALDH1a; AltName: Full=Protein REDUCED EPIDERMAL FLUORESCENCE 1;
gene:MD00G1071800	4.41	3.97	4.32	4.72	7.11	6.03	127	91	91	115	171	163	1.492	0.577	0.00333611	0.00975902	false		gene:MD02G1056400	29.76	33.1	30.12	104.9	106.79	96.88	987	872	730	2941	2957	3015	3.531	1.82	9.80273e-169	6.70518e-167	up	Serine aminopeptidase, S33	RecName: Full=Strigolactone esterase D14; EC=3.1.-.-; AltName: Full=Protein DWARF 14; AltName: Full=Protein DWARF 88; AltName: Full=Protein HIGH-TILLERING DWARF 2;
gene:MD00G1071900	11.76	8.64	10.77	10.09	9.62	9.54	445	260	298	323	304	339	0.996	-0.006	0.960516	0.97864	false		gene:MD02G1056600	0.21	0.15	0.06	1.43	0.76	0.85	14	8	3	80	42	53	7.402	2.888	3.81037e-10	2.47718e-09	up	Anaphase-promoting complex subunit 4 WD40 domain	RecName: Full=Putative E3 ubiquitin-protein ligase LIN-1 {ECO:0000250|UniProtKB:D1FP53}; EC=2.3.2.27 {ECO:0000303|PubMed:19508425}; AltName: Full=Protein cerberus {ECO:0000303|PubMed:19508425}; AltName: Full=RING-type E3 ubiquitin transferase LIN-1 {ECO:0000305};
gene:MD00G1072100	0.31	0.25	0.17	0.09	0.15	0.35	30	19	12	7	12	31	0.842	-0.248	0.647469	0.770207	false		gene:MD02G1057500	22.93	22.33	22.2	102.87	98.21	100.64	2024	1566	1432	7675	7237	8335	4.753	2.249	0	0	up	Dolichol-phosphate mannosyltransferase subunit 3 (DPM3)	RecName: Full=Elongation factor Ts, chloroplastic; Short=EF-Ts {ECO:0000255|HAMAP-Rule:MF_03135};
gene:MD00G1072200	8.19	7.32	6.74	7.33	7.27	8.24	321	228	193	243	238	303	1.09	0.124	0.353023	0.505361	false		gene:MD02G1058400	66.04	61.72	65.95	122.38	133.84	128.99	2583	1918	1885	4047	4371	4735	2.113	1.079	4.33884e-95	1.61552e-93	up	Glyoxalase-like domain	RecName: Full=Probable lactoylglutathione lyase, chloroplastic; EC=4.4.1.5; AltName: Full=Glyoxalase I; Flags: Precursor;
gene:MD00G1072300	25.39	27.05	23.46	26.88	24.28	25.28	4751	4022	3208	4252	3793	4439	1.071	0.099	0.0716565	0.144357	false		gene:MD02G1058600	1.09	0.59	1.32	0.33	0.37	0.2	35	15	31	9	10	6	0.318	-1.653	0.00222128	0.00673725	down	zinc-RING finger domain	RecName: Full=E3 ubiquitin-protein ligase ATL42; EC=2.3.2.27 {ECO:0000269|PubMed:15644464}; AltName: Full=RING-H2 finger protein ATL42; AltName: Full=RING-type E3 ubiquitin transferase ATL42 {ECO:0000305}; Flags: Precursor;
gene:MD00G1072500	3.94	4.63	5.35	3.04	2.89	3.4	121	113	120	79	74	98	0.715	-0.484	0.0234772	0.0555708	false		gene:MD02G1060100	3.42	2.19	2.69	6.85	6.16	6.39	169	86	97	286	254	296	2.47	1.304	5.73617e-15	4.8735e-14	up	Protein of unknown function (DUF2974)	--
gene:MD00G1072600	2.55	2.79	2.57	2.9	4.56	4.1	53	46	39	51	79	80	1.555	0.637	0.0220889	0.0527373	false		gene:MD02G1060200	3.96	3.32	4.02	6.36	9.96	9.02	81	54	60	110	170	173	2.38	1.251	1.6685e-08	9.56907e-08	up	AP2 domain	RecName: Full=Dehydration-responsive element-binding protein 3; AltName: Full=Protein TINY 2;
gene:MD00G1072700	1.15	1.26	1.97	1.83	1.27	0.97	61	53	76	82	56	48	0.989	-0.016	0.958929	0.977646	false		gene:MD02G1061100	51.43	51.55	52.26	23.92	23.36	22.21	1002	798	744	394	380	406	0.476	-1.072	3.39363e-33	5.09273e-32	down	Pathogenesis-related protein Bet v I family	RecName: Full=Lachrymatory-factor synthase; Flags: Precursor;
gene:MD00G1072800	0.23	0.06	0.25	0.37	0.05	0.14	5	1	4	7	1	3	1.145	0.196	0.862692	0.917232	false		gene:MD02G1064100	2.05	1.7	2.02	1.03	0.63	0.88	82	54	59	35	21	33	0.469	-1.093	0.000467786	0.0016046	down	--	--
gene:MD00G1072900	0	0.16	0	0.31	0.08	0	0	2	0	4	1	0	2.56	1.356	0.518457	0.664798	false		gene:MD02G1064200	6.09	6.77	7.94	2.51	1.98	1.81	129	114	123	45	35	36	0.322	-1.636	8.60385e-11	5.81995e-10	down	Cotton fibre expressed protein	--
gene:MD00G1073000	0	0	0	0.12	0.12	0	0	0	0	1	1	0	3.814	1.931	0.578396	NA	false		gene:MD02G1064400	1.78	1.44	1.85	3.74	4.04	3.98	160	103	122	285	304	336	2.465	1.302	2.83717e-18	2.75633e-17	up	RNA dependent RNA polymerase	RecName: Full=Probable RNA-dependent RNA polymerase 3; Short=AtRDRP3; EC=2.7.7.48; AltName: Full=RNA-directed RNA polymerase 3;
gene:MD00G1073100	0	0	0	0.08	0	0	0	0	0	1	0	0	1.981	0.986	0.809078	NA	false		gene:MD02G1066700	0.49	0.52	0.99	3.55	3.87	4.79	19	16	28	116	125	174	6.603	2.723	7.85686e-21	8.26928e-20	up	MatE	RecName: Full=Protein DETOXIFICATION 51 {ECO:0000303|PubMed:11739388}; Short=AtDTX51 {ECO:0000303|PubMed:11739388}; AltName: Full=Multidrug and toxic compound extrusion protein 51 {ECO:0000305}; Short=MATE protein 51 {ECO:0000305}; AltName: Full=Protein ABNORMAL SHOOT 3 {ECO:0000303|PubMed:26160579}; AltName: Full=Protein ACTIVATED DISEASE SUSCEPTIBILITY 1 {ECO:0000303|PubMed:21762165}; Short=Pro…
gene:MD00G1073200	0	0	0	43.82	43.11	43.79	0	0	0	247	240	274	1400.1	10.451	1.49904e-18	1.47079e-17	up		gene:MD02G1066900	7.64	7.96	8.27	0.79	0.65	0.6	297	246	235	26	21	22	0.091	-3.464	6.91055e-50	1.4643e-48	down	IQ calmodulin-binding motif	--
gene:MD00G1073300	2.99	3.01	1.86	2.97	2.99	2.79	200	160	91	168	167	175	1.18	0.238	0.193111	0.320698	false		gene:MD02G1067400	9.95	12.64	12.13	32.9	34.89	33.47	219	221	195	612	641	691	3.114	1.639	4.93703e-46	9.74781e-45	up	--	--
gene:MD00G1073400	52.6	55.34	57.97	32.66	39.42	35.36	1547	1293	1246	812	968	976	0.688	-0.539	1.20666e-11	8.63903e-11	false		gene:MD02G1068700	0.55	0.3	0.33	0.15	0.11	0.04	30	13	13	7	5	2	0.268	-1.9	0.00520526	0.0145925	down	No apical meristem (NAM) protein	RecName: Full=NAC domain-containing protein 75 {ECO:0000303|PubMed:15029955}; Short=ANAC075 {ECO:0000303|PubMed:15029955};
gene:MD00G1073900	0.12	0	0	0	0.28	0.25	1	0	0	0	2	2	3.726	1.898	0.432434	NA	false		gene:MD02G1068900	1.95	1.68	2.96	10.42	9.11	8.67	92	63	102	416	359	384	4.581	2.196	2.07688e-35	3.28399e-34	up	Diacylglycerol kinase catalytic domain	RecName: Full=ATP-dependent 6-phosphofructokinase 3 {ECO:0000255|HAMAP-Rule:MF_03186}; Short=ATP-PFK 3 {ECO:0000255|HAMAP-Rule:MF_03186}; Short=Phosphofructokinase 3 {ECO:0000255|HAMAP-Rule:MF_03186}; EC=2.7.1.11 {ECO:0000255|HAMAP-Rule:MF_03186}; AltName: Full=Phosphohexokinase 3 {ECO:0000255|HAMAP-Rule:MF_03186};
gene:MD00G1074000	54.72	55.4	55.39	51.29	50.51	52.34	2844	2288	2104	2254	2192	2553	0.99	-0.014	0.780552	0.86452	false		gene:MD02G1069100	29.13	32.56	31.36	10.5	12.42	12.82	1637	1454	1288	499	583	676	0.408	-1.292	9.33717e-54	2.11313e-52	down	Gamma-glutamyltranspeptidase	RecName: Full=Glutathione hydrolase 3; EC=3.4.19.13; AltName: Full=Gamma-glutamyltransferase 3; AltName: Full=Gamma-glutamyltranspeptidase 3; EC=2.3.2.2; AltName: Full=Gamma-glutamyltranspeptidase 4;
gene:MD00G1074100	28.73	35.48	32.17	22.88	24.9	27.1	854	838	699	575	618	756	0.827	-0.274	0.00433586	0.0123616	false		gene:MD02G1073100	9.33	9.53	10.15	3.44	3.89	4.03	244	198	194	76	85	99	0.417	-1.262	5.74589e-13	4.43317e-12	down	Protein-L-isoaspartate(D-aspartate) O-methyltransferase (PCMT)	RecName: Full=Probable caffeoyl-CoA O-methyltransferase At4g26220; EC=2.1.1.104; AltName: Full=Trans-caffeoyl-CoA 3-O-methyltransferase; Short=CCoAMT; Short=CCoAOMT;
gene:MD00G1075100	2.22	2.13	2.39	2.75	3.23	3.32	126	96	99	132	153	177	1.47	0.555	0.0023364	0.00705649	false		gene:MD02G1073400	0.73	0.8	0.48	0.11	0.06	0.13	31	27	15	4	2	5	0.156	-2.682	4.33451e-05	0.000172974	down	Cephalosporin hydroxylase	RecName: Full=Probable caffeoyl-CoA O-methyltransferase At4g26220; EC=2.1.1.104; AltName: Full=Trans-caffeoyl-CoA 3-O-methyltransferase; Short=CCoAMT; Short=CCoAOMT;
gene:MD00G1075300	11.7	11.94	13.08	12.41	12.33	12.96	350	284	286	314	308	364	1.093	0.128	0.281677	0.427886	false		gene:MD02G1074400	12.75	11.63	13.77	5.69	5.91	5.33	403	292	318	152	156	158	0.471	-1.085	1.22071e-14	1.01908e-13	down	Cwf15/Cwc15 cell cycle control protein	--
gene:MD00G1075400	20.64	19.97	18.53	16.77	17.2	18.45	908	698	596	624	632	762	0.942	-0.086	0.296985	0.445009	false		gene:MD02G1077900	0.11	0.03	0.03	0.2	0.28	0.34	5	1	1	8	11	15	5.146	2.363	0.00852551	0.0227571	up	Ion transport protein	RecName: Full=Putative cyclic nucleotide-gated ion channel 13; AltName: Full=Cyclic nucleotide- and calmodulin-regulated ion channel 13;
gene:MD00G1075500	49.82	53.69	57.51	52.74	54.67	59.28	1267	1085	1069	1134	1161	1415	1.101	0.139	0.0719406	0.144817	false		gene:MD02G1078500	0.56	0.56	0.63	2.8	2.21	2.63	28	22	23	118	92	123	4.663	2.221	1.56165e-15	1.36264e-14	up	--	--
gene:MD00G1075700	74.03	74.45	77.05	191.56	189.79	184.01	3508	2803	2668	7674	7509	8183	2.665	1.414	2.39856e-206	2.11432e-204	up		gene:MD02G1079100	0.95	1.78	1.36	2.35	2.72	2.92	20	30	21	42	48	58	2.096	1.068	0.00265787	0.00794741	up	--	--
gene:MD00G1075800	6.04	6.5	6.2	10.14	8.87	10.23	340	291	255	483	417	541	1.662	0.733	5.9931e-11	4.09602e-10	false		gene:MD02G1080400	23.97	22.31	23.21	9.61	8.82	9.54	664	491	470	225	204	248	0.428	-1.225	4.4677e-28	5.89116e-27	down	Cotton fibre expressed protein	--
gene:MD00G1076000	1.4	1.12	1.29	2.23	1.52	1.73	55	35	37	74	50	64	1.529	0.612	0.0353507	0.0793407	false		gene:MD02G1081600	0.17	0	0.1	0.23	0.41	0.54	7	0	3	8	14	21	4.514	2.174	0.00794519	0.0213676	up	Helix-loop-helix DNA-binding domain	RecName: Full=Putative transcription factor bHLH041; AltName: Full=Basic helix-loop-helix protein 41; Short=AtbHLH41; Short=bHLH 41; AltName: Full=Transcription factor EN 51; AltName: Full=bHLH transcription factor bHLH041;
gene:MD00G1076100	34.27	33.74	28.04	10.67	12.17	12.84	418	327	250	110	124	147	0.395	-1.341	1.02183e-19	1.03995e-18	down		gene:MD02G1082300	0.6	0.62	0.73	1.75	1.7	1.76	29	24	26	72	69	80	2.852	1.512	4.28688e-07	2.17847e-06	up	IQ calmodulin-binding motif	RecName: Full=IQ domain-containing protein IQM1 {ECO:0000305}; AltName: Full=IQ motif-containing protein 1 {ECO:0000303|Ref.6};
gene:MD00G1076200	0.92	0.88	1.41	1.7	1.88	1.82	41	31	46	64	70	76	1.798	0.846	0.00348351	0.0101398	false		gene:MD02G1083500	2.74	2.61	2.02	33.45	33.78	31.49	143	108	77	1475	1471	1541	14.127	3.82	3.56391e-267	4.71236e-265	up	HI0933-like protein	RecName: Full=Lycopene epsilon cyclase, chloroplastic {ECO:0000303|PubMed:8837512}; EC=5.5.1.18 {ECO:0000269|PubMed:11226339, ECO:0000269|PubMed:8837512}; AltName: Full=Protein LUTEIN DEFICIENT 2 {ECO:0000303|PubMed:9789087}; Flags: Precursor;
gene:MD00G1076300	79.42	79.68	82.22	59.17	60.39	55.77	4018	3203	3040	2531	2551	2648	0.772	-0.373	2.85738e-12	2.1236e-11	false		gene:MD02G1083800	9.7	9	8	17.57	17.79	16.84	350	258	211	536	536	570	2.072	1.051	2.70688e-22	2.98067e-21	up	UDP-glucoronosyl and UDP-glucosyl transferase	RecName: Full=UDP-glycosyltransferase 91C1; EC=2.4.1.-;
gene:MD00G1076400	16.99	18.94	17.36	20.09	19.82	20.13	1495	1324	1116	1494	1456	1662	1.198	0.261	5.74521e-05	0.000225676	false		gene:MD02G1084100	17.81	17.74	17.24	7.68	8.2	7.17	1202	951	850	438	462	454	0.464	-1.109	3.8811e-39	6.74673e-38	down	Phosphotransferase enzyme family	RecName: Full=U-box domain-containing protein 34; AltName: Full=Plant U-box protein 34; Includes: RecName: Full=E3 ubiquitin ligase; EC=2.3.2.27; AltName: Full=RING-type E3 ubiquitin transferase {ECO:0000305}; Includes: RecName: Full=Serine/threonine-protein kinase; EC=2.7.11.-;
gene:MD00G1076700	8.33	8.55	8.37	6.02	6.62	5.81	567	462	416	346	376	371	0.776	-0.366	0.000472552	0.00161962	false		gene:MD02G1086800	8.71	9.34	9.32	2.69	5.14	4.51	142	121	111	37	70	69	0.479	-1.061	9.02033e-06	3.95287e-05	down	Zinc finger, C3HC4 type (RING finger)	RecName: Full=E3 ubiquitin-protein ligase EL5; EC=2.3.2.27 {ECO:0000269|PubMed:12028574, ECO:0000269|PubMed:16186120}; AltName: Full=Protein ELICITOR 5; AltName: Full=RING-type E3 ubiquitin transferase EL5 {ECO:0000305};
gene:MD00G1076800	10.79	10.86	19.11	24.71	13.11	12.28	279	223	361	540	283	298	1.304	0.382	0.391052	0.545818	false		gene:MD02G1087100	12.19	11.37	13.41	83.31	83.97	85.84	112	83	90	647	644	740	7.298	2.868	1.37939e-110	5.99314e-109	up	Photosystem II reaction centre X protein (PsbX)	--
gene:MD00G1076900	0.06	0	0.16	0.14	0	0	1	0	2	2	0	0	0.673	-0.571	0.807598	NA	false		gene:MD02G1089800	0.38	0.16	0	0.45	1.07	1.09	6	2	0	6	14	16	4.845	2.277	0.0113109	0.0291765	up	Cupin domain	RecName: Full=Auxin-binding protein ABP19a; Flags: Precursor;
gene:MD00G1077000	2.87	1.94	3.52	3.04	2.9	3.92	78	42	70	70	66	100	1.26	0.334	0.213606	0.3465	false		gene:MD02G1090000	7.15	7.05	7.8	1.83	2.71	2.47	231	181	184	50	73	75	0.339	-1.561	1.64569e-15	1.43448e-14	down	Mob1/phocein family	RecName: Full=MOB kinase activator-like 1A; AltName: Full=Mob1 homolog 1A; AltName: Full=Mps one binder kinase activator-like 1A; AltName: Full=MsMob1-1 {ECO:0000303|PubMed:16240174}; AltName: Full=MsMob1-2 {ECO:0000303|PubMed:16240174}; AltName: Full=MsMob1-3 {ECO:0000303|PubMed:16240174}; AltName: Full=MsMob1-A {ECO:0000303|PubMed:16460730};
gene:MD00G1077100	0	0	0.19	0	0	0	0	0	3	0	0	0	0.163	-2.615	0.400569	NA	false		gene:MD02G1092100	0	0	0	0.13	0.13	0.09	0	0	0	5	5	4	25.948	4.698	0.00500996	0.0140933	up	Cytochrome P450	RecName: Full=Flavonoid 3'-monooxygenase; EC=1.14.13.21; AltName: Full=Cytochrome P450 75B1; AltName: Full=Flavonoid 3'-hydroxylase; Short=AtF3'H; AltName: Full=Protein TRANSPARENT TESTA 7;
gene:MD00G1077400	0.04	0	0	0.02	0	0	2	0	0	1	0	0	0.635	-0.655	0.838945	NA	false		gene:MD02G1092500	0.02	0	0.06	4.72	5.01	4.27	1	0	2	186	195	187	194.77	7.606	5.27358e-19	5.24935e-18	up	Cytochrome P450	RecName: Full=Flavonoid 3'-monooxygenase; EC=1.14.13.21; AltName: Full=Cytochrome P450 75B1; AltName: Full=Flavonoid 3'-hydroxylase; Short=AtF3'H; AltName: Full=Protein TRANSPARENT TESTA 7;
gene:MD00G1077500	0	0	0	0	0.2	0	0	0	0	0	1	0	1.981	0.986	0.809078	NA	false		gene:MD02G1093500	15.74	17.53	16.54	1.63	1.65	1.96	1052	931	808	92	92	123	0.112	-3.157	7.84134e-148	4.72803e-146	down	PA domain	RecName: Full=Subtilisin-like protease SBT1.8 {ECO:0000303|PubMed:16193095}; EC=3.4.21.- {ECO:0000255|PROSITE-ProRule:PRU10082}; AltName: Full=Subtilase subfamily 1 member 8 {ECO:0000303|PubMed:16193095}; Short=AtSBT1.8 {ECO:0000303|PubMed:16193095}; Flags: Precursor;
gene:MD00G1077800	2.43	2.52	2.33	2.43	2.67	2.43	138	114	97	117	127	130	1.101	0.138	0.453658	0.60675	false		gene:MD02G1094500	0	0	0	1.33	1.14	1.65	0	0	0	34	29	47	201.024	7.651	1.05784e-09	6.66685e-09	up	NHL repeat	RecName: Full=Protein STRICTOSIDINE SYNTHASE-LIKE 4 {ECO:0000303|PubMed:10777701}; Short=AtSSL4 {ECO:0000303|PubMed:10777701}; Flags: Precursor;
gene:MD00G1077900	3.56	3.33	3.62	2.81	2.08	2.77	78	58	58	52	38	57	0.775	-0.367	0.178628	0.30156	false		gene:MD02G1095500	0.18	0.2	0.1	0.49	0.41	0.29	13	11	5	29	24	19	2.606	1.382	0.00854093	0.0227946	up	Protein of unknown function (DUF4448)	RecName: Full=Pollen receptor-like kinase 3 {ECO:0000303|PubMed:12139002}; Short=AtPRK3 {ECO:0000303|PubMed:23024212}; EC=2.7.11.1 {ECO:0000305}; Flags: Precursor;
gene:MD00G1078000	3.62	5.15	3.67	2.46	2.65	2.64	54	61	40	31	33	37	0.664	-0.591	0.06289	0.129596	false		gene:MD02G1095600	4.37	5.36	4.84	32.78	39	36.32	126	123	102	800	940	984	7.93	2.987	6.65126e-135	3.54575e-133	up	Chlorophyll A-B binding protein	RecName: Full=Photosystem I chlorophyll a/b-binding protein 6, chloroplastic {ECO:0000303|PubMed:10366881}; AltName: Full=LHCI type III LHCA6 {ECO:0000305}; Flags: Precursor;
gene:MD00G1078100	12.37	11.77	10.95	11.6	12.04	12.55	1687	1276	1092	1338	1372	1607	1.096	0.132	0.0370307	0.0824664	false		gene:MD02G1095700	2.43	2.84	2.74	5.49	6.39	6.28	126	117	104	241	277	306	2.42	1.275	3.03725e-16	2.72525e-15	up	Glycosyl transferase family group 2	RecName: Full=Cellulose synthase-like protein E2; EC=2.4.1.-; AltName: Full=OsCslE2;
gene:MD00G1078300	5.17	4.97	3.72	4.34	4.33	4.41	453	346	238	322	317	363	1.003	0.004	0.975108	0.986696	false		gene:MD02G1096100	1.67	1.44	1.02	2.53	2.71	3.14	54	37	24	69	73	95	2.139	1.097	9.37697e-05	0.000358155	up	Divergent CCT motif	RecName: Full=Protein TIFY 10A; AltName: Full=Jasmonate ZIM domain-containing protein 1;
gene:MD00G1078400	26.39	25.06	26.19	22.78	19.02	19.24	1336	1008	969	975	804	914	0.836	-0.259	0.00176839	0.00546379	false		gene:MD02G1096500	1.77	1.01	1.57	0.14	0.41	0.12	31	14	20	2	6	2	0.161	-2.635	0.000176367	0.000646295	down	AP2 domain	RecName: Full=Ethylene-responsive transcription factor ERF017;
gene:MD00G1078500	3.79	3.89	4.15	4.15	4.57	4.24	200	163	160	185	201	210	1.165	0.22	0.145336	0.256133	false		gene:MD02G1096600	82.04	85.07	81.09	156.39	149.37	161.05	1959	1614	1415	3157	2978	3609	2	1	1.7263e-78	5.47477e-77	up	Chaperonin 10 Kd subunit	RecName: Full=20 kDa chaperonin, chloroplastic; AltName: Full=Chaperonin 10; Short=Ch-CPN10; Short=Cpn10; AltName: Full=Chaperonin 20; AltName: Full=Protein Cpn21; Flags: Precursor;
gene:MD00G1078600	174.78	174.63	182.99	110.03	109.9	99.71	5015	3981	3837	2669	2633	2685	0.638	-0.649	4.86911e-31	6.92333e-30	false		gene:MD02G1097400	0.09	0.11	0.08	0.32	0.57	0.26	3	3	2	9	16	8	4.276	2.096	0.0140987	0.0354473	up	Leucine Rich repeat	RecName: Full=TMV resistance protein N;
gene:MD00G1078900	6.15	4.58	5.03	4.91	5.33	4.93	387	229	231	261	280	291	1.02	0.028	0.833366	0.898944	false		gene:MD02G1099800	8.63	10.61	6.26	114.56	107.58	108.71	215	210	114	2413	2238	2542	13.799	3.787	4.1924e-95	1.56273e-93	up	SCO1/SenC	RecName: Full=Peroxiredoxin Q, chloroplastic; EC=1.11.1.15; AltName: Full=Thioredoxin peroxidase; Flags: Precursor;
gene:MD00G1079000	0.93	0.29	0.43	1.1	1.02	0.58	12	3	4	12	11	7	1.707	0.772	0.300673	0.448825	false		gene:MD02G1099900	1.86	2.01	2.02	0.61	0.55	0.67	165	142	131	46	41	56	0.332	-1.589	5.58692e-13	4.3125e-12	down	EF-hand domain pair	RecName: Full=Respiratory burst oxidase homolog protein E; EC=1.11.1.-; EC=1.6.3.-; AltName: Full=NADPH oxidase RBOHE; Short=AtRBOHE;
gene:MD00G1079100	1.38	0.92	1.07	0.81	1.02	0.93	117	62	66	58	72	74	0.867	-0.206	0.404859	0.559556	false		gene:MD02G1104100	0.05	0.18	0.1	9.91	10.26	11.13	2	6	3	357	365	445	108.461	6.761	5.68706e-50	1.2081e-48	up	Condensation domain	RecName: Full=O-acyltransferase WSD1; AltName: Full=Diacylglycerol O-acyltransferase; Short=DGAT; EC=2.3.1.20; AltName: Full=Long-chain-alcohol O-fatty-acyltransferase; EC=2.3.1.75; AltName: Full=Wax synthase; Short=WS;
gene:MD00G1079200	8.19	8.6	7.47	6.43	6.3	7.4	375	313	250	249	241	318	0.883	-0.18	0.151951	0.264928	false		gene:MD02G1104600	0.09	0.12	0.06	0.84	0.74	1.35	4	4	2	31	27	55	11.484	3.522	1.27787e-08	7.4021e-08	up	Pectate lyase superfamily protein	RecName: Full=Pectinesterase/pectinesterase inhibitor PPE8B; Includes: RecName: Full=Pectinesterase inhibitor PPE8B; AltName: Full=Pectin methylesterase inhibitor PPE8B; Includes: RecName: Full=Pectinesterase PPE8B; Short=PE PPE8B; EC=3.1.1.11; AltName: Full=Pectin methylesterase PPE8B; Flags: Precursor;
gene:MD00G1079300	6.54	6.95	5.62	4.62	5.57	7.11	97	82	61	58	69	99	0.963	-0.054	0.822511	0.891846	false		gene:MD02G1105000	0.84	0.7	0.78	0.38	0.24	0.38	71	47	48	27	17	30	0.458	-1.127	0.000834892	0.0027482	down	Alanine dehydrogenase/PNT, C-terminal domain	RecName: Full=Alpha-aminoadipic semialdehyde synthase; AltName: Full=cAt-LKR/SDH; Short=LKR/SDH; Includes: RecName: Full=Lysine ketoglutarate reductase; Short=LKR; EC=1.5.1.8; Includes: RecName: Full=Saccharopine dehydrogenase; EC=1.5.1.9; AltName: Full=cAt-SDH; Short=SDH;
gene:MD00G1079400	1.33	0.79	2.68	2.22	1.78	2.34	17	8	25	24	19	28	1.414	0.499	0.312444	0.461838	false		gene:MD02G1105200	11.55	11.58	10.29	3.65	4.02	3.22	172	137	112	46	50	45	0.346	-1.533	6.84002e-12	4.97019e-11	down	Alanine dehydrogenase/PNT, N-terminal domain	RecName: Full=Alpha-aminoadipic semialdehyde synthase; AltName: Full=cAt-LKR/SDH; Short=LKR/SDH; Includes: RecName: Full=Lysine ketoglutarate reductase; Short=LKR; EC=1.5.1.8; Includes: RecName: Full=Saccharopine dehydrogenase; EC=1.5.1.9; AltName: Full=cAt-SDH; Short=SDH;
gene:MD00G1079500	1.03	1.69	0.71	1.59	2.23	1.43	10	13	5	13	18	13	1.624	0.7	0.243907	0.383503	false		gene:MD02G1106500	15.97	16.62	15.54	3.94	4.57	4.19	398	329	283	83	95	98	0.28	-1.835	1.84696e-33	2.78787e-32	down	non-haem dioxygenase in morphine synthesis N-terminal	RecName: Full=2-oxoglutarate-dependent dioxygenase DAO; EC=1.14.11.-; AltName: Full=Protein DIOXYGENASE FOR AUXIN OXIDATION;
gene:MD00G1079600	0	0	0	0	0	0.16	0	0	0	0	0	1	1.981	0.986	0.809078	NA	false		gene:MD02G1106700	2.87	1.74	2.41	0.65	0.52	0.4	145	70	89	28	22	19	0.237	-2.075	2.17947e-11	1.53261e-10	down	AAA domain	RecName: Full=TMV resistance protein N;
gene:MD00G1079700	0.96	0.44	0.6	0	0.52	0.65	11	4	5	0	5	7	0.623	-0.682	0.483923	0.634315	false		gene:MD02G1106800	2.07	1.71	1.9	0.7	0.44	0.63	73	48	49	21	13	21	0.333	-1.586	8.4481e-06	3.71471e-05	down	Leucine rich repeat	RecName: Full=Disease resistance-like protein CSA1 {ECO:0000305}; AltName: Full=Protein CONSTITUTIVE SHADE-AVOIDANCE 1 {ECO:0000303|PubMed:17114357};
gene:MD00G1079800	0.12	0	0	0	0	0	2	0	0	0	0	0	0.33	-1.598	0.693804	NA	false		gene:MD02G1107100	2.08	1.99	1.4	0.87	0.74	0.69	71	54	35	25	21	22	0.443	-1.174	0.000725335	0.00241311	down	Kinase-like	RecName: Full=Probable L-type lectin-domain containing receptor kinase S.5; Short=LecRK-S.5; EC=2.7.11.1; Flags: Precursor;
gene:MD00G1079900	6.09	4.63	3.68	6.49	4.34	5.44	111	67	49	100	66	93	1.196	0.258	0.305603	0.454508	false		gene:MD02G1107600	9.28	9.6	9.55	22.71	22.22	26.78	186	153	140	385	372	504	2.686	1.425	4.98528e-27	6.36861e-26	up	--	--
gene:MD00G1080000	1.51	1.18	1.45	0.98	0.94	0.96	123	76	86	67	64	73	0.737	-0.439	0.0553994	0.116229	false		gene:MD02G1107700	15.73	14.99	15.16	5.9	6.37	7.38	284	215	200	90	96	125	0.456	-1.134	5.79261e-12	4.22832e-11	down	Acyltransferase	RecName: Full=Diacylglycerol O-acyltransferase 2D {ECO:0000305}; Short=GmDGAT2D {ECO:0000303|PubMed:27345221}; EC=2.3.1.20 {ECO:0000269|PubMed:27345221};
gene:MD00G1080100	0.89	1.12	0.81	0.55	0.76	0.77	21	21	14	11	15	17	0.785	-0.35	0.482456	0.63291	false		gene:MD02G1108700	4.94	5.44	4.5	1.4	1.56	2.06	258	226	172	62	68	101	0.36	-1.475	4.01897e-15	3.43891e-14	down	Hydroxymethylglutaryl-coenzyme A reductase	RecName: Full=3-hydroxy-3-methylglutaryl-coenzyme A reductase 1; Short=HMG-CoA reductase 1; Short=HMGR; Short=HMGR1; EC=1.1.1.34;
gene:MD00G1080200	0.51	0.96	0.28	0.12	0.37	0.54	10	15	4	2	6	10	0.629	-0.669	0.396625	0.551511	false		gene:MD02G1110400	0.1	0.34	0.2	0.57	0.4	0.51	10	26	14	46	32	46	2.47	1.305	0.00244915	0.00736869	up	Microtubule binding	RecName: Full=Kinesin-like protein KIN-7F {ECO:0000305};
gene:MD00G1080300	1.42	0.95	0.97	13.39	15.66	12.77	30	16	15	239	276	253	13.057	3.707	7.49861e-51	1.61436e-49	up		gene:MD02G1110700	13.06	14.77	13.21	4.73	4.94	4.16	522	469	386	160	165	156	0.358	-1.482	2.29994e-30	3.21579e-29	down	Cytoplasmic polyadenylation element-binding protein ZZ domain	RecName: Full=B-box zinc finger protein 19 {ECO:0000303|PubMed:19920209}; AltName: Full=Protein DOUBLE B-BOX 1B; AltName: Full=Protein SALT TOLERANCE HOMOLOG 5;
gene:MD00G1080400	4.79	5.06	4.03	4.2	3.82	3.54	290	243	178	215	193	201	0.885	-0.176	0.228372	0.364641	false		gene:MD02G1114100	3.9	4.26	4.41	8.53	8.61	9.01	338	293	279	625	623	733	2.219	1.15	1.09906e-29	1.50846e-28	up	Ligated ion channel L-glutamate- and glycine-binding site	RecName: Full=Glutamate receptor 3.6; AltName: Full=Ligand-gated ion channel 3.6; Flags: Precursor;
gene:MD00G1080700	32.68	33.73	32.1	42.04	39.52	40.36	1768	1450	1269	1923	1785	2049	1.316	0.396	1.96146e-11	1.38365e-10	false		gene:MD02G1118100	21.56	23.48	21.95	7.94	6.43	5.65	305	264	227	95	76	75	0.317	-1.656	1.43284e-21	1.54485e-20	down	Dirigent-like protein	RecName: Full=Dirigent protein 19; Short=AtDIR19; Flags: Precursor;
gene:MD00G1080800	215.12	215.03	208.28	177.83	189.42	180.81	11155	8859	7893	7796	8201	8799	0.912	-0.133	0.000451437	0.00155184	false		gene:MD02G1118600	7.92	5.15	6.29	1.81	2.91	1.5	62	32	36	12	19	11	0.339	-1.562	0.000196425	0.000713956	down	--	--
gene:MD00G1080900	1.15	1.06	1.27	1.34	1.75	1.09	63	46	51	62	80	56	1.274	0.349	0.207624	0.339137	false		gene:MD02G1119100	0.13	0.11	0.24	0	0	0	6	4	8	0	0	0	0.031	-5.03	0.00153946	0.0048118	down	Cyclin, C-terminal domain	RecName: Full=G2/mitotic-specific cyclin-1; AltName: Full=B-like cyclin; AltName: Full=CycMs1;
gene:MD00G1081000	0	0.02	0	0	0.02	0.07	0	1	0	0	1	4	4.519	2.176	0.343007	NA	false		gene:MD02G1119800	1.13	1.19	1.03	0.2	0.23	0.35	48	40	32	7	8	14	0.247	-2.019	7.65468e-06	3.37866e-05	down	Arylesterase	RecName: Full=Protein STRICTOSIDINE SYNTHASE-LIKE 5 {ECO:0000303|PubMed:10777701}; Short=AtSSL5 {ECO:0000303|PubMed:10777701}; AltName: Full=Protein YELLOW-LEAF-SPECIFIC GENE 2 {ECO:0000303|PubMed:11230571}; Flags: Precursor;
gene:MD00G1081100	0.07	0	0	0	0	0	1	0	0	0	0	0	0.522	-0.938	0.818255	NA	false		gene:MD02G1122300	12.52	12.98	13.38	25.81	25.32	22.04	443	365	346	772	748	732	2.002	1.001	9.78966e-24	1.13179e-22	up	Vitamin K epoxide reductase family	RecName: Full=Thiol-disulfide oxidoreductase LTO1 {ECO:0000303|PubMed:22209765}; EC=1.1.4.- {ECO:0000305}; AltName: Full=Protein LUMEN THIOL OXIDOREDUCTASE 1 {ECO:0000303|PubMed:22209765}; AltName: Full=Vitamin K reductase {ECO:0000303|PubMed:20626653}; Flags: Precursor;
gene:MD00G1081200	0.03	0.07	0	0.03	0	0.06	1	2	0	1	0	2	1.013	0.018	0.993114	NA	false		gene:MD02G1122400	0	0.14	0	9.17	8.83	8.95	0	3	0	204	194	221	211.625	7.725	1.17619e-19	1.19451e-18	up	Rhodanese-like domain	RecName: Full=Rhodanese-like domain-containing protein 15, chloroplastic; AltName: Full=Protein DARK INDUCIBLE 1; AltName: Full=Senescence-associated protein 1; Short=AtSEN1; AltName: Full=Sulfurtransferase 15; Short=AtStr15; Flags: Precursor;
gene:MD00G1081300	0	0.02	0	0	0.02	0	0	1	0	0	1	0	1.017	0.024	0.994548	NA	false		gene:MD02G1122600	0.18	0	0.25	3.06	1.55	0.99	1	0	1	14	7	5	13.575	3.763	0.0046391	0.0131361	up	DVL family	--
gene:MD00G1081400	0.38	0.63	0.59	0.82	1	0.94	22	29	25	40	48	51	1.84	0.88	0.0122724	0.0313342	false		gene:MD02G1124700	3.28	3.3	3.68	0.08	0.16	0.1	100	80	82	2	4	3	0.035	-4.835	1.92038e-18	1.87707e-17	down	Peroxidase	RecName: Full=Peroxidase 64; Short=Atperox P64; EC=1.11.1.7; AltName: Full=ATP17a; AltName: Full=PRXR4; Flags: Precursor;
gene:MD00G1081500	0.05	0	0	0	0	0	2	0	0	0	0	0	0.33	-1.598	0.693804	NA	false		gene:MD02G1125300	0.4	2.75	2.17	0	0	0	4	22	16	0	0	0	0.013	-6.31	8.35988e-06	3.67881e-05	down	Prokaryotic RING finger family 4	RecName: Full=E3 ubiquitin protein ligase RIE1; EC=2.3.2.27; AltName: Full=Protein RING-FINGER FOR EMBRYOGENESIS 1; AltName: Full=RING-type E3 ubiquitin transferase RIE1 {ECO:0000305};
gene:MD00G1081600	20.27	17.77	18.45	13.06	16.31	14.61	448	312	298	244	301	303	0.826	-0.276	0.0259638	0.0607113	false		gene:MD02G1127200	12.99	11.92	12.28	31.37	32.55	32.07	657	479	454	1342	1375	1523	2.742	1.455	2.03605e-86	6.99905e-85	up	Ras family	RecName: Full=Translation factor GUF1 homolog, chloroplastic {ECO:0000255|HAMAP-Rule:MF_03138}; EC=3.6.5.-; AltName: Full=Elongation factor 4 homolog {ECO:0000255|HAMAP-Rule:MF_03138}; Short=EF-4 {ECO:0000255|HAMAP-Rule:MF_03138}; AltName: Full=GTPase GUF1 homolog {ECO:0000255|HAMAP-Rule:MF_03138}; AltName: Full=Ribosomal back-translocase {ECO:0000255|HAMAP-Rule:MF_03138}; Flags: Precursor;
gene:MD00G1082000	20.98	17.86	21.64	42.97	39.54	40.19	272	184	205	471	428	489	2.156	1.108	6.75836e-20	6.92433e-19	up		gene:MD02G1128300	2.03	1.44	1.8	0.49	0.37	0.7	204	115	132	42	31	66	0.317	-1.66	1.94826e-11	1.37492e-10	down	Cache domain	RecName: Full=Histidine kinase 1; EC=2.7.13.3; AltName: Full=Arabidopsis histidine kinase 1; Short=AtHK1; AltName: Full=Protein AUTHENTIC HIS-KINASE 1;
gene:MD00G1082100	3.63	4.18	4.31	4.4	3.68	4.14	236	216	205	242	200	253	1.075	0.105	0.473622	0.625063	false		gene:MD02G1130800	54.36	52.95	57.5	378.63	376.69	371.44	2286	1769	1767	13461	13226	14659	7.271	2.862	0	0	up	Oxidoreductase FAD-binding domain	RecName: Full=Ferredoxin--NADP reductase, leaf isozyme, chloroplastic; Short=FNR; EC=1.18.1.2; Flags: Precursor;
gene:MD00G1082200	0	0.03	0	0.02	0	0	0	1	0	1	0	0	1.017	0.024	0.994547	NA	false		gene:MD02G1132200	9.41	11.3	12.58	45.25	47.95	47.32	349	333	341	1419	1485	1647	4.509	2.173	2.535e-118	1.16948e-116	up	non-haem dioxygenase in morphine synthesis N-terminal	RecName: Full=Naringenin,2-oxoglutarate 3-dioxygenase; EC=1.14.11.9 {ECO:0000250|UniProtKB:Q7XZQ7}; AltName: Full=FHT; AltName: Full=Flavanone-3-hydroxylase; Short=F3H;
gene:MD00G1082300	0.58	0.54	0.56	0.75	0.65	0.65	34	25	24	37	32	36	1.302	0.38	0.288409	0.435747	false		gene:MD02G1132400	0.56	0.7	0.29	0.76	0.87	2.1	13	13	5	15	17	46	2.554	1.353	0.0149155	0.037261	up	Gibberellin regulated protein	RecName: Full=Snakin-2; Flags: Precursor;
gene:MD00G1082400	0	0.08	0	0	0.04	0	0	4	0	0	2	0	0.504	-0.988	0.676369	0.790463	false		gene:MD02G1132800	1.05	1.21	1.75	0	0	0.1	23	21	28	0	0	2	0.028	-5.183	7.01636e-06	3.11493e-05	down	Weak chloroplast movement under blue light	RecName: Full=WEB family protein At2g17940;
gene:MD00G1082500	1.79	1.89	1.95	0.63	0.43	0.91	50	42	40	15	10	24	0.376	-1.413	0.000375678	0.00130992	down		gene:MD02G1133200	7.04	7.94	7.83	56.75	58.78	51.83	96	86	78	654	669	663	7.834	2.97	8.97612e-107	3.79676e-105	up	Protein of unknown function (DUF2839)	--
gene:MD00G1082600	0.11	0.07	0.08	0.13	0	0	2	1	1	2	0	0	0.538	-0.895	0.671016	0.786846	false		gene:MD02G1134400	166.21	166.06	170.16	39.47	44.48	47.22	3661	2906	2739	735	818	976	0.278	-1.849	8.71426e-180	6.37622e-178	down	linker histone H1 and H5 family	RecName: Full=Histone H1;
gene:MD00G1082700	1.86	1.4	2.37	2.2	3.71	2.9	15	9	14	15	25	22	1.664	0.734	0.14838	0.260225	false		gene:MD02G1136000	13.98	16.65	15.08	0.36	0.83	1.13	647	612	510	14	32	49	0.054	-4.215	9.84571e-27	1.24686e-25	down	Cytochrome P450	RecName: Full=Cytochrome P450 84A1; EC=1.14.-.-; AltName: Full=Ferulate-5-hydroxylase; Short=F5H;
gene:MD00G1082900	0.32	0.51	0.6	0.22	0.1	0.04	19	24	26	11	5	2	0.263	-1.925	0.00199874	0.00611529	down		gene:MD02G1137600	0.57	0.98	0.82	1.51	1.27	2.04	16	22	17	36	30	54	2.183	1.126	0.00499474	0.0140575	up	DREV methyltransferase	RecName: Full=Ribosomal RNA small subunit methyltransferase, mitochondrial {ECO:0000305}; EC=2.1.1.- {ECO:0000269|PubMed:19929881}; AltName: Full=18S mitochondrial rRNA (adenine(1914)-N(6)/adenine(1915)-N(6))-dimethyltransferase {ECO:0000305}; AltName: Full=Adenosine dimethyl transferase 1B {ECO:0000305}; AltName: Full=Dimethyladenosine transferase 1B {ECO:0000303|PubMed:19929881}; Flags: Precurs…
gene:MD00G1083000	1.36	1.74	1.83	0.14	0.08	0.1	59	60	58	5	3	4	0.068	-3.869	2.55635e-13	2.00643e-12	down		gene:MD02G1137700	0.92	1.45	0.84	6.38	4.91	6.18	45	56	30	263	200	283	5.814	2.539	2.66114e-32	3.91649e-31	up	Cytochrome P450	RecName: Full=3-epi-6-deoxocathasterone 23-monooxygenase; EC=1.14.13.112; AltName: Full=Cytochrome P450 90C1; AltName: Full=Protein ROTUNDIFOLIA 3;
gene:MD00G1083100	16.27	15.47	17.07	12.87	13.08	12.14	818	618	627	547	549	573	0.829	-0.27	0.00276646	0.00824415	false		gene:MD02G1137900	11.4	10.87	12.09	37.37	37.49	35.7	631	478	489	1749	1733	1855	3.424	1.776	2.53066e-127	1.25728e-125	up	TRAM domain	RecName: Full=CDK5RAP1-like protein;
gene:MD00G1083200	0.09	0	0	0	0.1	0	2	0	0	0	2	0	1.209	0.274	0.923414	NA	false		gene:MD02G1138900	0.82	0.6	0.19	0.08	0.08	0	24	14	4	2	2	0	0.105	-3.257	0.00152605	0.00477299	down	Peroxidase	RecName: Full=Peroxidase 72; Short=Atperox P72; EC=1.11.1.7; AltName: Full=ATP6a; AltName: Full=PRXR8; Flags: Precursor;
gene:MD00G1083400	0	0.05	0	0	0.04	0	0	1	0	0	1	0	1.017	0.024	0.994548	NA	false		gene:MD02G1140000	6.82	6.17	6.1	342.33	324.52	321.58	185	133	121	7854	7353	8190	54.848	5.777	0	0	up	Dehydrin	RecName: Full=Dehydrin ERD10; AltName: Full=Low-temperature-induced protein LTI45;
gene:MD00G1083500	4.5	4.68	4.09	5.11	5.26	5.38	173	143	115	166	169	194	1.261	0.334	0.0378946	0.0841041	false		gene:MD02G1140100	11.74	12.51	13	48.54	48.35	44.66	457	387	370	1598	1572	1632	4.049	2.018	4.5157e-135	2.41881e-133	up	Dehydrin	RecName: Full=Dehydrin ERD10; AltName: Full=Low-temperature-induced protein LTI45;
gene:MD00G1083700	8.43	8.07	6.66	8.1	7.96	8.04	468	356	270	380	369	419	1.104	0.143	0.204704	0.335104	false		gene:MD02G1141800	0	0	0	0.2	0.14	0.06	0	0	0	6	4	2	22.509	4.492	0.0106645	0.0277049	up	AAA domain	RecName: Full=AAA-ATPase At2g18193; EC=3.6.1.3 {ECO:0000250|UniProtKB:Q9FLD5};
gene:MD00G1083800	5.96	4.78	4.08	8.27	7.68	7.51	226	144	113	265	243	267	1.674	0.743	1.88114e-06	8.89438e-06	false		gene:MD02G1143000	7.4	5.89	7.45	0	0	0	68	43	50	0	0	0	0.004	-8.147	3.65281e-11	2.53052e-10	down	Heavy-metal-associated domain	RecName: Full=Heavy metal-associated isoprenylated plant protein 12 {ECO:0000303|PubMed:21072340, ECO:0000303|PubMed:23368984}; Short=AtHIP12 {ECO:0000303|PubMed:21072340, ECO:0000303|PubMed:23368984}; Flags: Precursor;
gene:MD00G1083900	25.73	24.96	23.28	21.11	22.79	22.18	1178	908	779	817	871	953	0.949	-0.076	0.299258	0.447289	false		gene:MD02G1143700	0.11	0.17	0	0.54	0.6	0.8	5	6	0	20	22	33	7.063	2.82	2.61984e-05	0.00010796	up	Cellulase (glycosyl hydrolase family 5)	RecName: Full=Mannan endo-1,4-beta-mannosidase 7; EC=3.2.1.78; AltName: Full=Beta-mannanase 7; AltName: Full=Endo-beta-1,4-mannanase 7; Short=AtMAN7; Flags: Precursor;
gene:MD00G1084000	13.75	12.73	13.65	10.88	11.9	10.67	390	287	283	261	282	284	0.885	-0.176	0.150089	0.262703	false		gene:MD02G1144500	0.16	0.05	0	2.71	3.12	4.63	4	1	0	59	67	112	48.949	5.613	7.5168e-15	6.33983e-14	up	Thioesterase domain	RecName: Full=Pheophytinase, chloroplastic; EC=3.1.1.-; AltName: Full=Pheophytin pheophorbide hydrolase; AltName: Full=Protein CO-REGULATED WITH NYE1; Flags: Precursor;
gene:MD00G1084200	0.14	0.23	0.19	0.08	0.11	0.14	6	8	6	3	4	6	0.65	-0.621	0.469063	0.621021	false		gene:MD02G1144600	0.25	0.49	0.15	3.29	3.5	4.17	9	14	4	101	106	142	13.201	3.723	5.78989e-24	6.75655e-23	up	Eukaryotic protein of unknown function (DUF829)	--
gene:MD00G1084300	0.43	0.29	0.55	0.96	0.76	0.57	30	16	28	56	44	37	1.904	0.929	0.0125254	0.0319243	false		gene:MD02G1144900	26.26	26.23	25.09	63.88	65.2	65.54	795	631	555	1635	1648	1862	2.666	1.415	4.68147e-100	1.86509e-98	up	Aldose 1-epimerase	RecName: Full=Putative glucose-6-phosphate 1-epimerase {ECO:0000250|UniProtKB:Q03161}; EC=5.1.3.15 {ECO:0000250|UniProtKB:Q03161}; AltName: Full=Putative D-hexose-6-phosphate mutarotase {ECO:0000250|UniProtKB:Q03161}; AltName: Full=Putative apospory-associated protein C;
gene:MD00G1084400	0.45	0.54	0.5	0.65	0.27	0.13	22	21	18	27	11	6	0.749	-0.418	0.449637	0.602908	false		gene:MD02G1145100	0.08	0.21	0.12	0	0	0	4	8	4	0	0	0	0.035	-4.854	0.0030124	0.00890595	down	Multicopper oxidase	RecName: Full=Laccase-11; EC=1.10.3.2; AltName: Full=Benzenediol:oxygen oxidoreductase 11; AltName: Full=Diphenol oxidase 11; AltName: Full=Urishiol oxidase 11; Flags: Precursor;
gene:MD00G1084600	17.38	17.4	17.58	11.22	11.85	11.56	1096	872	810	598	624	684	0.703	-0.509	8.0702e-11	5.46888e-10	false		gene:MD02G1146800	0	0	0.08	1.84	1.59	1.54	0	0	2	54	46	50	76.487	6.257	6.53003e-09	3.87134e-08	up	GATA zinc finger	RecName: Full=GATA transcription factor 18;
gene:MD00G1084700	0.01	0	0	0	0	0	1	0	0	0	0	0	0.522	-0.938	0.818255	NA	false		gene:MD02G1149000	4.12	3.45	4.36	0.47	0.79	0.65	230	153	178	22	37	34	0.17	-2.558	1.90891e-26	2.39577e-25	down	Cytochrome P450	RecName: Full=Cytochrome P450 90B1; EC=1.14.-.-; AltName: Full=Protein DWARF 4; Short=Dwarf4; AltName: Full=Steroid 22-alpha-hydroxylase;
gene:MD00G1085000	0.06	0.29	0	0.13	0.14	0	1	4	0	2	2	0	0.838	-0.255	0.884815	0.931844	false		gene:MD02G1150400	0.09	0	0.24	14.29	11.63	10.59	2	0	4	270	217	222	121.638	6.926	2.79876e-29	3.80861e-28	up	--	--
gene:MD00G1085100	4.36	4.43	4.09	10.57	11.76	12.2	295	238	202	604	664	774	2.848	1.51	8.79915e-47	1.76958e-45	up		gene:MD02G1153000	8.68	8.37	8.58	2.71	3.65	3.13	367	281	265	97	129	124	0.393	-1.346	1.29483e-18	1.27415e-17	down	Glycosyltransferase family 28 C-terminal domain	RecName: Full=Anthocyanidin 3-O-glucosyltransferase 5; EC=2.4.1.115; AltName: Full=Flavonol 3-O-glucosyltransferase 5; AltName: Full=UDP-glucose flavonoid 3-O-glucosyltransferase 5;
gene:MD00G1085200	3.9	4.07	4.5	21.83	24.06	23.64	134	111	113	634	690	762	5.953	2.574	3.19311e-98	1.23978e-96	up		gene:MD02G1154400	48.74	50.79	48.96	167.29	155.6	160.1	1354	1121	994	3929	3609	4174	3.46	1.791	1.06103e-223	1.05428e-221	up	Polyprenyl synthetase	RecName: Full=Geranylgeranyl pyrophosphate synthase, chloroplastic; Short=GGPP synthase; Short=GGPS; EC=2.5.1.-; AltName: Full=(2E,6E)-farnesyl diphosphate synthase; AltName: Full=Dimethylallyltranstransferase; EC=2.5.1.1; AltName: Full=Farnesyl diphosphate synthase; AltName: Full=Farnesyltranstransferase; EC=2.5.1.29; AltName: Full=Geranyltranstransferase; EC=2.5.1.10; Flags: Precursor;
gene:MD00G1085300	0.35	0.44	0.41	0.65	0.18	0.32	14	14	12	22	6	12	1.022	0.031	0.958156	0.977155	false		gene:MD02G1155100	4.32	5.89	5.55	10.7	9.03	9.82	98	106	92	205	171	209	2.004	1.003	4.43241e-08	2.45648e-07	up	GNS1/SUR4 family	RecName: Full=Elongation of fatty acids protein 3-like; Short=Protein ELO3-like; EC=2.3.1.-; AltName: Full=Protein HIGH EXPRESSION OF OSMOTICALLY RESPONSIVE GENES 3; AltName: Full=Very long-chain fatty acid condensing enzyme HOS3; Short=VLCFA condensing enzyme HOS3;
gene:MD00G1085400	0.1	0.12	0	0.23	0	0	1	1	0	2	0	0	1.103	0.141	0.957069	NA	false		gene:MD02G1155400	4.16	3.76	3.98	0.58	0.63	0.6	110	79	77	13	14	15	0.162	-2.623	3.83555e-15	3.28447e-14	down	Glucosyltransferase 24	RecName: Full=Probable galacturonosyltransferase-like 2; EC=2.4.1.-;
gene:MD00G1085500	89.85	88.52	83.55	55.46	53.5	55.91	6565	5139	4461	3426	3264	3834	0.669	-0.58	2.06323e-41	3.75575e-40	false		gene:MD02G1157500	0	0	0	0.8	1.22	1.27	0	0	0	8	12	14	62.227	5.959	2.29897e-05	9.55107e-05	up	Domain of unknown function (DUF4228)	--
gene:MD00G1085600	0.58	0.84	0.44	1.07	1.2	1.1	42	48	23	65	72	74	1.921	0.942	0.00140841	0.00443645	false		gene:MD02G1157800	102.97	102.02	105.79	595.14	570.25	567.18	3524	2774	2646	17220	16295	18217	5.927	2.567	0	0	up	Manganese-stabilising protein / photosystem II polypeptide	RecName: Full=Oxygen-evolving enhancer protein 1, chloroplastic; Short=OEE1; AltName: Full=33 kDa subunit of oxygen evolving system of photosystem II; AltName: Full=33 kDa thylakoid membrane protein; AltName: Full=OEC 33 kDa subunit; Flags: Precursor;
gene:MD00G1085900	10.26	9.44	10.05	12.36	11.44	10.82	664	485	475	676	618	657	1.236	0.306	0.00103423	0.00335049	false		gene:MD02G1158500	1.11	1.08	0.94	20.41	23.43	17.57	13	10	8	202	229	193	20.802	4.379	4.15129e-43	7.75423e-42	up	--	--
gene:MD00G1086100	1.06	1.15	1.53	1.87	2.54	1.65	92	79	97	137	184	134	1.726	0.787	0.000326228	0.00114625	false		gene:MD02G1158600	0.41	0.56	0.47	2.8	2.46	3.25	12	13	10	69	60	89	6.331	2.662	6.86518e-13	5.27131e-12	up	Thioredoxin	RecName: Full=Thioredoxin-like protein HCF164, chloroplastic; AltName: Full=Protein HIGH CHLOROPHYLL FLUORESCENCE 164; Flags: Precursor;
gene:MD00G1086200	52.66	56.11	59.74	52.82	55.97	52.01	1368	1158	1134	1160	1214	1268	1.015	0.021	0.7769	0.862208	false		gene:MD02G1159700	0.02	0	0	0.27	0.27	0.07	1	0	0	14	14	4	30.949	4.952	0.000555523	0.00188191	up	B3 DNA binding domain	RecName: Full=B3 domain-containing transcription factor VRN1; AltName: Full=Protein VERNALIZATION 1;
gene:MD00G1086500	5.6	4.78	5.61	2.15	2.11	2.51	295	200	216	96	93	124	0.451	-1.149	6.65355e-12	4.84203e-11	down		gene:MD02G1161000	0.6	0.82	1.64	0.06	0.44	0.28	23	25	46	2	14	10	0.269	-1.893	0.00096621	0.00314287	down	GDSL-like Lipase/Acylhydrolase	RecName: Full=GDSL esterase/lipase At2g23540; EC=3.1.1.-; AltName: Full=Extracellular lipase At2g23540; Flags: Precursor;
gene:MD00G1086800	0	0	0	0.03	0.03	0	0	0	0	2	2	0	7.631	2.932	0.268798	NA	false		gene:MD02G1163100	38.28	35.23	35.58	2.8	4.26	3.91	1001	732	680	62	93	96	0.107	-3.225	3.22371e-129	1.62565e-127	down	PGAP1-like protein	RecName: Full=Methylesterase 10; Short=AtMES10; EC=3.1.1.-;
gene:MD00G1086900	0.95	0.35	0.56	1.18	1.04	1.34	37	11	16	39	34	49	2.007	1.005	0.0126988	0.0323172	up		gene:MD02G1163700	0	0	0	1.53	1.01	0.69	0	0	0	20	13	10	80.136	6.324	3.83269e-06	1.75345e-05	up	Reticulon	RecName: Full=Reticulon-like protein B13; Short=AtRTNLB13;
gene:MD00G1087000	38.62	36.97	36.25	27.02	27.36	26.46	1538	1170	1055	910	910	989	0.768	-0.381	1.61158e-08	9.2648e-08	false		gene:MD02G1164900	2.08	1.45	1.35	5.83	4.78	4.61	38	21	18	90	73	79	3.284	1.715	1.90071e-08	1.08416e-07	up	--	--
gene:MD00G1087100	2.73	2.67	2.13	2.08	2.51	2.77	121	94	69	78	93	115	1.038	0.053	0.805262	0.880492	false		gene:MD02G1167600	1.74	1.46	1.33	0.23	0.7	0.31	18	12	10	2	6	3	0.287	-1.801	0.0177283	0.0434348	down	--	--
gene:MD00G1087300	46.52	44.33	45.86	27.45	30.09	28.45	2424	1835	1746	1209	1309	1391	0.668	-0.582	7.72107e-22	8.40013e-21	false		gene:MD02G1168700	8.63	10.77	12.3	31.47	34.5	32.16	338	335	352	1042	1128	1182	3.304	1.724	3.62644e-57	8.61344e-56	up	Enoyl-(Acyl carrier protein) reductase	RecName: Full=NADPH-dependent pterin aldehyde reductase {ECO:0000303|PubMed:17550420}; EC=1.1.1.- {ECO:0000305|PubMed:17550420};
gene:MD00G1087400	22.35	22.66	21.79	35	32.19	34.39	932	751	664	1234	1121	1346	1.617	0.693	8.44561e-22	9.1765e-21	false		gene:MD02G1169900	5.08	5.12	5.53	13.14	14.74	15.11	230	184	183	503	557	642	2.911	1.542	2.22404e-40	3.95626e-39	up	Metallopeptidase family M24	RecName: Full=Methionine aminopeptidase 1D, chloroplastic/mitochondrial {ECO:0000255|HAMAP-Rule:MF_03174}; Short=MAP 1D {ECO:0000255|HAMAP-Rule:MF_03174}; Short=MetAP 1D {ECO:0000255|HAMAP-Rule:MF_03174}; EC=3.4.11.18 {ECO:0000255|HAMAP-Rule:MF_03174}; AltName: Full=Peptidase M 1D {ECO:0000255|HAMAP-Rule:MF_03174}; Flags: Precursor;
gene:MD00G1087500	8.41	7.22	7.84	25.3	24.29	22.93	251	171	171	638	605	642	3.278	1.713	1.28282e-51	2.79762e-50	up		gene:MD02G1171800	12.12	13.22	11.3	3.92	3.29	4.2	464	402	316	127	105	151	0.332	-1.592	3.60892e-29	4.89324e-28	down	TolA binding protein trimerisation	RecName: Full=Heat shock factor protein HSF24; AltName: Full=Heat shock transcription factor 24; Short=HSTF 24; AltName: Full=Heat stress transcription factor;
gene:MD00G1087600	0.19	0.19	0.34	0.14	0.36	0.3	18	14	23	11	28	26	1.181	0.239	0.625912	0.754255	false		gene:MD02G1172200	1.26	1.84	1.18	0.39	0.32	0.42	38	44	26	10	8	12	0.283	-1.821	8.43399e-05	0.000324277	down	--	--
gene:MD00G1087700	26.36	25.17	26.05	20.95	20.7	20.18	1873	1421	1353	1259	1228	1346	0.847	-0.24	0.000124862	0.000468912	false		gene:MD02G1172400	36.65	34.26	33.6	65.02	69.45	71.12	2294	1704	1537	3441	3630	4178	2.089	1.063	2.07095e-94	7.66e-93	up	Inner membrane component of T3SS, cytoplasmic domain	RecName: Full=Zeaxanthin epoxidase, chloroplastic; EC=1.14.15.21; AltName: Full=PA-ZE; Flags: Precursor;
gene:MD00G1087900	1.24	0.84	0.78	0.12	0.12	0.05	48	26	22	4	4	2	0.11	-3.182	5.57876e-07	2.80777e-06	down		gene:MD02G1172500	0.17	0.05	0.18	0.51	0.68	0.56	8	2	6	20	26	24	4.526	2.178	0.000305014	0.0010774	up	Remorin, C-terminal region	--
gene:MD00G1088100	3.27	3.74	4.07	0.74	1.05	0.98	78	71	71	15	21	22	0.267	-1.905	6.10643e-09	3.62917e-08	down		gene:MD02G1172900	3.27	2.79	3.26	0.34	0.35	0.38	158	107	115	14	14	17	0.122	-3.04	2.09992e-23	2.40702e-22	down	Protein of unknown function (DUF2974)	RecName: Full=Phospholipase A1-IIbeta; EC=3.1.1.-;
gene:MD00G1088600	9.9	9.16	9.17	5.47	7.17	7.25	496	365	336	232	300	341	0.749	-0.418	0.000734735	0.00243931	false		gene:MD02G1173500	12.2	13.21	14.23	4.26	4.79	4.05	122	105	104	36	40	38	0.351	-1.51	1.56619e-09	9.73545e-09	down	Rapid ALkalinization Factor (RALF)	RecName: Full=Protein RALF-like 34; Flags: Precursor;
gene:MD00G1089100	0	0	0	12.33	15.44	12.88	0	0	0	258	319	299	1614.7	10.657	3.1252e-19	3.13033e-18	up		gene:MD02G1173600	3.15	2.37	2.74	0.73	1.47	1.31	82	49	52	16	32	32	0.451	-1.148	0.00061165	0.00205896	down	Protein tyrosine kinase	RecName: Full=Mitogen-activated protein kinase kinase kinase 17 {ECO:0000303|PubMed:25720833}; EC=2.7.11.25 {ECO:0000250|UniProtKB:Q9ZVP5, ECO:0000255|PROSITE-ProRule:PRU00159};
gene:MD00G1089200	2.86	2.59	2.75	2.8	3.17	3.16	195	140	137	161	180	202	1.181	0.24	0.129146	0.233318	false		gene:MD02G1175800	12.1	16.18	13.48	39.73	38.24	38.09	387	411	315	1074	1021	1143	2.964	1.567	4.34827e-57	1.03133e-55	up	--	--
gene:MD00G1089400	0.95	0.82	0.53	0.33	0.21	0.69	44	30	18	13	8	30	0.571	-0.808	0.0914715	0.176881	false		gene:MD02G1175900	7.07	7.75	8.02	2.94	2.32	3.09	718	625	595	252	197	294	0.389	-1.362	1.85407e-30	2.59995e-29	down	Autophagy protein 16 (ATG16)	RecName: Full=Filament-like plant protein 7; Short=AtFPP7;
gene:MD00G1089500	1.74	1.92	2.23	0.75	1.58	1.52	33	29	31	12	25	27	0.694	-0.527	0.204905	0.335367	false		gene:MD02G1177100	46.57	43.9	49.94	2.05	1.78	1.94	1128	845	884	42	36	44	0.044	-4.518	7.18335e-174	5.15497e-172	down	Polysaccharide biosynthesis	RecName: Full=Protein IRX15-LIKE;
gene:MD00G1089600	0.38	0.36	0.22	0.11	0.27	0.14	24	18	10	6	14	8	0.566	-0.82	0.162144	0.279502	false		gene:MD02G1178600	0.43	0.35	0.51	0.07	0.11	0.1	28	18	24	4	6	6	0.233	-2.101	0.000400328	0.00138752	down	Adenovirus E3 region protein CR2	RecName: Full=Probable LRR receptor-like serine/threonine-protein kinase At4g37250; EC=2.7.11.1; Flags: Precursor;
gene:MD00G1089700	136.25	142.07	144.26	119.31	111.97	115.75	7385	6118	5714	5467	5067	5888	0.873	-0.196	3.9916e-05	0.000160146	false		gene:MD02G1180400	98.96	99.84	96.41	42	47.41	42.01	4975	3988	3542	1785	1990	1982	0.473	-1.081	2.10238e-88	7.40129e-87	down	Natural resistance-associated macrophage protein	RecName: Full=Metal transporter Nramp3; Short=AtNramp3;
gene:MD00G1089900	0	0.14	0	0	0	0	0	2	0	0	0	0	0.27	-1.888	0.620101	NA	false		gene:MD02G1181900	0.06	0.26	0.32	2.64	3.86	3.74	2	7	8	77	111	121	18.235	4.189	1.92504e-21	2.06661e-20	up	Conserved in the green lineage and diatoms 27	RecName: Full=Protein CONSERVED IN THE GREEN LINEAGE AND DIATOMS 27, chloroplastic {ECO:0000303|PubMed:23043051}; Flags: Precursor;
gene:MD00G1090000	13.43	10.06	13.44	10.97	6.24	6.7	647	385	473	447	251	303	0.689	-0.537	0.075154	0.150277	false		gene:MD02G1182500	0.72	0.71	0.75	3.8	4.13	5.35	46	36	35	204	219	319	6.455	2.69	3.2549e-36	5.248e-35	up	NPH3 family	RecName: Full=BTB/POZ domain-containing protein SR1IP1 {ECO:0000305}; AltName: Full=Protein ATSR1-INTERACTION PROTEIN 1 {ECO:0000303|PubMed:24528504};
gene:MD00G1090300	2.49	0.58	2.15	0.55	1.66	1.87	27	5	17	5	15	19	0.825	-0.278	0.655557	0.77609	false		gene:MD02G1186800	6.44	6.32	5.76	15.89	17.63	16.8	444	346	290	926	1015	1087	2.885	1.529	7.82831e-68	2.14274e-66	up	Tetratricopeptide repeat	RecName: Full=Pentatricopeptide repeat-containing protein At5g67570, chloroplastic; AltName: Full=Protein DELAYED GREENING 1; AltName: Full=Protein EMBRYO DEFECTIVE 1408; Flags: Precursor;
gene:MD00G1090500	0.65	0.41	0.72	1.48	1.06	2.2	16	8	13	31	22	51	2.849	1.51	0.00118683	0.00379362	up		gene:MD02G1187500	11.77	11.46	12.15	4.06	5.84	5.44	309	239	233	90	128	134	0.461	-1.118	7.71499e-12	5.58061e-11	down	Domain of unknown function (DUF4228)	--
gene:MD00G1090600	0	0.23	0.12	0	0	0	0	2	1	0	0	0	0.174	-2.519	0.391694	NA	false		gene:MD02G1189500	0.27	0.2	0.19	0.79	0.56	0.53	17	10	9	43	30	32	3.043	1.605	0.000337811	0.00118453	up	QLQ	RecName: Full=Growth-regulating factor 1; Short=AtGRF1; AltName: Full=Transcription activator GRF1;
gene:MD00G1090900	2.22	3.22	3.01	1.47	1.18	1.67	160	185	159	90	71	113	0.545	-0.875	2.39187e-05	9.91129e-05	false		gene:MD02G1189600	24.01	23.2	26.24	63.41	63.97	64.52	740	568	591	1652	1646	1866	2.78	1.475	4.59269e-92	1.66392e-90	up	AhpC/TSA family	RecName: Full=Thioredoxin-like protein AAED1, chloroplastic; AltName: Full=AhpC/TSA antioxidant enzyme domain-containing protein 1; Flags: Precursor;
gene:MD00G1091100	6.63	6.5	7.37	6.53	6.69	7.16	393	306	319	327	331	398	1.058	0.081	0.485412	0.63585	false		gene:MD02G1192900	0.16	0.21	1.35	0	0	0	2	2	12	0	0	0	0.032	-4.961	0.00334589	0.00978166	down	--	--
gene:MD00G1091200	7.97	7.69	7	7.32	8.08	9.16	215	165	138	167	182	232	1.152	0.204	0.191271	0.318397	false		gene:MD02G1193700	18.97	17.2	17.17	33.06	33.55	34.42	866	624	573	1276	1279	1475	2.011	1.008	4.89802e-45	9.49769e-44	up	--	RecName: Full=Cysteine desulfurase, mitochondrial; EC=2.8.1.7; AltName: Full=NIFS homolog 1 {ECO:0000303|Ref.1}; Short=AtNIFS1; AltName: Full=Protein AtMtNifS; Flags: Precursor;
gene:MD00G1091400	20.56	18.4	17.44	17.66	16.39	12.41	263	187	163	191	175	149	0.873	-0.195	0.23904	0.377569	false		gene:MD02G1195700	1.86	1.38	1.18	0.56	0.72	0.78	71	42	33	18	23	28	0.493	-1.019	0.00457455	0.0129716	down	Peroxisomal membrane protein (Pex16)	RecName: Full=Peroxisome biogenesis protein 16 {ECO:0000303|PubMed:16040658}; AltName: Full=Peroxin-16 {ECO:0000303|PubMed:16040658}; Short=AtPEX16 {ECO:0000303|PubMed:16040658}; Short=AtPex16p {ECO:0000303|PubMed:15173561}; AltName: Full=Protein SHRUNKEN SEED 1 {ECO:0000303|PubMed:10195899};
gene:MD00G1091500	0.36	0.23	0.5	0.14	0.22	0.13	6	3	6	2	3	2	0.476	-1.07	0.315643	0.465379	false		gene:MD02G1196100	3.84	4.28	3.3	0.79	1.5	1.91	86	76	54	15	28	40	0.392	-1.351	3.30991e-05	0.000134434	down	TCP family transcription factor	RecName: Full=Transcription factor TCP9;
gene:MD00G1091600	30.77	28.4	28.27	23.5	24.89	20.62	1016	745	682	656	686	639	0.838	-0.255	0.00400988	0.0115242	false		gene:MD02G1196900	0.2	0.41	0.18	0	0	0.03	12	20	8	0	0	2	0.05	-4.321	0.000577994	0.00195311	down	Peptidase inhibitor I9	RecName: Full=Subtilisin-like protease SBT4.14 {ECO:0000303|PubMed:16193095}; EC=3.4.21.- {ECO:0000305}; AltName: Full=Cucumisin-like protein; AltName: Full=Subtilase subfamily 4 member 14 {ECO:0000303|PubMed:16193095}; Short=AtSBT4.14 {ECO:0000303|PubMed:16193095}; AltName: Full=Xylem serine proteinase 1 {ECO:0000303|PubMed:10889267}; Short=AtXSP1 {ECO:0000303|PubMed:10889267}; Flags: Precursor;
gene:MD00G1091800	3.32	4.23	3.4	16.57	17.06	14.81	156	158	117	659	670	654	4.718	2.238	3.02975e-71	8.68209e-70	up		gene:MD02G1200300	10.29	12.07	11.61	55.61	56.96	54.63	455	424	375	2078	2102	2266	5.25	2.392	3.75757e-217	3.56491e-215	up	Cytochrome P450	RecName: Full=Cytochrome P450 704C1; EC=1.14.-.-; AltName: Full=Cytochrome P450 CYPD;
gene:MD00G1092000	2.12	2.15	3.01	1.44	1.23	2.55	56	45	58	32	27	63	0.764	-0.388	0.247931	0.388141	false		gene:MD02G1200600	0.64	0.81	0.56	6.2	6.63	6.58	36	36	23	293	309	345	10.227	3.354	5.02706e-61	1.27808e-59	up	Cytochrome P450	RecName: Full=Cytochrome P450 704C1; EC=1.14.-.-; AltName: Full=Cytochrome P450 CYPD;
gene:MD00G1092100	4.43	4.07	2.92	2.79	3.2	2.63	282	206	136	150	170	157	0.799	-0.324	0.0588713	0.122548	false		gene:MD02G1201500	8.5	8.1	7.35	0.17	0.35	0.41	353	267	223	6	12	16	0.042	-4.59	2.82537e-55	6.54414e-54	down	--	RecName: Full=Protein LITTLE ZIPPER 2 {ECO:0000303|PubMed:18055602};
gene:MD00G1092200	3.97	3.12	2.83	3.13	2.72	3.21	96	60	50	64	55	73	0.969	-0.046	0.857071	0.913801	false		gene:MD02G1204100	0.9	0.28	1.08	3.55	4.13	4.16	16	4	14	53	61	69	5.522	2.465	1.2895e-09	8.06329e-09	up	Protein of unknown function (DUF1499)	--
gene:MD00G1092500	0.12	0.15	0	0.14	0.21	0	2	2	0	2	3	0	1.376	0.461	0.791552	0.872045	false		gene:MD02G1205700	1.64	2.65	2.14	0.55	0.28	0.5	21	27	20	6	3	6	0.222	-2.172	0.000391302	0.00136044	down	Auxin responsive protein	RecName: Full=Auxin-responsive protein SAUR36 {ECO:0000305}; AltName: Full=Protein RESPONSE TO AUXINS AND GIBBERELLINS 1 {ECO:0000303|PubMed:23503980}; AltName: Full=Protein SENESCENCE-ASSOCIATED GENE 201 {ECO:0000305}; AltName: Full=Protein SMALL AUXIN UP RNA 36 {ECO:0000303|PubMed:12036261};
gene:MD00G1092600	22.71	22.6	22.6	18.95	15.33	19.88	550	435	400	388	310	452	0.849	-0.237	0.036627	0.0817038	false		gene:MD02G1207200	92.55	87.12	93.84	266.44	258.02	253.4	6312	4721	4677	15363	14693	16219	3.022	1.596	3.12354e-277	4.42633e-275	up	Dehydrogenase E1 component	RecName: Full=Transketolase-1, chloroplastic; Short=TK; EC=2.2.1.1; Flags: Precursor;
gene:MD00G1092800	3.18	2.79	4.07	3.52	3.07	1.99	46	32	43	43	37	27	0.907	-0.141	0.686259	0.79842	false		gene:MD02G1210200	1.64	1.76	1.82	3.27	3.94	2.87	91	78	74	154	183	150	2.056	1.04	1.67095e-07	8.80572e-07	up	Domain of unknown function (DUF4404)	RecName: Full=Scarecrow-like protein 6; Short=AtSCL6; AltName: Full=GRAS family protein 22; Short=AtGRAS-22; AltName: Full=SCL6-IV;
gene:MD00G1092900	1.71	1.8	3	2.44	3.12	2.57	54	45	69	65	82	76	1.333	0.414	0.138246	0.246103	false		gene:MD02G1214100	0.49	0.49	0.38	0.08	0.08	0	14	11	8	2	2	0	0.127	-2.975	0.00370256	0.0107088	down	C2H2-type zinc finger	RecName: Full=Zinc finger protein ZAT9;
gene:MD00G1093000	0.32	0.2	0.11	0.05	0	0.08	8	4	2	1	0	2	0.226	-2.143	0.123231	0.224942	false		gene:MD02G1216500	1.05	1.15	1.21	6.93	6.66	6	32	28	27	179	170	172	6.14	2.618	3.25308e-28	4.30476e-27	up	FKBP-type peptidyl-prolyl cis-trans isomerase	RecName: Full=Peptidyl-prolyl cis-trans isomerase FKBP20-2, chloroplastic {ECO:0000303|PubMed:15047905}; Short=PPIase FKBP20-2 {ECO:0000303|PubMed:15047905}; EC=5.2.1.8 {ECO:0000305}; AltName: Full=FK506-binding protein 20-2 {ECO:0000303|PubMed:15047905}; Short=AtFKBP20-2 {ECO:0000303|PubMed:15047905}; AltName: Full=Immunophilin FKBP20-2 {ECO:0000303|PubMed:15047905}; AltName: Full=Rotamase; Flag…
gene:MD00G1093200	59.76	55.01	61.49	18.54	14.47	18.41	633	463	476	166	128	183	0.31	-1.688	6.00521e-39	1.03961e-37	down		gene:MD02G1219200	8.93	7.49	9.15	21	18.66	18.76	410	273	307	815	715	808	2.428	1.279	2.18641e-34	3.37147e-33	up	Anaphase-promoting complex, cyclosome, subunit 3	RecName: Full=Pentatricopeptide repeat-containing protein At1g02150;
gene:MD00G1093300	9.01	10.1	9.72	13.93	14.6	13.15	303	270	239	396	410	415	1.538	0.621	1.20825e-07	6.45138e-07	false		gene:MD02G1222600	3.94	3.92	2.66	0.69	1.05	1.97	81	64	40	12	18	38	0.377	-1.408	0.000152678	0.000564785	down	zinc-finger of the FCS-type, C2-C2	RecName: Full=Protein MARD1 {ECO:0000303|PubMed:15159630}; AltName: Full=Mediator of ABA-regulated dormancy1 {ECO:0000303|PubMed:15159630}; AltName: Full=Senescence-associated protein SAG102 {ECO:0000303|PubMed:11402199};
gene:MD00G1093400	3.7	3.87	3.9	2.34	2.4	2.74	262	218	202	140	142	182	0.694	-0.527	0.000489908	0.0016733	false		gene:MD02G1222700	1.47	1.32	2.01	0.25	0.38	0.45	14	10	14	2	3	4	0.239	-2.067	0.00925573	0.0244574	down	--	--
gene:MD00G1093500	0.57	0.54	0.78	0.34	0.23	0.2	12	9	12	6	4	4	0.432	-1.212	0.101313	0.192067	false		gene:MD02G1223300	0	0.1	0.05	0.95	0.5	0.81	0	2	1	21	11	20	17.388	4.12	6.06168e-05	0.000237274	up	--	--
gene:MD00G1093600	0.33	0.53	0.15	0	0.07	0	12	15	4	0	2	0	0.068	-3.883	0.00309767	0.00913231	down		gene:MD02G1223400	17.36	14.73	14.58	51.9	53.95	51.01	313	211	192	791	812	863	3.559	1.831	8.55491e-73	2.52253e-71	up	Chaperonin 10 Kd subunit	RecName: Full=10 kDa chaperonin 1, chloroplastic {ECO:0000305}; Flags: Precursor;
gene:MD00G1093800	0	0.07	0.23	0	0.07	0.24	0	1	3	0	1	4	1.114	0.155	0.930192	0.960565	false		gene:MD02G1224900	11.9	11.66	12.68	27.55	29.55	31.06	510	397	397	998	1057	1249	2.588	1.372	3.26031e-58	7.88318e-57	up	Protein of unknown function (DUF3769)	RecName: Full=Protein TRIGALACTOSYLDIACYLGLYCEROL 4, chloroplastic {ECO:0000303|PubMed:18689504}; AltName: Full=Protein PIGMENT DEFECTIVE 320;
gene:MD00G1094100	10.61	11.63	10.34	14.29	15.22	13.2	830	723	591	945	994	969	1.393	0.479	9.11625e-09	5.34514e-08	false		gene:MD02G1225900	1.82	1.94	1.17	3.71	3.15	3.54	79	67	37	136	114	144	2.232	1.158	3.13647e-07	1.61364e-06	up	Ferrous iron transport protein B	RecName: Full=Nucleolar GTP-binding protein 1;
gene:MD00G1094500	1.19	1.23	1.19	1.03	1.82	1.04	11	9	8	8	14	9	1.141	0.191	0.766665	0.855458	false		gene:MD02G1226400	0.6	0.87	0.78	7.15	7.96	7.25	20	23	19	201	221	226	10.677	3.416	7.60056e-43	1.41421e-41	up	HAD-hyrolase-like	RecName: Full=Haloacid dehalogenase-like hydrolase domain-containing protein Sgpp; EC=3.1.3.-; AltName: Full=Subclass I phosphosugar phosphatase; Short=AtSgpp;
gene:MD00G1094600	8.95	7.59	7.27	8.27	8.9	9.19	224	151	133	175	186	216	1.174	0.231	0.137339	0.245008	false		gene:MD02G1227400	1.09	1.16	1.04	0.31	0.28	0.25	46	39	32	11	10	10	0.272	-1.876	1.96484e-05	8.23219e-05	down	Sister chromatid cohesion protein Dcc1	--
gene:MD00G1094900	6.34	6.53	5.85	5.71	5.53	5.95	243	199	164	185	177	214	0.976	-0.036	0.807355	0.882162	false		gene:MD02G1227600	1.56	3.02	1.73	5.47	4.53	3.84	26	40	21	77	63	60	2.345	1.23	0.000178525	0.00065349	up	--	RecName: Full=Riboflavin biosynthesis protein PYRD, chloroplastic; Includes: RecName: Full=Diaminohydroxyphosphoribosylaminopyrimidine deaminase; Short=DRAP deaminase; EC=3.5.4.26; AltName: Full=Riboflavin-specific deaminase; Includes: RecName: Full=Inactive 5-amino-6-(5-phosphoribosylamino)uracil reductase; AltName: Full=HTP reductase; Flags: Precursor;
gene:MD00G1095100	0	0	0.11	0.05	0.05	0.04	0	0	4	2	2	2	1.375	0.459	0.780813	0.864708	false		gene:MD02G1227800	1.89	1.87	1.57	5.83	5.35	5.74	33	26	20	86	78	94	3.363	1.75	1.13265e-09	7.11559e-09	up	Cytidine and deoxycytidylate deaminase zinc-binding region	RecName: Full=Riboflavin biosynthesis protein PYRD, chloroplastic; Includes: RecName: Full=Diaminohydroxyphosphoribosylaminopyrimidine deaminase; Short=DRAP deaminase; EC=3.5.4.26; AltName: Full=Riboflavin-specific deaminase; Includes: RecName: Full=Inactive 5-amino-6-(5-phosphoribosylamino)uracil reductase; AltName: Full=HTP reductase; Flags: Precursor;
gene:MD00G1095200	0.23	0	0.32	0	0	0	2	0	2	0	0	0	0.141	-2.823	0.297217	NA	false		gene:MD02G1228700	9.8	10.11	9.2	19.48	21.18	20.69	395	324	271	664	713	783	2.24	1.163	3.11837e-34	4.79096e-33	up	Phosphoribosyl transferase domain	RecName: Full=Ribose-phosphate pyrophosphokinase 5, chloroplastic; EC=2.7.6.1; AltName: Full=Phosphoribosyl pyrophosphate synthase 5; Flags: Precursor;
gene:MD00G1095300	7.6	7.42	7.22	9.3	9.54	9.67	588	456	408	608	616	702	1.362	0.446	5.09761e-07	2.57294e-06	false		gene:MD02G1229400	0.19	0.22	0.27	0.89	0.91	0.99	10	9	10	39	39	48	4.413	2.142	1.01355e-06	4.95635e-06	up	Cytochrome P450	RecName: Full=Ent-kaurenoic acid oxidase 1; Short=AtKAO1; EC=1.14.13.79; AltName: Full=Cytochrome P450 88A3;
gene:MD00G1095400	0.07	0.08	0.09	0.15	0.16	0.07	2	2	2	4	4	2	1.712	0.776	0.522836	0.668626	false		gene:MD02G1229500	1.84	1.68	1.3	2.92	2.77	3.41	58	42	30	78	73	101	2.002	1.002	0.0001524	0.000563882	up	AIG1 family	RecName: Full=DAR GTPase 2, mitochondrial {ECO:0000303|PubMed:16849600}; Flags: Precursor;
gene:MD00G1095600	3.37	4.14	3.08	3.48	3.94	4.23	165	161	110	144	161	194	1.17	0.227	0.189898	0.316595	false		gene:MD02G1230700	35.87	35.33	42	136.5	132.37	132.6	984	770	842	3166	3032	3414	3.775	1.917	4.49535e-166	3.05003e-164	up	Ribosomal protein L3	RecName: Full=50S ribosomal protein L3-1, chloroplastic; Flags: Precursor;
gene:MD00G1095700	127.65	130.24	128.25	125.64	118.15	117.59	6660	5399	4890	5542	5147	5758	0.995	-0.008	0.867712	0.920907	false		gene:MD02G1233200	0.89	0.74	0.56	5.92	5.39	5.28	39	26	18	220	198	218	7.946	2.99	9.20867e-38	1.5518e-36	up	Major Facilitator Superfamily	RecName: Full=Protein NUCLEAR FUSION DEFECTIVE 4 {ECO:0000303|PubMed:16698901};
gene:MD00G1095800	3.81	3.21	3.46	4.07	3.65	4.21	155	104	103	140	124	161	1.208	0.273	0.131213	0.236378	false		gene:MD02G1233400	2.25	1.78	2.67	3.98	5.29	5.38	75	47	65	112	147	168	2.326	1.218	5.82312e-08	3.19924e-07	up	EamA-like transporter family	RecName: Full=Xylulose 5-phosphate/phosphate translocator, chloroplastic; Short=Xul-5-P/phosphate translocator; Flags: Precursor;
gene:MD00G1095900	0.27	0.28	0.24	0	0	0	6	5	4	0	0	0	0.038	-4.723	0.00437025	0.0124459	down		gene:MD02G1237300	0.88	0.77	0.65	0.04	0.04	0.36	26	18	14	1	1	10	0.209	-2.258	0.00220619	0.0066945	down	--	--
gene:MD00G1096000	4	4.17	5.8	8.24	7.06	6.91	82	68	87	143	121	133	1.698	0.764	0.000409724	0.00141818	false		gene:MD02G1240800	0	0	0	0.47	0.23	0.31	0	0	0	23	11	17	94.095	6.556	1.02803e-06	5.01982e-06	up	Glycosyl hydrolases family 43	RecName: Full=Glycosyltransferase family protein 64 protein C5 {ECO:0000303|PubMed:24905498}; Short=GT64 C5 {ECO:0000303|PubMed:24905498}; EC=2.4.1.- {ECO:0000305};
gene:MD00G1096200	1.29	1.06	1.06	0.95	1.33	1.25	58	38	35	36	50	53	1.096	0.132	0.667113	0.783915	false		gene:MD02G1240900	0.05	0	0	0.35	0.5	0.57	3	0	0	17	24	31	25.167	4.653	3.2144e-06	1.48311e-05	up	Glycosyl hydrolases family 43	RecName: Full=Glycosyltransferase family protein 64 protein C5 {ECO:0000303|PubMed:24905498}; Short=GT64 C5 {ECO:0000303|PubMed:24905498}; EC=2.4.1.- {ECO:0000305};
gene:MD00G1096600	16.69	14.84	14.82	12.24	11.91	12.71	1237	874	803	767	737	884	0.844	-0.244	0.00150946	0.00472551	false		gene:MD02G1243100	9.43	8.63	8.63	26.5	27.79	29.93	411	299	275	977	1012	1225	3.351	1.744	3.18143e-85	1.08256e-83	up	lactate/malate dehydrogenase, NAD binding domain	RecName: Full=Malate dehydrogenase [NADP], chloroplastic; EC=1.1.1.82; AltName: Full=NADP-MDH; Flags: Precursor;
gene:MD00G1096700	30.58	28.67	27.13	13.72	19.7	12.59	145	108	94	55	78	56	0.564	-0.826	0.000355445	0.00124311	false		gene:MD02G1244000	0.48	0.68	0.74	9.18	9.25	8.88	23	26	26	371	369	398	15.49	3.953	1.86467e-77	5.81475e-76	up	Pyruvate kinase, alpha/beta domain	RecName: Full=Pyruvate kinase 1, cytosolic {ECO:0000305}; Short=OsPK1 {ECO:0000303|PubMed:21805151}; EC=2.7.1.40 {ECO:0000269|PubMed:21805151};
gene:MD00G1096800	0	0	0.23	0.1	0	0	0	0	2	1	0	0	0.483	-1.049	0.723743	NA	false		gene:MD02G1252400	8.09	9.94	8.8	18.08	16.24	17.3	127	124	101	240	213	255	2.052	1.037	1.33075e-10	8.9119e-10	up	DnaJ central domain	RecName: Full=Protein ORANGE-LIKE, chloroplastic {ECO:0000305}; AltName: Full=DnaJ-like cysteine-rich domain-containing protein Or-like {ECO:0000305}; Flags: Precursor;
gene:MD00G1096900	0.43	0.63	0.34	1.08	1	0.76	24	28	14	51	47	40	2.159	1.111	0.00267112	0.00798197	up		gene:MD02G1255300	7.49	6.88	7.18	19.66	21.19	18.49	540	394	378	1198	1275	1251	2.924	1.548	1.09044e-74	3.29043e-73	up	Amylo-alpha-1,6-glucosidase	RecName: Full=Alkaline/neutral invertase E, chloroplastic {ECO:0000305}; Short=A/N-INVE {ECO:0000303|PubMed:21441406}; EC=3.2.1.26 {ECO:0000269|PubMed:20304912}; Flags: Precursor;
gene:MD00G1097000	16.12	16.87	15.3	8.96	10.63	10.87	545	453	378	256	300	345	0.671	-0.576	3.22411e-07	1.65619e-06	false		gene:MD02G1255500	1.38	1.59	1.48	0.92	0.47	0.45	46	42	36	26	13	14	0.439	-1.188	0.00323286	0.0094834	down	GDSL-like Lipase/Acylhydrolase	RecName: Full=GDSL esterase/lipase At5g03610; EC=3.1.1.-; AltName: Full=Extracellular lipase At5g03610; Flags: Precursor;
gene:MD00G1097100	2.14	2.79	2.41	2.17	1.74	2.45	28	29	23	24	19	30	0.925	-0.113	0.779045	0.863506	false		gene:MD02G1255600	9.43	9.79	9.78	23.07	24.85	23.75	342	282	259	707	752	808	2.63	1.395	3.69807e-47	7.49546e-46	up	Peptidase inhibitor I9	RecName: Full=Organelle RRM domain-containing protein 1, chloroplastic {ECO:0000303|PubMed:23487777}; Flags: Precursor;
gene:MD00G1097300	36.68	34.26	32.76	30.45	29.76	31.02	1221	906	797	857	827	969	0.934	-0.098	0.179758	0.303087	false		gene:MD02G1257100	10.79	11.01	9.24	25.41	24.08	23.98	476	386	298	948	887	993	2.513	1.329	1.84892e-49	3.88828e-48	up	COQ9	--
gene:MD00G1097500	1.28	0.83	1.38	1.38	1.1	1.25	113	58	89	103	81	103	1.134	0.181	0.443753	0.597047	false		gene:MD02G1258100	0	0	0	0.04	0.26	0.12	0	0	0	2	12	6	37.013	5.21	0.00107073	0.00345733	up	Arf6-interacting domain of mitotic kinesin-like protein 1	--
gene:MD00G1097600	0.06	0.15	0.16	0	0	0	1	2	2	0	0	0	0.108	-3.211	0.162787	NA	false		gene:MD02G1258700	0.23	0.17	0.63	1.59	1.94	1.97	5	3	10	29	35	40	5.772	2.529	2.60281e-06	1.21158e-05	up	NAD dependent epimerase/dehydratase family	RecName: Full=(+)-neomenthol dehydrogenase {ECO:0000303|PubMed:18599651}; EC=1.1.1.- {ECO:0000269|PubMed:21169366}; EC=1.1.1.208 {ECO:0000269|PubMed:18599651}; AltName: Full=Menthone:neomenthol reductase; AltName: Full=Short-chain dehydrogenase/reductase 1; Short=AtSDR1;
gene:MD00G1097700	4.3	3.35	1.5	1.57	3.46	1.67	55	34	14	17	37	20	0.773	-0.371	0.406144	0.560754	false		gene:MD02G1259000	0.2	0.07	0.05	1.37	1.17	1.11	10	3	2	59	50	53	11.383	3.509	6.74549e-12	4.90256e-11	up	C-terminus of AA_permease	RecName: Full=Cationic amino acid transporter 7, chloroplastic; Flags: Precursor;
gene:MD00G1097800	3.12	2.15	3.69	4.02	4.21	4.07	133	73	115	145	150	163	1.459	0.545	0.00708752	0.0192897	false		gene:MD02G1260500	4.62	3.88	4.37	43.25	43.72	45.46	81	54	56	641	640	748	10.912	3.448	1.17184e-128	5.88282e-127	up	--	RecName: Full=50S ribosomal protein 5, chloroplastic; AltName: Full=50S ribosomal protein L18; AltName: Full=CL18; AltName: Full=Plastid-specific 50S ribosomal protein 5; Short=PSRP-5; Flags: Precursor;
gene:MD00G1098000	0.34	0.43	0.24	0.2	0	0.18	4	4	2	2	0	2	0.41	-1.287	0.354404	0.506756	false		gene:MD02G1260800	9.17	8.65	7.95	19.55	20.84	19.18	682	511	432	1229	1294	1338	2.452	1.294	1.06295e-61	2.72931e-60	up	Pyridine nucleotide-disulphide oxidoreductase	--
gene:MD00G1098200	7.66	7.15	8.93	3.64	3.12	2.82	162	120	138	65	55	56	0.428	-1.223	2.60919e-08	1.47153e-07	down		gene:MD02G1261000	0	0	0	33.7	34.05	33.04	0	0	0	928	926	1010	5273.19	12.364	1.22021e-25	1.49346e-24	up	Phospholipid methyltransferase	RecName: Full=Steroid 5-alpha-reductase DET2; Short=GhDET2; EC=1.3.1.22;
gene:MD00G1098300	32.6	26.86	27.64	22.44	23.74	23.04	689	451	427	401	419	457	0.843	-0.246	0.0170247	0.0418729	false		gene:MD02G1261200	1.5	0.98	1.31	3.77	2.83	3.1	58	30	37	123	91	112	2.702	1.434	2.7576e-08	1.5508e-07	up	P-loop containing region of AAA domain	RecName: Full=ABC transporter I family member 6, chloroplastic; Short=ABC transporter ABCI.6; Short=AtABCI6; AltName: Full=ABC transporter ATPase; AltName: Full=Non-intrinsic ABC protein 7; Short=AtNAP7; AltName: Full=Plastid SufC-like protein; Flags: Precursor;
gene:MD00G1098400	46.39	49.58	45.57	45.44	38.83	39.34	1425	1210	1023	1180	996	1134	0.929	-0.107	0.166854	0.285981	false		gene:MD02G1262200	4.18	3.96	2.56	14.6	18.69	17.51	141	106	63	416	526	554	5.009	2.324	4.44986e-51	9.61084e-50	up	GDP-mannose 4,6 dehydratase	RecName: Full=Chlorophyll(ide) b reductase NOL, chloroplastic; EC=1.1.1.294; AltName: Full=Protein NON-YELLOW COLORING 1-LIKE; Short=AtNOL; Short=Protein NYC1-LIKE; AltName: Full=Short-chain dehydrogenase/reductase NOL; Flags: Precursor;
gene:MD00G1098500	19.36	18.88	19.11	21.23	21.76	21.11	715	554	516	663	671	732	1.188	0.248	0.00313584	0.00923105	false		gene:MD02G1266600	1.75	2.1	1.07	0.61	0.79	0.75	85	81	38	25	32	34	0.463	-1.111	0.000583384	0.00196973	down	Endonuclease/Exonuclease/phosphatase family	RecName: Full=Type I inositol polyphosphate 5-phosphatase 10 {ECO:0000305}; Short=At5PTase10 {ECO:0000305}; EC=3.1.3.- {ECO:0000305};
gene:MD00G1099100	8.51	10.11	8.53	8.17	9.5	8.61	340	321	249	276	317	323	1.03	0.042	0.735823	0.833927	false		gene:MD02G1267400	11.04	9.42	11.02	3.93	2.95	3.8	462	313	337	139	103	149	0.361	-1.472	6.59821e-23	7.43627e-22	down	Arabidopsis phospholipase-like protein (PEARLI 4)	RecName: Full=Ubiquitin carboxyl-terminal hydrolase 12; EC=3.4.19.12; AltName: Full=Deubiquitinating enzyme 12; Short=AtUBP12; AltName: Full=Ubiquitin thioesterase 12; AltName: Full=Ubiquitin-specific-processing protease 12;
gene:MD00G1099300	0.12	0	0	0	0	0	1	0	0	0	0	0	0.522	-0.938	0.818255	NA	false		gene:MD02G1270400	2.96	3.56	3.59	9.06	9.29	7.11	87	83	77	225	228	196	2.688	1.427	2.57539e-14	2.11375e-13	up	Zinc knuckle	--
gene:MD00G1099400	10.72	11.33	11.48	39.32	43.02	41.19	349	293	273	1082	1169	1258	3.924	1.972	8.5684e-111	3.72759e-109	up		gene:MD02G1272300	0.03	0.08	0	1.38	1.71	1.66	1	2	0	36	44	48	43.794	5.453	3.02707e-09	1.84108e-08	up	Queuine tRNA-ribosyltransferase	--
gene:MD00G1099500	0.25	0.2	0.16	0.16	0.21	0.19	17	11	8	9	12	12	0.956	-0.065	0.913017	0.949692	false		gene:MD02G1273000	1.42	1.1	1.74	3.33	3.66	2.81	47	29	42	93	101	87	2.443	1.289	1.70303e-06	8.08086e-06	up	Transferase family	RecName: Full=BAHD acyltransferase At5g47980; EC=2.3.1.-;
gene:MD00G1099600	3.25	2.81	3.1	4.33	3.94	5.19	86	59	60	97	87	129	1.563	0.645	0.0043191	0.0123232	false		gene:MD02G1273700	8.27	8.09	8.74	18.32	17.21	17.07	426	331	329	798	740	825	2.23	1.157	1.199e-34	1.8617e-33	up	Fungal protein kinase	RecName: Full=Rust resistance kinase Lr10 {ECO:0000312|EMBL:AAC49629.1}; EC=2.7.11.1; AltName: Full=Probable receptor-like serine/threonine-protein kinase LRK10; Flags: Precursor;
gene:MD00G1099800	97.92	102.11	98.76	96.66	89.47	91.17	2164	1793	1595	1806	1651	1891	0.987	-0.019	0.748037	0.842179	false		gene:MD02G1274000	0.54	0.56	0.59	2.54	2.15	2.2	30	25	24	120	100	115	4.346	2.12	5.03937e-15	4.28909e-14	up	Wall-associated receptor kinase galacturonan-binding	RecName: Full=Rust resistance kinase Lr10 {ECO:0000312|EMBL:AAC49629.1}; EC=2.7.11.1; AltName: Full=Probable receptor-like serine/threonine-protein kinase LRK10; Flags: Precursor;
gene:MD00G1100000	6.44	6.43	4.75	7.43	8.42	7.72	208	165	112	203	227	234	1.418	0.504	0.00138171	0.004363	false		gene:MD02G1275200	28.75	25.49	24.97	63.45	61.74	65.57	947	667	601	1767	1698	2027	2.556	1.354	2.58644e-86	8.88197e-85	up	Clp protease	RecName: Full=ATP-dependent Clp protease proteolytic subunit 3, chloroplastic {ECO:0000303|PubMed:11299370}; EC=3.4.21.92; AltName: Full=Endopeptidase ClpP3 {ECO:0000303|PubMed:11299370}; Short=nClpP3; AltName: Full=nClpP4; Flags: Precursor;
gene:MD00G1100400	1.22	1.62	0.18	1.29	0.85	0.96	19	20	2	17	11	14	1.089	0.123	0.845132	0.90652	false		gene:MD02G1275400	0.71	0.41	0.75	0.06	0	0	26	12	20	2	0	0	0.036	-4.808	4.62048e-05	0.000183948	down	EamA-like transporter family	RecName: Full=WAT1-related protein At5g07050;
gene:MD00G1100500	3.52	2.79	2.78	3.71	3.23	3.98	111	70	64	99	85	118	1.275	0.35	0.110787	0.206491	false		gene:MD02G1276000	0.48	0.9	0.98	2.25	2.7	2.15	4	6	6	16	19	17	3.271	1.71	0.00727283	0.0197348	up	--	--
gene:MD00G1100600	5.77	5.57	5.02	9.33	9.19	9.22	477	366	303	652	634	715	1.799	0.847	2.52873e-19	2.54045e-18	false		gene:MD02G1276100	0.69	0	0	1.42	1.64	3.29	4	0	0	7	8	18	8.864	3.148	0.00412272	0.0118181	up	--	--
gene:MD00G1101100	0.15	0.12	0.13	0.14	0.21	0.13	13	8	8	10	15	10	1.256	0.329	0.594616	0.730625	false		gene:MD02G1279700	0.29	0.62	0.54	0	0	0	3	5	4	0	0	0	0.046	-4.451	0.0109044	0.0282449	down	--	--
gene:MD00G1101300	2.88	3.99	3.15	1.93	1.84	2.66	30	33	24	17	16	26	0.686	-0.544	0.191994	0.319341	false		gene:MD02G1283300	3.85	5.57	5.43	18.49	17.98	16.9	100	115	103	406	390	412	3.853	1.946	1.49686e-36	2.4392e-35	up	Thioredoxin	RecName: Full=Thioredoxin-like protein CITRX, chloroplastic {ECO:0000303|PubMed:15131698}; EC=1.8.-.- {ECO:0000269|PubMed:20511297}; AltName: Full=Cf-9-interacting thioredoxin {ECO:0000303|PubMed:15131698}; Short=AtCiTrx {ECO:0000303|PubMed:15131698}; AltName: Full=PEP-associated protein 10 {ECO:0000303|PubMed:21949211}; AltName: Full=Thioredoxin Trx p {ECO:0000303|PubMed:20133584}; AltName: Full…
gene:MD00G1101400	2.1	1.66	1.8	0.52	1.14	0.83	86	54	54	18	39	32	0.475	-1.075	0.000970907	0.00315693	down		gene:MD02G1283400	5.43	5.72	5.64	2.02	1.68	1.93	216	181	164	68	56	72	0.357	-1.486	1.04727e-14	8.77123e-14	down	Protein of unknown function, DUF573	RecName: Full=Trihelix transcription factor ASIL2 {ECO:0000305}; AltName: Full=6B-interacting protein 1-like 2 {ECO:0000303|PubMed:21330492}; AltName: Full=Trihelix DNA-binding protein ASIL2 {ECO:0000305};
gene:MD00G1101600	0.39	0	0.26	0	0	0	2	0	1	0	0	0	0.198	-2.334	0.451155	NA	false		gene:MD02G1284500	1.55	2.19	0.93	3.38	4.41	2.37	32	36	14	59	76	46	2.305	1.205	0.000735047	0.00244011	up	Flavodoxin-like fold	RecName: Full=NADPH:quinone oxidoreductase; EC=1.6.5.2;
gene:MD00G1101700	2.68	2.84	2.84	4.19	4.01	3.64	164	138	127	217	205	209	1.508	0.593	0.00016577	0.000609922	false		gene:MD02G1285800	2.44	2.5	1.92	4.77	5.46	4.9	113	92	65	187	211	213	2.338	1.225	5.56585e-12	4.07164e-11	up	Domain of unknown function (DUF702)	RecName: Full=Protein LATERAL ROOT PRIMORDIUM 1;
gene:MD00G1101900	0.26	0.31	0.14	0.21	0.21	0.09	15	14	6	10	10	5	0.753	-0.409	0.537046	0.681195	false		gene:MD02G1290600	0.99	0.81	0.65	0.36	0	0	23	15	11	7	0	0	0.153	-2.713	0.00232348	0.00701934	down	--	--
gene:MD00G1102100	1.43	1.46	1.3	1.27	1.01	0.9	83	67	55	62	49	49	0.806	-0.311	0.241516	0.380687	false		gene:MD02G1290900	23.01	23.62	24.2	0.79	0.77	1.28	1681	1371	1292	49	47	88	0.043	-4.535	1.18575e-248	1.38757e-246	down	--	RecName: Full=Protein LNK2 {ECO:0000303|PubMed:23818596}; AltName: Full=Night light-inducible and clock-regulated 2 {ECO:0000303|PubMed:23818596};
gene:MD00G1102200	0.15	0.26	0.29	0.13	0.11	0.12	8	11	11	6	5	6	0.565	-0.824	0.255854	0.397615	false		gene:MD02G1291200	2.76	2.24	2.1	7.89	7.86	6.03	79	51	44	191	188	162	3.239	1.696	7.97756e-16	7.03773e-15	up	Annexin	RecName: Full=Annexin D4; AltName: Full=AnnAt4;
gene:MD00G1102300	0.2	0	0.28	0	0.08	0	3	0	3	0	1	0	0.184	-2.445	0.253673	0.395121	false		gene:MD02G1291400	0.78	0.65	0.73	0.11	0.21	0.14	35	23	24	4	8	6	0.226	-2.143	0.000116009	0.000437673	down	Xylanase inhibitor C-terminal	RecName: Full=Aspartic proteinase-like protein 2; EC=3.4.23.-; Flags: Precursor;
gene:MD00G1102500	0.38	0	0.34	0.89	0.9	0	3	0	2	6	6	0	2.604	1.381	0.317742	0.467591	false		gene:MD02G1291600	0.82	0.48	0.33	0.04	0	0.03	54	25	16	2	0	2	0.045	-4.471	3.54605e-07	1.81767e-06	down	Leucine Rich Repeat	RecName: Full=Probable LRR receptor-like serine/threonine-protein kinase At3g47570; EC=2.7.11.1; Flags: Precursor;
gene:MD00G1102600	0.58	0.37	0.2	0	0.18	0.16	4	2	1	0	1	1	0.304	-1.719	0.337258	0.488941	false		gene:MD02G1292200	175.19	186.57	202.01	15.1	15.75	15.26	4062	3437	3423	296	305	332	0.087	-3.525	0	0	down	--	--
gene:MD00G1102700	399.22	415.95	423.7	252.35	259.76	261.88	14195	11751	11010	7586	7712	8739	0.664	-0.591	5.12044e-44	9.71033e-43	false		gene:MD02G1293600	0.1	0.31	0.27	1.49	1.51	1.81	2	5	4	26	26	35	7.924	2.986	1.55439e-06	7.40802e-06	up	KR domain	RecName: Full=Xanthoxin dehydrogenase; EC=1.1.1.288; AltName: Full=Protein GLUCOSE INSENSITIVE 1; AltName: Full=Protein IMPAIRED SUCROSE INDUCTION 4; AltName: Full=Protein SALOBRENO 3; AltName: Full=Protein SALT RESISTANT 1; AltName: Full=Protein SUGAR INSENSITIVE 4; AltName: Full=Short-chain alcohol dehydrogenase ABA2; AltName: Full=Short-chain dehydrogenase reductase 1; Short=AtSDR1; AltName: F…
gene:MD00G1102900	11.6	11.27	11.52	8.69	8.6	9.69	635	490	461	402	393	498	0.834	-0.261	0.00794599	0.0213681	false		gene:MD02G1293900	2.11	1.92	1.49	10.19	11.27	10.32	91	66	47	372	406	418	6.067	2.601	6.69487e-59	1.63883e-57	up	--	--
gene:MD00G1103200	1.54	2.39	1.36	1.39	0.98	0.97	17	21	11	13	9	10	0.67	-0.578	0.302678	0.451116	false		gene:MD02G1297000	1.8	2.61	1.12	24.69	26.18	24.33	33	38	15	383	401	419	14.407	3.849	5.55641e-78	1.7473e-76	up	--	--
gene:MD00G1103300	36.63	37.56	36.09	34.36	37.7	36.69	918	748	661	728	789	863	1.048	0.068	0.38446	0.53888	false		gene:MD02G1298200	22.57	23.03	20.88	8.36	8.78	8.02	2082	1688	1408	652	676	694	0.402	-1.315	4.62497e-79	1.47371e-77	down	CCCH-type zinc finger	RecName: Full=Zinc finger CCCH domain-containing protein 53; Short=OsC3H53;
gene:MD00G1103400	0	0.81	0	0	0	0	0	2	0	0	0	0	0.27	-1.888	0.620101	NA	false		gene:MD02G1299000	8.68	8	9.35	18.49	18.53	16.99	423	310	333	762	754	777	2.206	1.142	7.77671e-31	1.10064e-29	up	Lipid-droplet associated hydrolase	RecName: Full=Pheophytinase, chloroplastic; EC=3.1.1.-; AltName: Full=Pheophytin pheophorbide hydrolase; AltName: Full=Protein CO-REGULATED WITH NYE1; Flags: Precursor;
gene:MD00G1103800	15.89	14.47	16.72	28.02	27.64	26.5	550	398	423	820	799	861	1.855	0.892	1.255e-22	1.39984e-21	false		gene:MD02G1301000	22.75	23.9	22.1	7.44	5.61	6.83	369	308	262	102	76	104	0.308	-1.7	7.83955e-27	9.96183e-26	down	Arthropod defensin	RecName: Full=Defensin-like protein 2; AltName: Full=Low-molecular-weight cysteine-rich protein 69; Short=Protein LCR69; AltName: Full=Plant defensin 2.2; Flags: Precursor;
gene:MD00G1103900	6.37	5.32	5.94	8.76	9.21	9.47	380	252	259	442	459	530	1.653	0.725	6.79931e-11	4.62819e-10	false		gene:MD02G1301300	2.67	2.14	1.86	6.53	8.13	6.69	63	40	32	130	160	148	3.374	1.755	2.6534e-14	2.17565e-13	up	Arabidopsis protein of unknown function	--
gene:MD00G1104000	144.32	145.18	147.35	109.02	111.87	109.28	7348	5873	5483	4693	4756	5222	0.803	-0.316	7.08635e-14	5.70189e-13	false		gene:MD02G1301900	19.34	17.95	17.46	106.54	104.36	105.8	709	523	468	3303	3195	3641	6.138	2.618	0	0	up	Protein RETICULATA-related	RecName: Full=Protein RETICULATA-RELATED 4, chloroplastic {ECO:0000303|PubMed:23596191}; Flags: Precursor;
gene:MD00G1104100	38.18	37.99	39.47	26.83	31.98	29.26	855	676	646	508	598	615	0.809	-0.305	0.000702167	0.0023416	false		gene:MD02G1302000	0.7	0.49	0.42	1.46	1.34	0.66	18	10	8	32	29	16	2.269	1.182	0.0196466	0.0475691	up	Ribosomal protein L1p/L10e family	RecName: Full=50S ribosomal protein L1, chloroplastic; AltName: Full=CL1; Flags: Precursor;
gene:MD00G1104200	14.7	13.04	12.03	10.99	12.54	12.88	647	456	387	409	461	532	0.972	-0.041	0.690766	0.801693	false		gene:MD02G1302200	27.04	25.11	25.58	68.75	73.99	73.16	1037	765	717	2229	2369	2633	2.95	1.561	6.47462e-141	3.69813e-139	up	Ribosomal protein L1p/L10e family	RecName: Full=50S ribosomal protein L1, chloroplastic; AltName: Full=CL1; Flags: Precursor;
gene:MD00G1104300	6.14	5.65	6.94	4.33	5.19	5.31	349	255	288	208	246	283	0.842	-0.249	0.0703988	0.142319	false		gene:MD02G1302300	0.96	0.74	0.4	3.18	2.56	3.43	33	20	10	92	73	110	4.56	2.189	8.63736e-12	6.22903e-11	up	Sigma-70, region 4	RecName: Full=RNA polymerase sigma factor sigD, chloroplastic; Short=Sigma factor D; Short=Sigma-D; AltName: Full=RNA polymerase sigma factor sig4; Short=Atsig4; Short=Sigma factor 4; Flags: Precursor;
gene:MD00G1104500	0	0.15	0	0	0.14	0	0	2	0	0	2	0	1.014	0.02	0.994079	NA	false		gene:MD02G1302400	4.16	4.48	3.48	13.67	16.12	13.65	103	88	63	286	333	317	3.8	1.926	6.03099e-32	8.77604e-31	up	Uncharacterized protein family, UPF0114	--
gene:MD00G1104600	0.34	0.34	0.39	1.07	1.01	1.35	29	23	24	76	71	107	3.397	1.764	3.01987e-09	1.83703e-08	up		gene:MD02G1302500	0.73	1.28	0.8	2.49	2.26	2.09	10	14	8	29	26	27	2.613	1.386	0.00425136	0.0121537	up	--	--
gene:MD00G1104700	10	10.91	12.54	51.18	48.41	48.74	263	228	241	1138	1063	1203	4.738	2.244	1.62383e-113	7.22334e-112	up		gene:MD02G1302700	0.03	0.08	0.14	0.4	0.48	0.21	1	2	3	10	12	6	4.692	2.23	0.0192959	0.046828	up	Leucine Rich repeat	RecName: Full=Receptor-like protein EIX1 {ECO:0000305}; AltName: Full=EIX receptor 1 {ECO:0000312|EMBL:AAR28377.1}; Flags: Precursor;
gene:MD00G1104800	9.29	8.94	7.65	4.98	4.93	5.72	289	221	174	131	128	167	0.642	-0.64	4.19341e-05	0.000167782	false		gene:MD02G1302900	5.16	5.68	5.07	0.58	0.74	0.43	167	146	120	16	20	13	0.116	-3.104	1.54085e-26	1.94036e-25	down	short chain dehydrogenase	RecName: Full=Tetraketide alpha-pyrone reductase 1; EC=1.1.1.-; AltName: Full=Protein DIHYDROFLAVONOL 4-REDUCTASE-LIKE 1;
gene:MD00G1104900	0.86	1.24	1.38	1.93	1.61	1.66	33	38	39	63	52	60	1.602	0.68	0.0269328	0.0626846	false		gene:MD02G1304700	3.6	4.05	1.89	0.54	0.55	1.06	47	42	18	6	6	13	0.242	-2.047	6.1617e-05	0.000240965	down	--	--
gene:MD00G1105000	13.15	13.59	19.51	3.52	3.48	3.69	190	156	206	43	42	50	0.246	-2.024	1.97561e-18	1.92992e-17	down		gene:MD02G1304800	3.63	2.81	2.63	1.9	0.87	0.77	70	43	37	31	14	14	0.414	-1.272	0.00126716	0.00402855	down	Skp1 family, tetramerisation domain	RecName: Full=SKP1-like protein 1B; AltName: Full=SKP1-like 2; AltName: Full=UFO-binding protein 2;
gene:MD00G1105100	0	0	0.18	0	0	0	0	0	2	0	0	0	0.245	-2.029	0.577358	NA	false		gene:MD02G1305700	4.14	3.5	3.08	8.05	7.04	6.6	211	142	115	347	300	316	2.141	1.098	1.58072e-13	1.25209e-12	up	Mitochondrial ribonuclease P subunit (RPM2)	RecName: Full=Pentatricopeptide repeat-containing protein At3g53170;
gene:MD00G1105300	10.57	10.04	16.11	2.83	1.99	2.83	159	120	177	36	25	40	0.222	-2.171	3.88584e-16	3.47923e-15	down		gene:MD02G1307400	4.6	4.35	4.05	1.23	1.71	1.49	168	126	108	38	52	51	0.362	-1.468	1.20893e-10	8.11714e-10	down	Methyltransferase domain	RecName: Full=Cycloartenol-C-24-methyltransferase; EC=2.1.1.41; AltName: Full=24-sterol C-methyltransferase 1; Short=Sterol C-methyltransferase 1; AltName: Full=Protein CEPHALOPOD; AltName: Full=Protein STEROL METHYLTRANSFERASE 1;
gene:MD00G1105400	0	0.03	0	0	0	0	0	2	0	0	0	0	0.27	-1.888	0.620101	NA	false		gene:MD02G1308000	0.03	0.11	0.09	0	0	0.03	4	10	8	0	0	3	0.129	-2.949	0.0197957	0.0478854	down	Toprim domain	RecName: Full=DNA topoisomerase 2; EC=5.99.1.3; AltName: Full=DNA topoisomerase II; AltName: Full=PsTopII;
gene:MD00G1105500	0	0.1	0.1	0	0	0	0	1	1	0	0	0	0.258	-1.956	0.56737	NA	false		gene:MD02G1308500	4.36	4.15	4.29	8.54	7.39	8.48	188	142	135	311	266	343	2.028	1.02	4.87768e-13	3.77284e-12	up	Histidine biosynthesis protein	--
gene:MD00G1105600	7.41	5.44	5.41	4.53	4.29	5.13	60	35	32	31	29	39	0.81	-0.305	0.363696	0.517091	false		gene:MD02G1308600	0.82	1.47	0.72	16.93	20.23	19.61	28	40	18	490	578	630	20.2	4.336	1.10881e-106	4.68418e-105	up	RNA-binding protein Tab2/Atab2	RecName: Full=Protein TAB2 homolog, chloroplastic {ECO:0000305}; AltName: Full=Protein ATAB2 {ECO:0000303|PubMed:17139246}; Flags: Precursor;
gene:MD00G1106000	0.99	1.24	1.8	0.91	0.92	1.4	9	9	12	7	7	12	0.86	-0.218	0.742576	0.838525	false		gene:MD02G1309400	1.45	1.83	1.18	0.09	0.09	0.17	37	37	22	2	2	4	0.085	-3.55	1.35958e-07	7.22263e-07	down	Glycosyl hydrolases family 28	RecName: Full=Polygalacturonase; Short=PG; EC=3.2.1.15; AltName: Full=Pectinase; Flags: Precursor;
gene:MD00G1106100	2.07	2.05	2.18	3.2	37.08	2.2	52	41	40	68	779	52	7.156	2.839	NA	NA	false		gene:MD02G1309500	0.27	0.5	0.12	1.36	2.13	2.88	6	9	2	26	40	61	7.596	2.925	6.076e-08	3.32891e-07	up	Retinal pigment epithelial membrane protein	RecName: Full=Carotenoid 9,10(9',10')-cleavage dioxygenase 1; EC=1.14.99.n4; AltName: Full=PsCCD1; AltName: Full=PsNCED1;
gene:MD00G1106300	0	0	0	0.1	0	0.17	0	0	0	2	0	4	10.691	3.418	0.147979	NA	false		gene:MD02G1309600	8.66	6.76	6.96	51.47	59.78	48.07	92	57	54	462	530	479	7.51	2.909	1.92999e-74	5.80293e-73	up	Retinal pigment epithelial membrane protein	RecName: Full=Carotenoid 9,10(9',10')-cleavage dioxygenase 1; EC=1.14.99.n4; AltName: Full=Neoxanthin cleavage enzyme NC2; AltName: Full=PvCCD1; AltName: Full=PvNCED2;
gene:MD00G1106400	24.93	24.73	23.01	24.37	23.4	22.88	2039	1607	1375	1685	1598	1756	1.033	0.047	0.429733	0.583489	false		gene:MD02G1309700	3.87	3.59	3.99	36.42	36.44	38.59	179	132	135	1425	1408	1676	10.361	3.373	4.69748e-261	5.93101e-259	up	Retinal pigment epithelial membrane protein	RecName: Full=Carotenoid 9,10(9',10')-cleavage dioxygenase 1; EC=1.14.99.n4; AltName: Full=Neoxanthin cleavage enzyme NC2; AltName: Full=PvCCD1; AltName: Full=PvNCED2;
gene:MD00G1106500	5.92	5.59	5.17	7.29	7.81	7.57	448	336	286	466	493	537	1.441	0.527	2.77997e-07	1.43771e-06	false		gene:MD02G1310000	0.14	0.13	0.09	0.77	0.37	0.99	4	3	2	19	9	27	6.237	2.641	0.000442537	0.0015239	up	F-box-like	RecName: Full=F-box protein SKIP23; AltName: Full=SKP1-interacting partner 23;
gene:MD00G1106600	31.66	38.61	37.08	68.05	60.09	61.72	645	625	552	1172	1022	1180	1.884	0.914	2.34015e-23	2.68055e-22	false		gene:MD02G1311700	0.58	0.49	0.26	3.88	2.54	1.75	6	4	2	34	22	17	6.417	2.682	3.98451e-05	0.00015988	up	zinc-RING finger domain	RecName: Full=RING-H2 finger protein ATL70; EC=2.3.2.27 {ECO:0000305}; AltName: Full=RING-type E3 ubiquitin transferase ATL70 {ECO:0000305};
gene:MD00G1106700	1.1	1.51	0.68	0.47	0.24	0.85	11	12	5	4	2	8	0.509	-0.973	0.228819	0.365252	false		gene:MD02G1312700	0.51	0.79	0.43	0	0	0	13	16	8	0	0	0	0.015	-6.031	1.57894e-05	6.69807e-05	down	Myb-like DNA-binding domain	RecName: Full=Transcription factor MYB83 {ECO:0000303|PubMed:11597504}; AltName: Full=Myb-related protein 83 {ECO:0000303|PubMed:11597504}; Short=AtMYB83 {ECO:0000303|PubMed:11597504};
gene:MD00G1106800	0	0.03	0	0	0.07	0.15	0	1	0	0	2	5	6.378	2.673	0.19936	0.328629	false		gene:MD02G1316300	0.56	0.57	0.59	0.3	0.19	0.19	49	40	38	22	14	16	0.42	-1.252	0.0012413	0.00395305	down	non-haem dioxygenase in morphine synthesis N-terminal	--
gene:MD00G1106900	0.2	0.12	0.14	0.23	0.36	0.32	4	2	2	4	6	6	2.082	1.058	0.297989	0.446107	false		gene:MD02G1316800	1.73	1.52	1.49	25.85	25.52	23.22	57	40	36	722	704	720	16.64	4.057	8.30018e-141	4.70881e-139	up	DbpA RNA binding domain	RecName: Full=30S ribosomal protein 2, chloroplastic {ECO:0000303|PubMed:12605670}; AltName: Full=Chloroplastic small ribosomal subunit protein cS22 {ECO:0000250|UniProtKB:P82277}; AltName: Full=Plastid-specific 30S ribosomal protein 2, chloroplastic {ECO:0000303|PubMed:12605670}; Short=PSRP-2 {ECO:0000303|PubMed:12605670}; Flags: Precursor;
gene:MD00G1107000	77.51	81.33	85.77	74.6	79.55	80.67	601	501	486	489	515	587	1.022	0.031	0.747869	0.842124	false		gene:MD02G1317300	17.38	17.21	23.42	64.49	66.89	77.56	197	155	194	618	633	825	3.845	1.943	1.4699e-51	3.19732e-50	up	--	--
gene:MD00G1107100	0.91	1.15	0.6	1.14	1.11	1.01	54	54	26	57	55	56	1.3	0.378	0.21039	0.342392	false		gene:MD02G1317800	503.48	488.64	488.16	154.04	148.63	153.36	39584	30524	28048	10239	9757	11316	0.327	-1.611	0	0	down	PLAT/LH2 domain	RecName: Full=Linoleate 13S-lipoxygenase 2-1, chloroplastic; EC=1.13.11.12; AltName: Full=Lipoxygenase 2-1; Flags: Precursor;
gene:MD00G1107200	58.36	59.4	59.51	52.53	48.29	48.71	1970	1593	1468	1499	1361	1543	0.897	-0.157	0.0128696	0.0326997	false		gene:MD02G1318400	2.21	1.56	1.8	7.71	8.42	7.85	141	79	84	416	449	470	4.547	2.185	8.3393e-51	1.79274e-49	up	HeH/LEM domain	--
gene:MD00G1107300	10.67	12.47	11.47	15.39	17.76	16.45	434	403	341	529	603	628	1.525	0.609	3.81678e-09	2.30262e-08	false		gene:MD02G1319500	4.5	3.46	5.47	21.59	28.59	26.1	36	22	32	146	191	196	6.054	2.598	1.29158e-26	1.63013e-25	up	--	--
gene:MD00G1107400	0.52	0.16	0.35	0.84	0.31	0.14	8	2	4	11	4	2	1.309	0.389	0.683677	0.796299	false		gene:MD02G1319900	1.05	1.19	0.97	2.39	2.71	1.92	43	39	29	83	93	74	2.325	1.217	1.08073e-05	4.68823e-05	up	RNA helicase	RecName: Full=AAA-ATPase At4g25835; EC=3.6.1.3 {ECO:0000250|UniProtKB:Q9FLD5}; Flags: Precursor;
gene:MD00G1107500	5.03	4.81	4.34	6.28	6.83	5.43	439	334	277	464	498	445	1.387	0.472	3.87399e-05	0.000155762	false		gene:MD02G1320400	3.77	3.62	3.23	12.41	13.13	12.63	185	141	116	515	538	582	3.811	1.93	4.72004e-57	1.11872e-55	up	Major Facilitator Superfamily	--
gene:MD00G1107600	13.44	13.94	12.02	9.48	10.08	9.65	733	604	479	437	459	494	0.788	-0.344	0.000252734	0.000903756	false		gene:MD03G1001100	0.94	0.87	0.86	10.8	10.37	9.88	49	36	33	477	452	484	12.329	3.624	3.62101e-93	1.32764e-91	up	2OG-Fe(II) oxygenase superfamily	RecName: Full=Leucoanthocyanidin dioxygenase; Short=LDOX; Short=Leucocyanidin oxygenase; EC=1.14.11.19 {ECO:0000250|UniProtKB:Q96323}; AltName: Full=Anthocyanidin synthase; AltName: Full=Leucoanthocyanidin hydroxylase;
gene:MD00G1107700	43.9	39.62	37.95	147.33	135.73	153.03	258	185	163	732	666	844	3.807	1.929	2.20662e-71	6.34499e-70	up		gene:MD03G1001300	5.05	4.92	4.79	1.71	1.63	1.68	457	354	317	131	123	143	0.362	-1.468	1.95558e-27	2.52998e-26	down	Microtubule binding	RecName: Full=Kinesin-like protein KIN-14T {ECO:0000305};
gene:MD00G1107800	73.23	74.83	75.63	250.39	256.45	253.26	2499	2029	1886	7224	7307	8111	3.614	1.854	0	0	up		gene:MD03G1002600	1.42	1.62	0.97	5.45	6.31	6.78	94	85	47	304	348	420	4.883	2.288	1.0318e-40	1.84619e-39	up	Peptidase inhibitor I9	RecName: Full=Subtilisin-like protease SBT3.18 {ECO:0000303|PubMed:16193095}; EC=3.4.21.- {ECO:0000255|PROSITE-ProRule:PRU10082}; AltName: Full=Subtilase subfamily 3 member 18 {ECO:0000303|PubMed:16193095}; Short=AtSBT3.18 {ECO:0000303|PubMed:16193095}; Flags: Precursor;
gene:MD00G1108000	35.21	34.4	30.83	30.27	28.98	31.38	4814	3737	3080	3499	3308	4026	0.959	-0.06	0.2321	0.369161	false		gene:MD03G1002800	44.28	44.55	49.45	122.38	128.16	125.51	538	430	439	1257	1300	1431	2.896	1.534	3.53665e-81	1.15656e-79	up	--	--
gene:MD00G1108200	26.29	24.38	23.78	22.4	23.47	21.88	1201	885	794	865	895	938	0.966	-0.05	0.498203	0.647358	false		gene:MD03G1002900	62.43	63.28	65.81	176.92	168.42	175.04	3032	2442	2336	7265	6830	7979	2.889	1.531	1.48936e-223	1.47552e-221	up	TCP-1/cpn60 chaperonin family	RecName: Full=RuBisCO large subunit-binding protein subunit beta, chloroplastic; AltName: Full=60 kDa chaperonin subunit beta; AltName: Full=CPN-60 beta; Flags: Precursor;
gene:MD00G1108700	5.57	6.86	6.3	4.58	5.51	6.32	92	90	76	64	76	98	0.935	-0.097	0.674572	0.789407	false		gene:MD03G1003000	4.46	4.4	4.05	0.69	0.61	0.64	343	269	228	45	39	46	0.159	-2.65	8.21363e-44	1.55324e-42	down	CPL (NUC119) domain	RecName: Full=Pumilio homolog 12; Short=APUM-12; Short=AtPUM12;
gene:MD00G1108800	1.74	0.91	0.69	1.46	0.69	1.54	24	10	7	17	8	20	1.165	0.22	0.704638	0.811205	false		gene:MD03G1003100	0.03	0	0.11	3.56	3.18	4.21	1	0	3	112	99	147	91.05	6.509	1.08631e-17	1.03236e-16	up	Anaphase-promoting complex, cyclosome, subunit 3	RecName: Full=Protein MET1, chloroplastic {ECO:0000303|PubMed:25587003}; AltName: Full=PDZ domain, K-box domain, and TPR region containing protein {ECO:0000303|PubMed:15914918}; Flags: Precursor;
gene:MD00G1108900	22.4	16.45	19.55	14.35	13.16	12.7	312	182	199	169	153	166	0.73	-0.454	0.00437584	0.0124597	false		gene:MD03G1003300	3.89	3.61	3.5	9.17	10.51	8.8	210	155	138	419	474	446	2.747	1.458	1.19264e-29	1.63422e-28	up	tRNA synthetases class II core domain (F)	RecName: Full=Lysine--tRNA ligase, chloroplastic/mitochondrial {ECO:0000305}; EC=6.1.1.6 {ECO:0000305}; AltName: Full=Lysyl-tRNA synthetase {ECO:0000305}; Short=LysRS {ECO:0000305}; AltName: Full=Lysyl-tRNA synthetase 2 {ECO:0000305}; Short=AtKRS-2 {ECO:0000305}; AltName: Full=Protein OVULE ABORTION 5 {ECO:0000303|PubMed:16297076}; Flags: Precursor;
gene:MD00G1109100	23.27	24.28	24.95	31.22	34.19	30.32	485	402	380	550	595	593	1.404	0.49	7.77056e-07	3.84805e-06	false		gene:MD03G1003500	5.86	6.37	7.2	14.89	14.22	13.16	294	254	264	632	596	620	2.32	1.214	1.42633e-26	1.79749e-25	up	Neprosin activation peptide	--
gene:MD00G1109200	0	0.24	0.07	19.11	22.48	21.29	0	4	1	334	388	413	232.556	7.861	9.05218e-33	1.3464e-31	up		gene:MD03G1005300	6.66	5.94	6.94	2.3	2.58	2.73	130	92	99	38	42	50	0.414	-1.271	2.0209e-07	1.05736e-06	down	Bacterial regulatory helix-turn-helix protein, lysR family	RecName: Full=Probable cytokinin riboside 5'-monophosphate phosphoribohydrolase LOGL1; EC=3.2.2.n1; AltName: Full=Protein LONELY GUY-like 1;
gene:MD00G1109300	0.25	0	0.11	30.74	29.85	30.49	3	0	1	317	304	349	249.447	7.963	2.96014e-27	3.81784e-26	up		gene:MD03G1006300	1.26	1.29	1.08	11.37	11.71	12.05	80	65	50	609	619	716	10.243	3.357	6.74799e-122	3.21463e-120	up	Acetyl-coenzyme A synthetase N-terminus	RecName: Full=Probable acyl-activating enzyme 18, peroxisomal; EC=6.2.1.-;
gene:MD00G1109400	2.71	2.03	1.59	2.44	3.09	4.05	42	25	18	32	40	59	1.601	0.679	0.0603195	0.125105	false		gene:MD03G1007900	0.04	0.16	0	0.5	0.41	0.63	1	3	0	10	8	14	8.135	3.024	0.00369734	0.0106955	up	Protease inhibitor/seed storage/LTP family	RecName: Full=Protein YLS3; AltName: Full=Protein YELLOW-LEAF-SPECIFIC GENE 3; AltName: Full=Xylogen-like protein 9; Short=AtXYLP9; Flags: Precursor;
gene:MD00G1109500	0	0.06	0	0	0	0	0	2	0	0	0	0	0.27	-1.888	0.620101	NA	false		gene:MD03G1010700	3.9	2.89	4.48	16.95	19.58	16.53	56	33	47	206	235	223	5.014	2.326	5.04369e-29	6.82758e-28	up	Dirigent-like protein	RecName: Full=Dirigent protein 20; Short=AtDIR20; Flags: Precursor;
gene:MD00G1109600	36.33	35.19	34.86	36.25	32.81	34.12	3050	2347	2139	2573	2300	2688	1.031	0.044	0.422364	0.576442	false		gene:MD03G1011600	2.93	4.83	4.36	12.07	11.37	12.33	45	59	49	157	146	178	3.172	1.665	8.09423e-14	6.4988e-13	up	DnaJ central domain	RecName: Full=Protein PHOTOSYSTEM I ASSEMBLY 2, chloroplastic {ECO:0000303|PubMed:25228689}; Short=AtPSA2 {ECO:0000303|PubMed:25228689}; AltName: Full=Protein EMBRYO SAC DEVELOPMENT ARREST 3 {ECO:0000303|PubMed:15634699}; Flags: Precursor;
gene:MD00G1109700	7.6	7.52	6.88	110.54	99.75	99.04	136	107	90	1673	1491	1664	14.925	3.9	8.40876e-281	1.24409e-278	up		gene:MD03G1012300	0.4	0.5	0.56	1.67	1.08	1.13	25	25	26	89	57	67	2.851	1.511	3.14611e-06	1.4528e-05	up	F-box domain	RecName: Full=F-box/kelch-repeat protein At1g57790;
gene:MD00G1109800	0	0.06	0	0	0	0	0	1	0	0	0	0	0.522	-0.938	0.818255	NA	false		gene:MD03G1014400	2.81	2.29	3.71	8.92	11.01	9.54	82	53	79	220	268	261	3.568	1.835	6.9718e-22	7.59481e-21	up	Peroxidase	RecName: Full=Peroxidase 15 {ECO:0000303|PubMed:17936696}; Short=Prx15 {ECO:0000303|PubMed:17936696}; EC=1.11.1.7; AltName: Full=Anionic peroxidase {ECO:0000303|PubMed:17936696}; Flags: Precursor;
gene:MD00G1109900	13.98	13.43	13.65	15.91	13.58	14.81	849	648	606	817	689	844	1.147	0.198	0.020872	0.0501815	false		gene:MD03G1015900	4.75	4.69	3.32	7.68	7.8	8.7	792	621	404	1082	1085	1361	2.012	1.009	6.45907e-24	7.51916e-23	up	NACHT domain	RecName: Full=Putative disease resistance RPP13-like protein 1;
gene:MD00G1110000	28.15	28.34	20.38	3.65	3.7	5.61	155	124	82	17	17	29	0.18	-2.473	3.70646e-17	3.45686e-16	down		gene:MD03G1017000	3	3.08	2.59	0.78	1.04	0.96	163	133	103	36	47	49	0.341	-1.554	2.02546e-11	1.4273e-10	down	Myb-like DNA-binding domain	--
gene:MD00G1110100	0	0	0.13	0	0	0	0	0	2	0	0	0	0.245	-2.029	0.577358	NA	false		gene:MD03G1017100	2.06	2.04	1.94	0.35	0.38	0.29	131	103	90	19	20	17	0.178	-2.49	4.37459e-17	4.06532e-16	down	Leucine Rich Repeat	RecName: Full=Tyrosine-sulfated glycopeptide receptor 1 {ECO:0000305}; EC=2.7.11.1 {ECO:0000305}; AltName: Full=PSY1 receptor {ECO:0000303|PubMed:23062058};
gene:MD00G1110200	121.98	112.64	121.06	101.15	100.54	99.98	2024	1485	1468	1419	1393	1557	0.901	-0.15	0.0151992	0.0378684	false		gene:MD03G1019100	2.78	3.56	3.1	8.25	8.71	7.85	178	181	145	447	466	472	2.806	1.489	2.01208e-30	2.82036e-29	up	UDP-glucoronosyl and UDP-glucosyl transferase	RecName: Full=Soyasaponin III rhamnosyltransferase; EC=2.4.1.273 {ECO:0000269|PubMed:20350545}; AltName: Full=Soyasaponin glycosyltransferase 3; AltName: Full=UDP-rhamnose:soyasaponin III-rhamnosyltransferase;
gene:MD00G1110300	0.09	0	0	0	0	0	1	0	0	0	0	0	0.522	-0.938	0.818255	NA	false		gene:MD03G1019200	6.48	6.22	6.76	0.65	0.68	0.77	672	513	513	57	59	75	0.115	-3.121	8.56781e-96	3.20791e-94	down	--	--
gene:MD00G1110400	4.67	4.48	3.64	2.96	3.08	3.88	450	343	256	241	248	351	0.825	-0.278	0.0386203	0.0854399	false		gene:MD03G1019300	15.24	17.23	17.95	1.2	1.53	1.69	345	310	297	23	29	36	0.094	-3.415	7.33295e-58	1.76038e-56	down	Leucine rich repeat N-terminal domain	RecName: Full=Tyrosine-sulfated glycopeptide receptor 1 {ECO:0000305}; EC=2.7.11.1 {ECO:0000305}; AltName: Full=PSY1 receptor {ECO:0000303|PubMed:23062058};
gene:MD00G1110500	18.33	17.6	17.11	17.63	19.56	20.04	780	595	532	634	695	800	1.146	0.197	0.0204799	0.0493236	false		gene:MD03G1019500	5.28	5.37	6.33	1.4	0.96	1.08	218	176	191	49	33	42	0.216	-2.213	1.22296e-23	1.41048e-22	down	S-locus glycoprotein domain	RecName: Full=G-type lectin S-receptor-like serine/threonine-protein kinase LECRK3 {ECO:0000305}; Short=OsLecRK3 {ECO:0000303|PubMed:25485617}; EC=2.7.11.1 {ECO:0000305}; AltName: Full=OsRLCK135 {ECO:0000303|PubMed:19825577}; Flags: Precursor;
gene:MD00G1110700	13.42	12.52	12.11	10.75	12.73	14.02	673	499	444	456	533	660	1.047	0.066	0.517772	0.664123	false		gene:MD03G1019900	4.17	4.18	3.63	8.02	9.31	6.32	88	70	56	143	164	125	2.092	1.065	6.6949e-07	3.339e-06	up	D-mannose binding lectin	RecName: Full=G-type lectin S-receptor-like serine/threonine-protein kinase RLK1; EC=2.7.11.1; AltName: Full=Receptor-like protein kinase 1; Flags: Precursor;
gene:MD00G1110800	0	0	0	0.05	0	0	0	0	0	1	0	0	1.981	0.986	0.809078	NA	false		gene:MD03G1020000	3	3.96	2.39	7.1	6.29	6.29	60	63	35	120	105	118	2.235	1.16	1.25369e-06	6.04354e-06	up	S-locus glycoprotein domain	RecName: Full=G-type lectin S-receptor-like serine/threonine-protein kinase LECRK4 {ECO:0000305}; Short=OsLecRK4 {ECO:0000303|PubMed:25485617}; EC=2.7.11.1 {ECO:0000305}; AltName: Full=OsRLCK136 {ECO:0000303|PubMed:19825577}; Flags: Precursor;
gene:MD00G1111000	0.37	0.23	0.3	0.22	0.4	0.08	10	5	6	5	9	2	0.807	-0.31	0.713575	0.81768	false		gene:MD03G1020400	0.89	0.5	0.27	0	0	0	9	4	2	0	0	0	0.04	-4.645	0.0065623	0.0179826	down	Histone-like transcription factor (CBF/NF-Y) and archaeal histone	RecName: Full=Histone H3.2;
gene:MD00G1111400	0.15	0	0.83	0.36	0	0.16	2	0	8	4	0	2	0.567	-0.818	0.565832	0.705898	false		gene:MD03G1020700	3.34	3.32	3.2	11.39	10.51	12.5	124	98	87	358	326	436	3.711	1.892	9.18813e-38	1.54911e-36	up	Cupin domain	RecName: Full=Lysine-specific demethylase JMJ30 {ECO:0000303|PubMed:18713399}; Short=AtJMJ30 {ECO:0000303|PubMed:18713399}; EC=1.14.11.-; AltName: Full=JmjC domain-containing protein 30 {ECO:0000303|PubMed:18713399}; AltName: Full=Jumonji domain-containing protein 5 {ECO:0000303|PubMed:21115819}; Short=AtJMJD5 {ECO:0000303|PubMed:21115819};
gene:MD00G1111500	3.12	3.05	2.51	10.83	11.62	14.72	63	49	37	185	196	279	4.539	2.182	3.76782e-26	4.68501e-25	up		gene:MD03G1021200	0.03	0	0	1.82	1.82	1.41	2	0	0	116	115	100	171.792	7.425	1.8213e-12	1.36998e-11	up	PLAT/LH2 domain	RecName: Full=Linoleate 13S-lipoxygenase 2-1, chloroplastic; EC=1.13.11.12; AltName: Full=Lipoxygenase 2-1; Flags: Precursor;
gene:MD00G1111600	3.15	1.72	1.5	1.29	0.82	0.44	23	10	8	8	5	3	0.421	-1.249	0.0812088	0.16019	false		gene:MD03G1023300	8.22	8.08	7.33	85.56	81.76	85.09	224	175	146	1972	1861	2177	11.335	3.503	0	0	up	Leucine Rich repeat	RecName: Full=DNA damage-repair/toleration protein DRT100; Flags: Precursor;
gene:MD00G1111700	1.53	1.33	1.74	1.86	2.09	1.53	65	45	54	67	74	61	1.265	0.339	0.20522	0.335785	false		gene:MD03G1027000	2.67	3.11	2.75	4.99	5.74	5.63	145	134	109	229	260	287	2.043	1.031	1.80702e-11	1.27792e-10	up	Methyltransferase domain	--
gene:MD00G1111800	82.78	84.07	90.64	58.74	59.15	56.32	3242	2616	2594	1945	1934	2070	0.719	-0.476	2.10332e-15	1.82344e-14	false		gene:MD03G1029100	6.37	5.84	5.2	19.34	21.53	20.36	409	298	244	1050	1154	1227	3.725	1.897	5.70809e-98	2.2086e-96	up	Cellulose synthase	RecName: Full=Cellulose synthase-like protein E6; EC=2.4.1.-; AltName: Full=OsCslE6;
gene:MD00G1111900	21.32	21.79	19.35	16.63	17.07	16.36	983	798	652	648	657	708	0.851	-0.232	0.00404289	0.0116121	false		gene:MD03G1030700	1.8	1.78	2.04	1.09	0.5	0.9	47	37	39	24	11	22	0.472	-1.084	0.00589807	0.0163222	down	--	--
gene:MD00G1112200	0.16	0.1	0.23	0	0	0.18	2	1	2	0	0	2	0.389	-1.363	0.495611	0.645384	false		gene:MD03G1035300	8.99	9.47	11.23	20.97	26.39	20.04	184	154	168	363	451	385	2.418	1.274	3.85831e-18	3.73111e-17	up	--	--
gene:MD00G1112300	0.09	0	0	0	0.2	0	1	0	0	0	2	0	1.954	0.966	0.756782	NA	false		gene:MD03G1036700	0.16	0.31	0.33	3.22	3.46	3.25	4	6	6	67	71	75	13.532	3.758	4.1952e-16	3.74922e-15	up	FKBP-type peptidyl-prolyl cis-trans isomerase	RecName: Full=Peptidyl-prolyl cis-trans isomerase FKBP16-1, chloroplastic; Short=PPIase FKBP16-1; EC=5.2.1.8; AltName: Full=FK506-binding protein 16-1; Short=AtFKBP16-1; AltName: Full=Immunophilin FKBP16-1; AltName: Full=Rotamase; Flags: Precursor;
gene:MD00G1112400	0.17	0.14	0.39	0.3	0.14	0.12	6	4	10	9	4	4	0.851	-0.232	0.781191	0.864928	false		gene:MD03G1036900	0.7	0.81	0.72	1.7	1.38	1.61	67	61	50	137	110	144	2.246	1.167	8.47027e-08	4.58459e-07	up	Leucine Rich Repeat	RecName: Full=LRR receptor-like serine/threonine-protein kinase {ECO:0000305}; EC=2.7.11.1 {ECO:0000305}; AltName: Full=LRR receptor-like serine/threonine-protein kinase At4g26540 {ECO:0000305}; AltName: Full=Protein RECEPTOR OF RGF1 {ECO:0000303|PubMed:27229311}; AltName: Full=Protein RGF1 INSENSITIVE 3 {ECO:0000303|PubMed:27229312}; Flags: Precursor;
gene:MD00G1112500	43.99	44.56	45.04	102.77	97.25	98.46	1763	1419	1319	3482	3254	3703	2.376	1.249	1.29319e-116	5.89307e-115	up		gene:MD03G1037700	0	0	0	8.98	9.17	9.29	0	0	0	242	244	278	1405.08	10.456	1.43756e-18	1.41129e-17	up	Fructose-bisphosphate aldolase class-I	RecName: Full=Fructose-bisphosphate aldolase, cytoplasmic isozyme 1; EC=4.1.2.13;
gene:MD00G1112600	0.12	0.62	0.17	0	0.15	0.26	1	4	1	0	1	2	0.487	-1.038	0.544704	0.687843	false		gene:MD03G1037900	16.89	15.56	17.36	37.08	38.92	37.77	635	465	477	1179	1222	1333	2.428	1.28	1.2603e-59	3.12378e-58	up	--	RecName: Full=SufE-like protein 1, chloroplastic/mitochondrial {ECO:0000303|PubMed:17452319}; AltName: Full=Chloroplastic SufE {ECO:0000303|PubMed:16455656}; Short=CpSufE {ECO:0000303|PubMed:16455656}; AltName: Full=Protein EMBRYO DEFECTIVE 1374; AltName: Full=Protein SULFUR E {ECO:0000303|PubMed:16437155}; Short=AtSUFE {ECO:0000303|PubMed:16437155}; AltName: Full=Protein SULFUR E 1 {ECO:0000303|…
gene:MD00G1113000	1.85	2.6	1.34	5.27	5.33	7.87	17	19	9	41	41	68	3.398	1.765	8.87706e-06	3.89466e-05	up		gene:MD03G1038000	0.2	0.58	0.07	0.84	1.1	1.09	4	9	1	14	18	20	3.797	1.925	0.00568831	0.01582	up	Late embryogenesis abundant protein	--
gene:MD00G1113200	5.72	5.24	4.85	3.38	4.06	3.41	184	134	114	92	109	103	0.728	-0.459	0.0146725	0.0367332	false		gene:MD03G1038500	1.22	1.7	1.41	0.15	0.46	0.68	19	21	16	2	6	10	0.322	-1.635	0.00994055	0.0260355	down	--	--
gene:MD00G1113500	24.04	25.49	33.22	25.21	23.12	27.38	203	171	205	180	163	217	0.975	-0.036	0.82916	0.896364	false		gene:MD03G1038900	1.27	1.81	1.39	0	0.61	0.09	15	17	12	0	6	1	0.163	-2.614	0.00261757	0.00784149	down	MreB/Mbl protein	RecName: Full=Heavy metal-associated isoprenylated plant protein 47 {ECO:0000303|PubMed:21072340, ECO:0000303|PubMed:23368984}; Short=AtHIP47 {ECO:0000303|PubMed:21072340, ECO:0000303|PubMed:23368984}; Flags: Precursor;
gene:MD00G1113700	5.29	5.29	4.91	6.7	6.21	6.57	355	282	241	380	348	414	1.336	0.418	0.000237298	0.000852186	false		gene:MD03G1039500	0.76	0.95	1.56	3.59	3.54	3.31	10	10	15	40	39	41	3.45	1.786	3.72315e-05	0.000150128	up	Seed dormancy control	RecName: Full=Transcription factor TGA2.3 {ECO:0000305}; AltName: Full=OsNIF3 {ECO:0000312|EMBL:BAB72063.1}; AltName: Full=bZIP transcription factor 3 {ECO:0000303|PubMed:18065552}; Short=OsbZIP03 {ECO:0000303|PubMed:18065552};
gene:MD00G1113800	9.32	8.85	8.05	9.43	8.55	8.43	615	464	388	526	471	522	1.069	0.097	0.330425	0.481404	false		gene:MD03G1040000	17.69	14.06	20.38	31.49	40.81	38.99	190	120	160	286	366	393	2.269	1.182	3.15013e-14	2.57289e-13	up	DnaJ domain	RecName: Full=Chaperone protein dnaJ 11, chloroplastic; Short=AtDjC11; Short=AtJ11; Flags: Precursor;
gene:MD00G1113900	45.67	39.41	34.49	21.63	24.92	29.22	1069	733	590	428	487	642	0.673	-0.571	1.92753e-07	1.01119e-06	false		gene:MD03G1040600	3.88	4.75	3.73	9.96	8.67	9.27	546	530	383	1184	1018	1223	2.404	1.265	3.97723e-41	7.19307e-40	up	CLASP N terminal	RecName: Full=Proteasome activator subunit 4; AltName: Full=Proteasome activator PA200;
gene:MD00G1114000	0.46	0.93	0.25	0.22	0.11	0.2	5	8	2	2	1	2	0.342	-1.548	0.1889	0.315366	false		gene:MD03G1042800	39.35	36.78	37.73	315.45	310.24	294.79	478	355	335	3240	3147	3361	8.588	3.102	0	0	up	Photosystem I psaG / psaK	RecName: Full=Photosystem I reaction center subunit V, chloroplastic; AltName: Full=PSI-G; Flags: Precursor;
gene:MD00G1114100	8.22	8.39	6.65	5.08	4.63	4.91	132	107	78	69	62	74	0.668	-0.583	0.00857009	0.0228611	false		gene:MD03G1044000	3.62	3.15	2.74	1.55	0.88	1.48	94	65	52	34	19	36	0.437	-1.196	0.000126658	0.000475019	down	BTB/POZ domain	RecName: Full=FH protein interacting protein FIP2; AltName: Full=BTB/POZ domain-containing protein At5g55000;
gene:MD00G1114200	1.56	0.76	1.18	0.61	0.83	0.83	18	7	10	6	8	9	0.686	-0.544	0.411617	0.566425	false		gene:MD03G1046500	10.2	11.01	10.44	45.2	44.63	52.12	246	211	184	922	899	1180	4.779	2.257	2.4525e-107	1.04262e-105	up	Protein of unknown function (DUF2488)	RecName: Full=Uncharacterized protein ycf54; AltName: Full=ORF108;
gene:MD00G1114300	1.75	1.26	1.51	1.3	1.26	1.05	108	62	68	68	65	61	0.847	-0.239	0.334488	0.485735	false		gene:MD03G1047200	0.87	0.76	1.07	16.96	19.87	19.38	20	14	18	331	383	420	22.327	4.481	5.52129e-77	1.70748e-75	up	NADH-quinone oxidoreductase cyanobacterial subunit N	RecName: Full=NAD(P)H-quinone oxidoreductase subunit N, chloroplastic {ECO:0000305}; EC=1.6.5.- {ECO:0000305}; AltName: Full=NAD(P)H dehydrogenase subunit N {ECO:0000303|PubMed:21785130}; Short=NDH subunit N {ECO:0000305}; Short=NDH-N {ECO:0000303|PubMed:15608332}; AltName: Full=NADH-plastoquinone oxidoreductase subunit N {ECO:0000305}; Flags: Precursor;
gene:MD00G1114400	14.37	12.66	16.34	19.58	19.25	19.91	533	373	443	614	596	693	1.44	0.526	4.82895e-07	2.44174e-06	false		gene:MD03G1048800	0.69	0.87	0.55	1.67	1.13	1.44	52	52	30	106	71	101	2.134	1.094	4.76694e-05	0.00018942	up	Leucine Rich repeats (2 copies)	RecName: Full=Probable LRR receptor-like serine/threonine-protein kinase At1g06840; EC=2.7.11.1; Flags: Precursor;
gene:MD00G1114500	2.4	2.3	2.36	1.53	1.67	1.48	249	190	179	134	145	144	0.703	-0.508	0.00118666	0.00379346	false		gene:MD03G1049900	138.68	148.47	143.34	41.8	45.15	40.28	2825	2403	2134	720	768	770	0.314	-1.671	2.07955e-137	1.13749e-135	down	AP2 domain	RecName: Full=Pathogenesis-related genes transcriptional activator PTI6; AltName: Full=PTO-interacting protein 6;
gene:MD00G1114600	0.33	0.32	0.19	0.37	0.43	0.37	28	22	12	27	31	30	1.48	0.566	0.169925	0.290045	false		gene:MD03G1051400	0.86	1.6	0.81	0.22	0.06	0.12	32	47	22	7	2	4	0.131	-2.93	1.1354e-06	5.50886e-06	down	Cytochrome P450	RecName: Full=Trans-cinnamate 4-monooxygenase; EC=1.14.13.11; AltName: Full=Cinnamic acid 4-hydroxylase; Short=C4H; Short=CA4H; AltName: Full=Cytochrome P450 73; AltName: Full=Cytochrome P450C4H;
gene:MD00G1114700	0.34	0.14	0	0.13	0.54	0.24	3	1	0	1	4	2	1.943	0.958	0.541808	0.685243	false		gene:MD03G1051900	0.43	0.11	0.59	0.81	1.23	0.93	20	4	20	32	48	41	2.816	1.494	0.00122879	0.00391582	up	GIT coiled-coil Rho guanine nucleotide exchange factor	RecName: Full=Transcription factor RF2b;
gene:MD00G1114800	33.29	34.88	34.4	34.89	31.91	35.42	711	592	537	630	569	710	1.06	0.085	0.340139	0.491993	false		gene:MD03G1054400	0.41	0.24	0.39	1.09	0.92	1.02	30	14	21	67	56	70	3.063	1.615	1.32613e-06	6.3726e-06	up	BspA type Leucine rich repeat region (6 copies)	RecName: Full=Putative disease resistance protein RGA4; AltName: Full=RGA4-blb;
gene:MD00G1115000	0	0	0	0.12	0	0.22	0	0	0	2	0	4	10.691	3.418	0.147979	NA	false		gene:MD03G1054600	2.68	2.82	1.93	11.19	11.23	11.76	97	81	51	342	339	399	4.864	2.282	5.85811e-46	1.15528e-44	up	Glucose inhibited division protein A	--
gene:MD00G1115100	8.98	7.62	7.07	9.57	9.13	8.62	172	116	99	155	146	155	1.223	0.29	0.100038	0.190204	false		gene:MD03G1056400	1.42	1.18	1.28	0.14	0.21	0.33	74	49	49	6	9	16	0.184	-2.438	3.54973e-09	2.14613e-08	down	Multicopper oxidase	RecName: Full=Laccase-3; EC=1.10.3.2; AltName: Full=Benzenediol:oxygen oxidoreductase 3; AltName: Full=Diphenol oxidase 3; AltName: Full=Urishiol oxidase 3; Flags: Precursor;
gene:MD00G1115200	35.6	36	32.94	29.88	24.44	26.28	778	625	526	552	446	539	0.82	-0.287	0.00324092	0.0095054	false		gene:MD03G1057000	7.15	5.85	8.32	2.96	1.93	2	80	52	68	28	18	21	0.343	-1.544	3.88309e-06	1.77603e-05	down	Domain of unknown function (DUF4228)	--
gene:MD00G1115300	2.04	1.68	2.09	3.7	4.27	4	75	49	56	115	131	138	2.191	1.131	1.97073e-07	1.0324e-06	up		gene:MD03G1057400	32	29.74	30.49	62.35	59.87	62.28	1713	1265	1193	2822	2676	3129	2.125	1.088	1.18297e-86	4.08326e-85	up	WRKY DNA -binding domain	RecName: Full=WRKY transcription factor WRKY24 {ECO:0000303|PubMed:15047897}; Short=OsWRKY24 {ECO:0000303|PubMed:15047897};
gene:MD00G1115400	33.2	30.89	39.43	157.84	170.51	154.76	878	649	762	3529	3765	3841	4.965	2.312	3.15952e-199	2.66614e-197	up		gene:MD03G1059100	10.82	10.04	11.39	5.25	4.32	4.06	156	115	120	64	52	55	0.449	-1.155	1.74787e-07	9.19811e-07	down	GCN5-like protein 1 (GCN5L1)	RecName: Full=Biogenesis of lysosome-related organelles complex 1 subunit 1; Short=BLOC-1 subunit 1; AltName: Full=GCN5-like protein 1; AltName: Full=Protein RT14 homolog;
gene:MD00G1115500	0.91	0.62	0.57	1.56	1.68	2.55	22	12	10	32	34	58	2.911	1.542	0.000245429	0.00087913	up		gene:MD03G1059200	39.58	40.17	40.09	7.5	6.65	7.9	1255	1012	929	201	176	235	0.196	-2.353	6.30662e-126	3.10114e-124	down	Peroxidase	RecName: Full=Peroxidase 4 {ECO:0000250|UniProtKB:Q42578}; EC=1.11.1.7; Flags: Precursor;
gene:MD00G1115600	2.99	3.73	2.19	3.09	3.07	2.83	230	228	123	201	197	204	1.072	0.1	0.56176	0.702234	false		gene:MD03G1059600	21.59	22.85	23.34	10	10.04	11.51	1177	990	930	461	457	589	0.495	-1.014	2.33443e-31	3.34194e-30	down	Kinase-like	RecName: Full=CBL-interacting serine/threonine-protein kinase 10; EC=2.7.11.1; AltName: Full=SNF1-related kinase 3.8; AltName: Full=SOS2-like protein kinase PKS2; AltName: Full=SOS3-interacting protein 1;
gene:MD00G1115700	17.9	19.22	19.25	94.49	93.06	93.19	565	482	444	2521	2452	2760	5.307	2.408	7.48191e-278	1.07385e-275	up		gene:MD03G1059900	0.07	0	0	0.38	0.34	0.3	2	0	0	9	8	8	13.448	3.749	0.00545253	0.0152285	up	CCT motif	RecName: Full=Protein CHLOROPLAST IMPORT APPARATUS 2; Flags: Precursor;
gene:MD00G1116000	7.24	9.86	9.04	6.31	7.19	6.53	182	197	166	134	151	154	0.816	-0.293	0.0898166	0.174263	false		gene:MD03G1061400	7.4	8.95	8.17	3.48	4.53	2.73	176	169	142	70	90	61	0.465	-1.105	1.86192e-07	9.77988e-07	down	Gamma interferon inducible lysosomal thiol reductase (GILT)	--
gene:MD00G1116100	28.91	26.89	24.74	19.65	20.33	20.62	2536	1874	1586	1457	1489	1697	0.799	-0.324	7.43233e-08	4.04366e-07	false		gene:MD03G1062000	9.65	11	8.83	20.62	19.96	20.52	190	172	127	343	328	379	2.204	1.14	2.50098e-17	2.34625e-16	up	--	--
gene:MD00G1116200	0.11	0	0	0	0	0	1	0	0	0	0	0	0.522	-0.938	0.818255	NA	false		gene:MD03G1062100	6.4	8.26	9.03	17.96	16.73	16.39	190	195	196	451	415	457	2.304	1.204	2.38914e-18	2.32847e-17	up	--	RecName: Full=Serine/threonine-protein kinase STY8 {ECO:0000305}; EC=2.7.11.1 {ECO:0000269|PubMed:17090544}; AltName: Full=Serine/threonine/tyrosine-protein kinase 8 {ECO:0000303|PubMed:16429265};
gene:MD00G1116300	28.19	30.3	28.26	23.28	25.78	23.8	520	444	381	363	397	412	0.893	-0.164	0.11639	0.214755	false		gene:MD03G1062600	18.67	19.25	19.76	37.71	40.08	38.77	1094	896	846	1868	1961	2132	2.15	1.104	9.24928e-67	2.50312e-65	up	Pentacotripeptide-repeat region of PRORP	RecName: Full=Pentatricopeptide repeat-containing protein At2g30100, chloroplastic; Flags: Precursor;
gene:MD00G1116400	3.52	2.83	3.95	0.09	0.31	0	94	60	77	2	7	0	0.04	-4.64	5.7172e-16	5.07566e-15	down		gene:MD03G1065000	1.6	1.43	0.48	0.13	0.19	0.23	59	42	13	4	6	8	0.168	-2.573	6.16267e-06	2.75011e-05	down	Nuclear receptor-binding factor 2, autophagy regulator	RecName: Full=Protein CHUP1, chloroplastic; AltName: Full=Protein CHLOROPLAST UNUSUAL POSITIONING 1;
gene:MD00G1116500	0.53	0	0	0	0	0	1	0	0	0	0	0	0.522	-0.938	0.818255	NA	false		gene:MD03G1066000	132.77	132.57	138.78	500.46	481.47	478.3	7534	5977	5755	24009	22811	25471	3.84	1.941	0	0	up	Aluminium induced protein	RecName: Full=Asparagine synthetase [glutamine-hydrolyzing]; Short=AS; EC=6.3.5.4;
gene:MD00G1116600	7.04	5.27	7.86	1.26	1.41	1.51	239	142	195	36	40	48	0.22	-2.185	1.55422e-21	1.67356e-20	down		gene:MD03G1067900	0.47	0.76	1.02	0	0.07	0	17	22	27	0	2	0	0.03	-5.057	1.378e-05	5.89254e-05	down	Domain of unknown function (DUF3474)	RecName: Full=Omega-3 fatty acid desaturase, chloroplastic; EC=1.14.19.-; Flags: Precursor;
gene:MD00G1116700	3.21	4.12	2.85	3.75	3.67	3.76	154	157	100	152	147	169	1.167	0.223	0.21152	0.343864	false		gene:MD03G1068500	2.73	2.94	2.7	9.7	10.13	10.31	251	215	182	755	779	891	3.833	1.939	7.22033e-82	2.38676e-80	up	AAA domain (Cdc48 subfamily)	RecName: Full=Protein SMAX1-LIKE 7 {ECO:0000303|PubMed:23893171}; Short=AtSMXL7 {ECO:0000303|PubMed:23893171}; AltName: Full=Protein D53-like 1 {ECO:0000303|PubMed:24336200}; Short=AtD53-like 1 {ECO:0000303|PubMed:24336200}; AltName: Full=Protein D53-like SMXL 7 {ECO:0000303|PubMed:26546446};
gene:MD00G1117300	0	0	0.13	0	0	0	0	0	1	0	0	0	0.522	-0.938	0.818255	NA	false		gene:MD03G1070400	1.93	2.2	1.98	12.63	12.25	12.6	64	58	48	355	340	393	6.556	2.713	4.3821e-59	1.08056e-57	up	non-haem dioxygenase in morphine synthesis N-terminal	RecName: Full=Probable 2-oxoglutarate-dependent dioxygenase AOP1; EC=1.14.11.-;
gene:MD00G1118300	0.06	0	0	0	0.07	0.13	1	0	0	0	1	2	2.75	1.46	0.581382	NA	false		gene:MD03G1071800	5.05	6.66	4.62	36.57	36.24	38.54	245	257	164	1501	1469	1756	7.262	2.86	4.49508e-188	3.55217e-186	up	Phosphoesterase family	RecName: Full=Non-specific phospholipase C1; EC=3.1.-.-; Flags: Precursor;
gene:MD00G1118400	0.06	0.04	0.16	0	0	0.09	2	1	4	0	0	3	0.401	-1.32	0.442087	0.595567	false		gene:MD03G1072200	0.74	0.61	1.09	2.63	2.15	1.97	55	36	59	165	133	137	2.953	1.562	1.17479e-10	7.88951e-10	up	AAA ATPase domain	RecName: Full=Putative disease resistance RPP13-like protein 1;
gene:MD00G1118500	0.19	0	0.52	0	0	0	1	0	2	0	0	0	0.18	-2.478	0.404344	NA	false		gene:MD03G1073300	3.52	4.52	3.54	1.66	0.73	1.45	98	100	72	39	17	38	0.354	-1.497	7.16933e-07	3.56345e-06	down	C2H2-type zinc finger	--
gene:MD00G1118600	3.97	4.94	3.66	3.95	3.54	4.4	196	194	132	165	146	204	1.008	0.011	0.947505	0.970714	false		gene:MD03G1073500	0.53	0.69	0.83	2.51	2.99	2.7	27	28	31	108	127	129	4.288	2.1	2.37463e-15	2.05493e-14	up	Transmembrane secretion effector	RecName: Full=Sodium-dependent phosphate transport protein 1, chloroplastic; AltName: Full=Anion transporter 1; AltName: Full=Na(+)/PI cotransporter 1; AltName: Full=Phosphate transporter PHT4;1; AltName: Full=Sodium/phosphate cotransporter 1; Flags: Precursor;
gene:MD00G1118800	0.64	0.95	0.65	1.35	0.74	1.43	23	27	17	41	22	48	1.678	0.747	0.0626787	0.129209	false		gene:MD03G1073600	2.32	2.01	1.37	0.3	0.41	0.18	109	75	47	12	16	8	0.165	-2.603	1.2299e-11	8.79601e-11	down	Cytochrome P450	RecName: Full=Cytochrome P450 86A1; EC=1.14.13.205 {ECO:0000269|PubMed:9500987}; AltName: Full=CYPLXXXVI; AltName: Full=P450-dependent fatty acid omega-hydroxylase; AltName: Full=Protein HYDROXYLASE OF ROOT SUBERIZED TISSUE;
gene:MD00G1118900	0.76	0.59	0.39	0.78	0.23	0.65	16	10	6	14	4	13	1.014	0.02	0.975482	0.986905	false		gene:MD03G1073700	45.87	52.98	60.18	227.49	220.09	203.85	316	290	303	1325	1266	1318	4.375	2.129	9.5953e-101	3.84098e-99	up	Thylakoid soluble phosphoprotein TSP9	--
gene:MD00G1119400	8.85	7.47	9.41	4.39	4.26	4.95	179	120	139	75	72	94	0.562	-0.83	3.48409e-05	0.000141133	false		gene:MD03G1073800	99.01	97.34	99.95	213.03	214.45	226.9	3760	2937	2774	6840	6800	8087	2.347	1.231	3.62122e-172	2.5658e-170	up	Ribosomal protein L4/L1 family	RecName: Full=50S ribosomal protein L4, chloroplastic; AltName: Full=CL4; AltName: Full=R-protein L4; Flags: Precursor;
gene:MD00G1119700	0	0	0.19	0	0	0	0	0	1	0	0	0	0.522	-0.938	0.818255	NA	false		gene:MD03G1074000	5.62	5.47	6.11	29.57	28.41	28.36	321	248	255	1428	1355	1520	5.35	2.42	4.84881e-171	3.37858e-169	up	ThiC-associated domain	RecName: Full=Phosphomethylpyrimidine synthase, chloroplastic; EC=4.1.99.17; AltName: Full=Hydroxymethylpyrimidine phosphate synthase; Short=HMP-P synthase; Short=HMP-phosphate synthase; Short=HMPP synthase; AltName: Full=Protein PYRIMIDINE REQUIRING; AltName: Full=Thiamine biosynthesis protein ThiC; Short=Protein THIAMINE C; Flags: Precursor;
gene:MD00G1119900	9.31	9.48	10.06	9.59	9.18	9.49	209	169	165	182	172	200	1.043	0.06	0.690631	0.801591	false		gene:MD03G1074100	20.37	18.93	18.13	44.12	42.33	42.57	1553	1147	1010	2844	2695	3046	2.386	1.254	1.17547e-106	4.95958e-105	up	AAA domain	RecName: Full=ATP-dependent zinc metalloprotease FTSH 9, chloroplastic; Short=AtFTSH9; EC=3.4.24.-; Flags: Precursor;
gene:MD00G1120000	10.82	11.66	9.65	9.43	9.32	10.6	520	445	339	383	374	478	0.971	-0.042	0.697759	0.806125	false		gene:MD03G1075900	0.81	0.69	0.94	0.39	0.35	0.29	47	32	40	19	17	16	0.447	-1.16	0.00318888	0.0093675	down	--	--
gene:MD00G1120100	9.7	8.62	8.84	14.64	13.38	14.54	626	442	417	799	721	881	1.664	0.735	1.21591e-16	1.11089e-15	false		gene:MD03G1076200	5.83	7.07	7.02	2.58	2.16	2.46	291	280	256	109	90	115	0.385	-1.377	6.27725e-17	5.78386e-16	down	Myb DNA-binding like	RecName: Full=Transcription factor DIVARICATA;
gene:MD00G1120300	0.26	0.33	0.36	0.06	0.25	0.23	5	5	5	1	4	4	0.602	-0.731	0.472332	0.623992	false		gene:MD03G1076400	6.58	6.51	6.12	0.25	0.29	0.19	377	296	256	12	14	10	0.04	-4.648	1.89993e-61	4.87093e-60	down	Multicopper oxidase	RecName: Full=Laccase-4; EC=1.10.3.2; AltName: Full=Benzenediol:oxygen oxidoreductase 4; AltName: Full=Diphenol oxidase 4; AltName: Full=Protein IRREGULAR XYLEM 12; AltName: Full=Urishiol oxidase 4; Flags: Precursor;
gene:MD00G1120400	9.37	7.37	8.46	10.27	10.1	8.05	408	255	269	378	367	329	1.196	0.258	0.0518073	0.10988	false		gene:MD03G1077100	0.16	0.07	0	0.31	0.51	0.28	6	2	0	10	16	10	4.916	2.298	0.00920297	0.0243276	up	Protein of unknown function (DUF740)	RecName: Full=UPF0503 protein At3g09070, chloroplastic; Flags: Precursor;
gene:MD00G1120500	2.41	1.74	1.65	2.51	2.89	2.39	42	24	21	37	42	39	1.418	0.503	0.153058	0.266469	false		gene:MD03G1077700	4.43	4.47	4.23	1.51	1.79	2.36	166	133	116	48	56	83	0.46	-1.121	2.85947e-07	1.47678e-06	down	Fungal protein kinase	RecName: Full=Calmodulin-binding receptor-like cytoplasmic kinase 2; EC=2.7.11.1;
gene:MD00G1120600	12.54	13.15	11.37	10.87	11	11	1233	1027	817	904	903	1015	0.943	-0.085	0.24328	0.382727	false		gene:MD03G1080200	0.22	0.57	0.18	1.51	1.11	1.7	10	21	6	59	43	74	4.811	2.266	7.25574e-08	3.9495e-07	up	Transferase family	RecName: Full=Methanol O-anthraniloyltransferase; EC=2.3.1.232; AltName: Full=Anthraniloyl-CoA:methanol acyltransferase; AltName: Full=Benzyl alcohol O-benzoyltransferase; EC=2.3.1.196;
gene:MD00G1120700	6.78	7.84	6.11	4.18	4.73	3.98	196	180	129	102	114	108	0.66	-0.599	0.000939004	0.00306218	false		gene:MD03G1080800	0.8	0.73	0.45	1.72	1.75	1.79	44	32	18	80	80	92	2.791	1.481	2.54587e-07	1.3201e-06	up	Protein kinase domain	RecName: Full=Serine/threonine-protein kinase BSK5 {ECO:0000305}; EC=2.7.11.1 {ECO:0000305}; AltName: Full=Brassinosteroid-signaling kinase 5 {ECO:0000303|PubMed:18653891};
gene:MD00G1120800	0.26	0	0.09	0	0	0	4	0	1	0	0	0	0.124	-3.008	0.250754	NA	false		gene:MD03G1081900	1.15	0.72	1.18	12.11	13.17	11.32	44	22	33	392	421	407	12.705	3.667	1.17995e-77	3.69885e-76	up	UDP-glucoronosyl and UDP-glucosyl transferase	RecName: Full=UDP-glucose iridoid glucosyltransferase; EC=2.4.1.-; AltName: Full=UDP-glucose glucosyltransferase 7; Short=CrUGT7; AltName: Full=UDP-glycosyltransferase 76A2;
gene:MD00G1120900	2.5	2.44	2.13	2.65	1.68	2.37	164	127	102	147	92	146	1.009	0.013	0.949321	0.971718	false		gene:MD03G1082100	0	0.04	0	0.21	0.11	0.22	0	1	0	6	3	7	15	3.907	0.0142323	0.035735	up	UDP-glucoronosyl and UDP-glucosyl transferase	RecName: Full=UDP-glucose iridoid glucosyltransferase; EC=2.4.1.-; AltName: Full=UDP-glucose glucosyltransferase 7; Short=CrUGT7; AltName: Full=UDP-glycosyltransferase 76A2;
gene:MD00G1121000	3.09	1.29	1.94	2.05	1.62	1.23	48	16	22	27	21	18	0.818	-0.29	0.511836	0.658899	false		gene:MD03G1082200	1.58	2.05	1.85	19.83	20.04	20.43	63	65	54	668	667	764	11.787	3.559	1.71695e-133	9.00999e-132	up	UDP-glucoronosyl and UDP-glucosyl transferase	RecName: Full=UDP-glucose iridoid glucosyltransferase; EC=2.4.1.-; AltName: Full=UDP-glucose glucosyltransferase 7; Short=CrUGT7; AltName: Full=UDP-glycosyltransferase 76A2;
gene:MD00G1121100	3.25	4.31	4.33	4.66	4.82	4.01	38	40	37	46	47	44	1.21	0.275	0.383721	0.538113	false		gene:MD03G1082600	8.29	8.17	9.47	29.1	32.54	31.68	97	76	81	288	318	348	3.838	1.94	2.97343e-34	4.57038e-33	up	Ctr copper transporter family	RecName: Full=Copper transporter 1; Short=AtCOPT1;
gene:MD00G1121200	1.19	0.92	1.48	0.69	1.04	1.25	112	69	102	55	82	111	0.885	-0.177	0.490344	0.640587	false		gene:MD03G1084700	54.54	53.89	54.95	26.15	23.12	23.45	1130	887	832	458	400	456	0.473	-1.08	6.6719e-35	1.04367e-33	down	Elongation factor Tu GTP binding domain	RecName: Full=Ras-related protein Rab11C;
gene:MD00G1121300	0.05	0	0.04	0.09	0.09	0.08	2	0	1	3	3	3	3.178	1.668	0.269026	0.413115	false		gene:MD03G1085000	162.45	165.62	165.2	65.79	63.56	61.56	6358	5150	4725	2177	2077	2261	0.411	-1.282	3.54926e-149	2.15946e-147	down	non-haem dioxygenase in morphine synthesis N-terminal	RecName: Full=Probable 2-oxoglutarate-dependent dioxygenase AOP1.2; EC=1.14.11.-;
gene:MD00G1121400	0.79	0.59	0.43	0.37	0.19	0.67	5	3	2	2	1	4	0.724	-0.466	0.699639	0.807748	false		gene:MD03G1085200	20.74	18.79	19.21	37.21	37.51	37.83	743	535	503	1127	1122	1272	2.034	1.024	5.85719e-42	1.07553e-40	up	Fatty acid hydroxylase superfamily	RecName: Full=Methylsterol monooxygenase 2-2; EC=1.14.18.9; AltName: Full=Sterol 4-alpha-methyl-oxidase 1; Short=AtSMO1; AltName: Full=Sterol 4-alpha-methyl-oxidase 2-2;
gene:MD00G1121500	0.3	0.62	0.72	0.7	0.94	0.49	9	15	16	18	24	14	1.399	0.484	0.364188	0.517616	false		gene:MD03G1086000	17.56	15.91	14.22	51.38	57.19	54.41	789	568	467	1952	2146	2295	3.623	1.857	1.38499e-142	8.03364e-141	up	NmrA-like family	RecName: Full=Protein plastid transcriptionally active 16, chloroplastic {ECO:0000303|PubMed:16326926}; Short=pTAC16 {ECO:0000303|PubMed:16326926}; Flags: Precursor;
gene:MD00G1122000	0.49	0.87	0.63	13.23	0.39	0.32	15	21	14	340	10	9	7.508	2.908	NA	NA	false		gene:MD03G1086300	12.91	12.08	12.2	180.55	178.63	182.47	569	423	393	6728	6574	7548	15.466	3.951	0	0	up	Torsin	RecName: Full=Ribulose bisphosphate carboxylase/oxygenase activase 1, chloroplastic; Short=RA 1; Short=RuBisCO activase 1; AltName: Full=RuBisCO activase alpha form; Flags: Precursor;
gene:MD00G1122100	1.27	1.02	1.74	1.23	1.52	0.98	11	7	11	9	11	8	0.986	-0.02	0.97512	0.986696	false		gene:MD03G1086500	32.12	33.28	31.61	61.77	61.08	61.57	2077	1710	1494	3377	3298	3737	2.021	1.015	8.68803e-92	3.13077e-90	up	Surface antigen variable number repeat	RecName: Full=Protein TOC75-3, chloroplastic; AltName: Full=75 kDa translocon at the outer-envelope-membrane of chloroplasts 3; Short=AtTOC75-III; Flags: Precursor;
gene:MD00G1122300	0	0.14	0	0	0	0	0	2	0	0	0	0	0.27	-1.888	0.620101	NA	false		gene:MD03G1086800	2.16	3.19	2.68	6.6	6.77	7.55	86	101	78	222	225	282	2.785	1.478	1.13876e-16	1.04069e-15	up	Myb-like DNA-binding domain	RecName: Full=Transcription factor LUX; AltName: Full=Protein LUX ARRHYTHMO; AltName: Full=Protein PHYTOCLOCK 1;
gene:MD00G1123000	24.73	24.16	23.18	18.27	19.62	18.24	844	655	578	527	559	584	0.827	-0.274	0.00145147	0.00456011	false		gene:MD03G1086900	0.85	0.76	1.58	7.18	9.86	9.46	17	12	23	121	164	177	8.985	3.168	7.86331e-27	9.98825e-26	up	--	--
gene:MD00G1123300	1.18	0.17	0.72	2.48	6.76	2.1	18	2	8	32	86	30	5.707	2.513	4.06847e-06	1.85605e-05	up		gene:MD03G1088200	11.07	10.66	12.36	22.08	21.44	21.66	332	254	271	560	537	610	2.036	1.026	1.44879e-21	1.56154e-20	up	Protein of unknown function (DUF1295)	--
gene:MD00G1123600	3.34	3.25	2.7	2.46	3.01	2.33	93	72	55	58	70	61	0.89	-0.168	0.501314	0.649787	false		gene:MD03G1088600	0.23	0.34	0.27	0.87	0.96	0.92	7	8	6	22	24	26	3.492	1.804	0.000933939	0.00304823	up	haloacid dehalogenase-like hydrolase	--
gene:MD00G1124300	0.2	0	0	0	0.48	0	1	0	0	0	2	0	1.954	0.966	0.756782	NA	false		gene:MD03G1088700	5.89	6.42	6.2	11.32	12.41	11.74	208	180	160	338	366	389	2.041	1.029	1.17417e-15	1.0307e-14	up	Ubiquitin fusion degradation protein UFD1	--
gene:MD00G1124500	0	0.05	0	0.07	0.05	0	0	2	0	3	2	0	2.56	1.356	0.512684	0.659485	false		gene:MD03G1089400	1.79	1.39	1.84	0.65	0.54	0.51	52	32	39	16	13	14	0.36	-1.474	0.000294777	0.00104365	down	Breast carcinoma amplified sequence 3	RecName: Full=Autophagy-related protein 18h; Short=AtATG18h;
gene:MD00G1124600	0	0	0	0	0	0.07	0	0	0	0	0	2	3.432	1.779	0.65456	NA	false		gene:MD03G1090700	0.81	1.55	1.48	0.14	0.47	0.48	27	41	36	4	13	15	0.303	-1.721	0.000531175	0.00180562	down	Lytic transglycolase	RecName: Full=Expansin-A4; Short=AtEXPA4; AltName: Full=Alpha-expansin-4; Short=At-EXP4; Short=AtEx4; AltName: Full=Ath-ExpAlpha-1.6; Flags: Precursor;
gene:MD00G1124700	0	0	0.04	0	0	0	0	0	2	0	0	0	0.245	-2.029	0.577358	NA	false		gene:MD03G1090900	0.15	0.27	0.29	0	0.04	0.03	5	7	7	0	1	1	0.104	-3.265	0.018838	0.0458692	down	GMC oxidoreductase	RecName: Full=(R)-mandelonitrile lyase 3; EC=4.1.2.10; AltName: Full=Hydroxynitrile lyase 3; Short=(R)-oxynitrilase 3; Flags: Precursor;
gene:MD00G1124800	0.13	0.11	0.12	0.21	0.42	0.47	3	2	2	4	8	10	3.208	1.682	0.0844057	0.165379	false		gene:MD03G1091100	20.27	20.9	19.06	7	7.42	5.91	946	775	650	276	289	259	0.358	-1.482	3.14928e-46	6.24741e-45	down	NAD(P)-binding Rossmann-like domain	RecName: Full=(R)-mandelonitrile lyase 3; EC=4.1.2.10; AltName: Full=Hydroxynitrile lyase 3; Short=(R)-oxynitrilase 3; Flags: Precursor;
gene:MD00G1124900	0.17	0.14	0.23	0.07	0.07	0.12	3	2	3	1	1	2	0.502	-0.993	0.482976	0.633425	false		gene:MD03G1093300	0	0.15	0.17	0.24	1.03	0.26	0	3	3	5	21	6	5.257	2.394	0.016798	0.04137	up	Zinc knuckle	RecName: Full=CAX-interacting protein 4;
gene:MD00G1125100	11.08	12.56	11.51	8.23	7.85	8.11	565	509	429	355	334	388	0.732	-0.45	1.7863e-05	7.51979e-05	false		gene:MD03G1096100	306.22	303.31	326.43	131.14	129.08	133.9	14843	11681	11563	5374	5224	6091	0.447	-1.161	3.23136e-139	1.79677e-137	down	Zinc finger, C3HC4 type (RING finger)	RecName: Full=Putative E3 ubiquitin-protein ligase XBAT31; EC=2.3.2.27; AltName: Full=Ankyrin repeat domain and RING finger-containing protein XBAT31; AltName: Full=Protein XB3 homolog 1; AltName: Full=RING-type E3 ubiquitin transferase XB31;
gene:MD00G1125200	0.99	1.57	1.57	2.28	2.06	1.55	19	24	22	37	33	28	1.526	0.61	0.128453	0.23234	false		gene:MD03G1099800	2.1	1.2	2.06	0.48	0.9	0.63	103	47	74	20	37	29	0.397	-1.332	5.61417e-05	0.000220787	down	Domain of unknown function (DUF966)	RecName: Full=Protein UPSTREAM OF FLC;
gene:MD00G1125300	0	0.17	0	0	0	0.15	0	2	0	0	0	2	0.927	-0.11	0.968598	NA	false		gene:MD03G1100000	9.36	10.41	9.13	20.28	21.26	21.99	421	372	300	771	798	928	2.339	1.226	1.71996e-40	3.06282e-39	up	Protein tyrosine phosphatase-like protein, PTPLA	RecName: Full=Very-long-chain (3R)-3-hydroxyacyl-CoA dehydratase PASTICCINO 2 {ECO:0000305}; EC=4.2.1.134 {ECO:0000305|PubMed:18799749}; AltName: Full=3-hydroxyacyl-CoA dehydratase PASTICCINO 2; Short=AtPAS2; Short=HACD; Short=HCD; AltName: Full=Protein PEPINO; Short=PEP; AltName: Full=Protein tyrosine phosphatase-like protein;
gene:MD00G1125400	246.66	250.34	258.06	114.68	130.55	113.8	8393	6768	6417	3299	3709	3634	0.505	-0.986	2.08808e-72	6.11405e-71	false		gene:MD03G1100600	0.41	0.17	0.34	9.19	10.1	9.59	18	6	11	341	370	395	32.56	5.025	4.46863e-72	1.29939e-70	up	3,4-dihydroxy-2-butanone 4-phosphate synthase	RecName: Full=Monofunctional riboflavin biosynthesis protein RIBA 3, chloroplastic; Includes: RecName: Full=Inactive 3,4-dihydroxy-2-butanone 4-phosphate synthase; Short=DHBP synthase; Includes: RecName: Full=GTP cyclohydrolase-2; EC=3.5.4.25; AltName: Full=GTP cyclohydrolase II; Flags: Precursor;
gene:MD00G1125500	12.29	10.83	11.89	9.07	7.95	9.95	604	423	427	377	326	459	0.819	-0.288	0.00947175	0.0249634	false		gene:MD03G1100900	13.85	14.49	15.18	34.67	35.75	32.65	593	493	475	1255	1278	1312	2.521	1.334	6.95713e-61	1.76477e-59	up	ARD/ARD' family	RecName: Full=Glutelin type-D 1 {ECO:0000305}; Contains: RecName: Full=Glutelin type-D 1 acidic chain {ECO:0000305}; Contains: RecName: Full=Glutelin type-D 1 basic chain {ECO:0000305}; Flags: Precursor;
gene:MD00G1125600	28.73	27.91	24.43	20.51	21.04	21.61	2288	1766	1422	1381	1399	1615	0.828	-0.273	1.31674e-05	5.64499e-05	false		gene:MD03G1102100	10.25	11.7	11.04	4.41	5.57	4.41	300	272	236	109	136	121	0.463	-1.111	2.42454e-12	1.80791e-11	down	Heavy-metal-associated domain	RecName: Full=Protein SODIUM POTASSIUM ROOT DEFECTIVE 2 {ECO:0000303|PubMed:21193571}; Short=NaKR2 {ECO:0000303|PubMed:21193571}; AltName: Full=Heavy metal-associated plant protein 3 {ECO:0000303|PubMed:23368984}; Short=AtHPP03 {ECO:0000303|PubMed:23368984};
gene:MD00G1125800	0.98	0.99	0.54	1.16	1.27	0.92	25	20	10	25	27	22	1.411	0.497	0.268008	0.411761	false		gene:MD03G1102500	1.69	1.53	1.63	0.37	0.38	0.45	64	46	45	12	12	16	0.265	-1.918	6.64288e-07	3.31355e-06	down	3-Oxoacyl-[acyl-carrier-protein (ACP)] synthase III	RecName: Full=3-ketoacyl-CoA synthase 12 {ECO:0000303|PubMed:18465198}; Short=KCS-12 {ECO:0000303|PubMed:18465198}; EC=2.3.1.199 {ECO:0000305}; AltName: Full=Very long-chain fatty acid condensing enzyme 12 {ECO:0000303|PubMed:18465198}; Short=VLCFA condensing enzyme 12 {ECO:0000303|PubMed:18465198}; Flags: Precursor;
gene:MD00G1125900	4.68	4.57	4.66	5.19	5.85	6.1	335	260	244	314	350	410	1.31	0.39	0.00105364	0.00340648	false		gene:MD03G1105500	2.04	1.9	2.12	0.67	0.42	0.71	58	43	44	16	10	19	0.317	-1.659	1.86924e-05	7.84533e-05	down	CCT motif	RecName: Full=Zinc finger protein CONSTANS-LIKE 1;
gene:MD00G1126000	2.2	2.31	1.25	0.79	2.12	1.76	36	30	15	11	29	27	0.86	-0.218	0.629141	0.756605	false		gene:MD03G1108400	0.86	1.14	1.27	0.25	0.22	0.1	37	39	40	9	8	4	0.183	-2.446	1.00398e-06	4.91384e-06	down	Glycolipid transfer protein (GLTP)	RecName: Full=Glycolipid transfer protein 1 {ECO:0000303|PubMed:16309699};
gene:MD00G1126100	1.91	2.54	2.21	1.48	2.2	2.23	52	55	44	34	50	57	0.945	-0.081	0.787864	0.86975	false		gene:MD03G1109300	0.84	1.24	0.61	0.23	0.12	0.32	17	20	9	4	2	6	0.266	-1.909	0.0085539	0.0228256	down	POT family	RecName: Full=Protein NRT1/ PTR FAMILY 2.7; Short=AtNPF2.7; AltName: Full=Nitrate excretion transporter 1;
gene:MD00G1126200	9.87	10.19	10.11	13.05	14.55	12.51	195	160	146	218	240	232	1.413	0.499	0.000756543	0.002507	false		gene:MD03G1111000	1.75	1.87	2.51	5.78	6.6	6.88	65	55	68	181	204	239	3.359	1.748	9.97991e-19	9.8639e-18	up	Phosphatidylinositol transfer protein	--
gene:MD00G1126700	0	0.37	0.13	0	0	0.21	0	6	2	0	0	4	0.453	-1.142	0.503757	0.651774	false		gene:MD03G1111100	1.18	1.27	1.15	0	0.2	0	7	6	5	0	1	0	0.061	-4.029	0.00934792	0.0246661	down	--	--
gene:MD00G1126800	4.71	4.9	5.18	3.03	3.13	2.58	173	143	139	94	96	89	0.628	-0.672	0.000389744	0.00135573	false		gene:MD03G1112500	10.17	11.19	10.34	4.81	4.73	3.71	175	153	130	70	68	60	0.444	-1.172	1.15243e-08	6.70205e-08	down	--	--
gene:MD00G1126900	14.53	15.32	14.68	13.52	12.91	14.31	1117	936	825	879	829	1033	0.974	-0.039	0.604693	0.738576	false		gene:MD03G1114300	0.74	1.04	0.82	4.92	5.45	5.47	56	62	45	313	342	386	6.516	2.704	1.22672e-53	2.76691e-52	up	Glycosyl hydrolases family 2, sugar binding domain	RecName: Full=Beta-galactosidase 8; Short=Lactase 8; EC=3.2.1.23; AltName: Full=Protein AR782; Flags: Precursor;
gene:MD00G1127000	21.94	19.73	20.5	17.14	19.88	21.25	760	543	519	502	575	691	0.996	-0.006	0.949755	0.972012	false		gene:MD03G1115200	0.15	0.09	0	0.62	0.63	0.64	2	1	0	7	7	8	7.766	2.957	0.0148345	0.0370753	up	SNARE domain	RecName: Full=Syntaxin-71; Short=AtSYP71;
gene:MD00G1127200	0	0	0.07	0	0	0	0	0	2	0	0	0	0.245	-2.029	0.577358	NA	false		gene:MD03G1116800	13.32	13.13	11.45	5	5.36	5.05	702	550	441	223	236	250	0.432	-1.211	6.67707e-28	8.76659e-27	down	RING-variant domain	--
gene:MD00G1127300	8.43	8.55	6.6	6.36	7.04	8.04	763	615	437	487	532	683	0.966	-0.05	0.642702	0.766517	false		gene:MD03G1117900	6.32	6.01	5.42	1.22	1.2	1.1	209	158	131	34	33	34	0.21	-2.255	1.51868e-22	1.68444e-21	down	Major intrinsic protein	RecName: Full=Aquaporin PIP2-2; AltName: Full=Plasma membrane intrinsic protein 2-2; Short=AtPIP2;2; AltName: Full=Plasma membrane intrinsic protein 2b; Short=PIP2b; AltName: Full=TMP2b;
gene:MD00G1127400	0	0.03	0	0.05	0.03	0	0	2	0	4	2	0	3.077	1.622	0.414617	0.569107	false		gene:MD03G1118100	4.31	2.56	2.56	0.77	1.27	1.39	53	25	23	8	13	16	0.385	-1.378	0.00309236	0.00912145	down	Senescence regulator	--
gene:MD00G1127500	23.2	24.89	22.22	23.95	22.64	23.41	983	838	688	858	801	931	1.059	0.082	0.286676	0.433635	false		gene:MD03G1120000	5.88	6.44	6.63	0.64	0.89	0.55	238	207	196	22	30	21	0.116	-3.104	1.17535e-37	1.97766e-36	down	Nucleotide-sugar transporter	RecName: Full=UDP-xylose transporter 1 {ECO:0000312|EMBL:AKA88212.1};
gene:MD00G1127700	308.77	319.15	322.08	113.49	121.26	119.23	4666	3832	3557	1450	1530	1691	0.396	-1.337	8.71038e-139	4.82736e-137	down		gene:MD03G1120400	0.21	0.1	0.11	0.34	0.65	0.6	16	6	6	22	41	43	3.966	1.988	6.10352e-05	0.000238773	up	Glycosyl transferase family 2	--
gene:MD00G1127900	26.43	25.17	26.55	30.65	30.47	31.28	1229	930	902	1205	1183	1365	1.257	0.33	1.01501e-06	4.96132e-06	false		gene:MD03G1123800	1.25	1.49	1.09	0.04	0.1	0.15	72	68	46	2	5	8	0.082	-3.601	3.12288e-13	2.43969e-12	down	Leucine-zipper of ternary complex factor MIP1	--
gene:MD00G1128000	0.05	0.06	0	0.06	0	0.11	2	2	0	2	0	4	1.555	0.637	0.707704	0.813431	false		gene:MD03G1124000	74.38	73.78	74.17	162.08	161	155.83	4228	3332	3081	7789	7641	8313	2.29	1.195	5.3032e-173	3.77348e-171	up	TCP-1/cpn60 chaperonin family	RecName: Full=RuBisCO large subunit-binding protein subunit alpha, chloroplastic; AltName: Full=60 kDa chaperonin subunit alpha; AltName: Full=CPN-60 alpha; Flags: Precursor;
gene:MD00G1128100	44.86	43.8	46.85	39.24	35.56	34.21	1984	1539	1514	1467	1313	1420	0.855	-0.226	0.00127636	0.00405589	false		gene:MD03G1125200	2.89	3.09	2.89	8.83	7.66	7.93	133	113	97	343	294	342	2.928	1.55	1.90662e-25	2.32091e-24	up	Ubiquitin fusion degradation protein UFD1	RecName: Full=Cell division cycle protein 48 homolog; AltName: Full=Valosin-containing protein homolog; Short=VCP;
gene:MD00G1128200	9.97	8.28	8.69	9.33	9.77	8.28	512	338	326	405	419	399	1.078	0.108	0.344854	0.496907	false		gene:MD03G1126500	3.39	3.71	3.5	0.27	0.23	0.23	176	153	133	12	10	11	0.073	-3.775	5.21575e-32	7.5996e-31	down	Exostosin family	RecName: Full=Probable glucuronoxylan glucuronosyltransferase IRX7; EC=2.4.1.-; AltName: Full=Protein FRAGILE FIBER 8; AltName: Full=Protein IRREGULAR XYLEM 7;
gene:MD00G1128300	28.29	26.89	25.14	24.84	24.82	24.71	2791	2108	1813	2072	2045	2288	0.984	-0.024	0.654866	0.775409	false		gene:MD03G1126700	2.12	2.48	2.48	0.37	0.31	0.61	41	38	35	6	5	11	0.195	-2.36	1.40533e-06	6.73582e-06	down	--	--
gene:MD00G1128500	0	0.05	0	0	0	0	0	1	0	0	0	0	0.522	-0.938	0.818255	NA	false		gene:MD03G1126900	2.35	2.38	2.59	0.99	1.1	0.72	87	70	70	31	34	25	0.407	-1.297	1.10793e-05	4.79941e-05	down	Protein of unknown function (DUF1635)	--
gene:MD00G1128900	0	0.4	0.44	0.19	0.19	0.34	0	2	2	1	1	2	0.938	-0.092	0.957378	0.976747	false		gene:MD03G1128600	21.83	20.18	21.88	82.89	87.27	86.51	572	420	419	1836	1909	2127	4.27	2.094	2.02109e-188	1.60468e-186	up	Ribosomal protein L9, N-terminal domain	RecName: Full=50S ribosomal protein L9, chloroplastic; AltName: Full=CL9; Flags: Precursor;
gene:MD00G1129000	24.09	27.39	29.15	35.71	31.38	32.53	423	382	374	530	460	536	1.316	0.396	0.000378471	0.00131856	false		gene:MD03G1128900	41.52	43.79	45.41	166.96	159.12	172.65	1136	952	908	3862	3635	4433	4.062	2.022	4.91742e-250	5.87728e-248	up	Copper/zinc superoxide dismutase (SODC)	RecName: Full=Superoxide dismutase [Cu-Zn], chloroplastic; EC=1.15.1.1; Flags: Precursor;
gene:MD00G1129100	14.32	13.99	13.08	12.93	13.33	12.57	1245	967	831	951	968	1026	0.997	-0.005	0.945244	0.969429	false		gene:MD03G1129600	0.28	0.49	0.68	3.37	3.36	2.86	13	18	23	132	130	124	7.211	2.85	3.48579e-21	3.7118e-20	up	Serine carboxypeptidase	RecName: Full=Serine carboxypeptidase-like 51; EC=3.4.16.-; Flags: Precursor;
gene:MD00G1129200	48.09	48.36	50.47	52.45	53.04	51.17	2224	1777	1706	2051	2048	2221	1.133	0.181	0.0016079	0.00501265	false		gene:MD03G1130700	2.1	2.18	1.88	4.32	4.56	4.92	107	88	70	186	194	235	2.381	1.252	7.59719e-13	5.82272e-12	up	Xylanase inhibitor C-terminal	RecName: Full=Aspartic proteinase-like protein 2; EC=3.4.23.-; Flags: Precursor;
gene:MD00G1129300	47.47	55.93	51.57	42.71	45.54	44.11	422	395	335	321	338	368	0.909	-0.137	0.22877	0.365191	false		gene:MD03G1131000	3.13	3.64	3.53	8.69	10.21	8.81	172	159	142	404	469	455	2.869	1.52	2.0467e-30	2.86649e-29	up	CorA-like Mg2+ transporter protein	RecName: Full=Magnesium transporter MRS2-11, chloroplastic; AltName: Full=Magnesium Transporter 10; Short=AtMGT10; Flags: Precursor;
gene:MD00G1129500	0.05	0.12	0.07	0.03	0.23	0.1	2	4	2	1	8	4	1.642	0.716	0.524731	0.670286	false		gene:MD03G1134600	18.75	19.18	18.4	41.56	42.56	45.54	1382	1123	991	2590	2619	3150	2.448	1.291	4.2069e-112	1.84691e-110	up	MORN repeat	RecName: Full=Protein TIC 100 {ECO:0000303|PubMed:23372012}; AltName: Full=Protein EMBRYO DEFECTIVE 1211 {ECO:0000303|PubMed:15266054}; AltName: Full=Translocon at the inner envelope membrane of chloroplasts 100 {ECO:0000303|PubMed:23372012}; Short=AtTIC100 {ECO:0000303|PubMed:23372012};
gene:MD00G1129600	0.12	0.24	0.17	0.15	0.07	0	4	6	4	4	2	0	0.442	-1.178	0.315808	0.465547	false		gene:MD03G1134800	8.04	9.73	10.4	4.74	4.72	3.46	255	245	241	127	125	103	0.487	-1.037	4.0682e-09	2.44989e-08	down	ACT domain	RecName: Full=Arogenate dehydratase/prephenate dehydratase 6, chloroplastic; Short=AtADT6; Short=AtPDT6; EC=4.2.1.51; EC=4.2.1.91; Flags: Precursor;
gene:MD00G1129700	11.85	12.73	10.73	8.14	7.82	7.79	470	401	311	273	259	290	0.715	-0.484	3.49786e-05	0.000141588	false		gene:MD03G1136000	0.08	0	0.21	6.5	7.63	4.92	2	0	4	144	167	121	74.249	6.214	1.09202e-22	1.2217e-21	up	Stress responsive A/B Barrel Domain	RecName: Full=Stress-response A/B barrel domain-containing protein At5g22580 {ECO:0000305}; AltName: Full=Uncharacterized protein At5g22580;
gene:MD00G1129800	6.29	10.3	7.22	9.04	8.59	9.19	186	242	156	226	212	255	1.201	0.264	0.121165	0.221859	false		gene:MD03G1136800	8.61	8.75	7.95	15.94	17.27	16.45	1056	853	713	1653	1769	1894	2.084	1.06	5.69119e-59	1.39823e-57	up	NACHT domain	RecName: Full=Pleiotropic drug resistance protein 2; AltName: Full=NpPDR2;
gene:MD00G1129900	1.38	0.82	1.12	0.63	0.51	0.78	49	23	29	19	15	26	0.615	-0.701	0.0880176	0.171257	false		gene:MD03G1138500	3.02	2.87	2.41	0.45	0.26	0.35	264	199	154	33	19	29	0.136	-2.879	4.72425e-33	7.07689e-32	down	Leucine Rich Repeat	RecName: Full=LRR receptor-like serine/threonine-protein kinase FLS2; EC=2.7.11.1; AltName: Full=Protein FLAGELLIN-SENSING 2; AltName: Full=Protein FLAGELLIN-SENSITIVE 2; Flags: Precursor;
gene:MD00G1130000	2.27	3.05	1.66	2.52	1.43	2.39	99	106	53	93	52	98	0.967	-0.048	0.856858	0.913657	false		gene:MD03G1140300	37.02	35.87	35.53	11.39	9.83	8.56	1299	1000	911	338	288	282	0.292	-1.778	9.43012e-72	2.73262e-70	down	non-haem dioxygenase in morphine synthesis N-terminal	RecName: Full=Protein DMR6-LIKE OXYGENASE 2 {ECO:0000303|PubMed:25376907}; EC=1.14.11.- {ECO:0000255|PROSITE-ProRule:PRU00805}; AltName: Full=2-oxoglutarate (2OG)-Fe(II) oxygenase-like protein DLO2 {ECO:0000303|PubMed:25376907}; AltName: Full=Salicylate 3-hydroxylase DLO2 {ECO:0000305}; Short=S3H DLO2 {ECO:0000305}; Short=SA 3-hydroxylase DLO2 {ECO:0000305}; Short=Salicylic acid 3-hydroxylase DLO…
gene:MD00G1130100	10.05	12.02	11.02	9.53	10.13	9.11	222	211	178	178	187	189	0.926	-0.111	0.462025	0.614685	false		gene:MD03G1140500	2.78	2.21	2.92	6.43	7	5.83	95	60	73	186	200	187	2.587	1.371	7.19015e-13	5.51705e-12	up	Tetrahydrofolate dehydrogenase/cyclohydrolase, catalytic domain	RecName: Full=Bifunctional protein FolD 1, mitochondrial; Includes: RecName: Full=Methylenetetrahydrofolate dehydrogenase; EC=1.5.1.5; Includes: RecName: Full=Methenyltetrahydrofolate cyclohydrolase; EC=3.5.4.9; Flags: Precursor;
gene:MD00G1130200	0.53	0.46	0.22	0.39	0.39	0.09	13	9	4	8	8	2	0.746	-0.422	0.595471	0.731275	false		gene:MD03G1143800	0	0	0	0.69	1.64	1.04	0	0	0	6	14	10	55.335	5.79	6.00747e-05	0.000235279	up	--	RecName: Full=Protein BIC1 {ECO:0000303|PubMed:27846570}; AltName: Full=BLUE-LIGHT INHIBITOR OF CRYPTOCHROMES 1 {ECO:0000303|PubMed:27846570};
gene:MD00G1130500	6.96	6.54	6.7	9.37	9.91	9.07	260	194	183	296	309	318	1.49	0.576	8.01976e-06	3.53394e-05	false		gene:MD03G1147000	0.17	0.26	0.11	0.93	0.99	1.37	4	5	2	19	20	31	6.486	2.697	3.99719e-05	0.000160312	up	--	--
gene:MD00G1130600	0.17	0.12	0.3	0.29	0.2	0.47	7	4	9	10	7	18	1.737	0.797	0.254831	0.396539	false		gene:MD03G1148300	0	0	0	0.76	1.03	0.68	0	0	0	6	8	6	37.015	5.21	0.000731705	0.00243045	up	Cystatin domain	RecName: Full=Cysteine proteinase inhibitor 1 {ECO:0000303|PubMed:14697268}; Short=KCPI1 {ECO:0000303|PubMed:14697268}; AltName: Full=Phytocystatin {ECO:0000312|EMBL:AAR92223.1}; AltName: Allergen=Act d 4; Flags: Precursor;
gene:MD00G1130700	1.89	2.05	1.79	2.87	2.04	2.22	71	61	49	91	64	78	1.324	0.405	0.109091	0.203761	false		gene:MD03G1148500	0	0.1	0	0.24	0.91	1.02	0	2	0	5	19	24	23.969	4.583	0.000216474	0.00078259	up	No apical meristem (NAM) protein	RecName: Full=NAC domain-containing protein 90; Short=ANAC090;
gene:MD00G1130900	56.78	57.17	55.63	68.15	69.17	69.42	4265	3412	3054	4328	4338	4894	1.296	0.374	9.02864e-19	8.9342e-18	false		gene:MD03G1149900	13.44	13.21	13.39	29.33	31.01	31.16	493	385	359	910	950	1073	2.431	1.281	1.89875e-52	4.2009e-51	up	--	--
gene:MD00G1131000	4.63	4.18	6.62	2.5	3.02	4.51	46	33	48	21	25	42	0.694	-0.528	0.148243	0.260027	false		gene:MD03G1150500	1.03	1.36	1.28	3.66	3.82	3.82	21	22	19	63	65	73	3.299	1.722	1.13974e-07	6.10401e-07	up	--	RecName: Full=Photosystem I subunit O; Short=PSI-O; Flags: Precursor;
gene:MD00G1131100	0	0	0	0.03	0.06	0.05	0	0	0	1	2	2	9.161	3.196	0.168801	NA	false		gene:MD03G1150600	0.76	1.17	0.75	3.32	2.9	3.4	28	34	20	103	89	117	3.843	1.942	4.24375e-12	3.12489e-11	up	--	RecName: Full=Uncharacterized protein At5g41620;
gene:MD00G1131200	3.57	3.87	3.72	6.38	4.98	5.16	188	162	143	284	219	255	1.576	0.656	1.97868e-05	8.28292e-05	false		gene:MD03G1154500	5.69	4.98	4.81	10.58	10.07	11.88	220	153	136	346	325	431	2.228	1.156	8.56818e-18	8.17971e-17	up	Tetratricopeptide repeat	RecName: Full=Pentatricopeptide repeat-containing protein At1g05750, chloroplastic; AltName: Full=Protein PIGMENT DEFECTIVE 247; Flags: Precursor;
gene:MD00G1131300	5.79	5.54	4.99	4.52	5.27	3.46	100	76	63	66	76	56	0.86	-0.218	0.379377	0.533744	false		gene:MD03G1158900	0.48	0.26	0.37	1.77	1.43	1.09	14	6	8	44	35	30	4.074	2.027	2.00816e-05	8.39902e-05	up	--	--
gene:MD00G1131600	10.19	10.22	9.21	8.84	9.94	10.02	507	404	335	372	413	468	1.033	0.047	0.652914	0.773997	false		gene:MD03G1161000	1.07	0.89	0.41	2.45	3.33	3.28	18	12	5	35	47	52	4.003	2.001	3.67078e-06	1.68374e-05	up	--	--
gene:MD00G1131800	2.05	1.6	2.14	0.27	0.97	0.62	71	44	54	8	28	20	0.34	-1.556	6.87894e-05	0.000267426	down		gene:MD03G1161500	0.11	0.4	0.29	11.56	13.18	13.04	2	6	4	183	206	229	52.556	5.716	1.89341e-36	3.07496e-35	up	Protein of unknown function (DUF3148)	--
gene:MD00G1131900	3.7	2.13	1.58	1.37	1.2	3.53	48	22	15	15	13	43	0.873	-0.196	0.685802	0.79811	false		gene:MD03G1163200	0.66	0.31	0.56	2.1	2.37	2.33	16	6	10	43	48	53	4.658	2.22	1.48849e-07	7.87136e-07	up	VIT family	--
gene:MD00G1132300	13.86	13.26	12.11	11.68	11.12	10.88	772	587	493	550	517	569	0.911	-0.134	0.140429	0.249315	false		gene:MD03G1163300	0.36	0.48	0.38	1.36	1.34	1.03	14	15	11	45	44	38	3.259	1.705	3.13295e-05	0.000127648	up	Tryptophan/tyrosine permease family	--
gene:MD00G1132400	2.07	1.37	1.72	0.52	0.65	0.8	61	32	37	13	16	22	0.406	-1.302	0.000967386	0.00314639	down		gene:MD03G1164800	20.72	20.86	21.41	10.82	8.73	8.95	1004	803	758	443	353	407	0.481	-1.057	7.03841e-27	8.95059e-26	down	Amidohydrolase family	RecName: Full=Dihydropyrimidinase {ECO:0000303|PubMed:12626710}; EC=3.5.2.2 {ECO:0000269|PubMed:19413687}; AltName: Full=Dihydropyrimidine amidohydrolase {ECO:0000303|PubMed:12626710}; AltName: Full=Protein PYRIMIDINE 2 {ECO:0000303|PubMed:12626710};
gene:MD00G1132600	5.18	3.94	4.25	5.35	4.6	4.96	197	119	118	172	146	177	1.182	0.242	0.162248	0.279598	false		gene:MD03G1166400	2.71	2.7	2.94	0.94	1.56	1.04	58	46	46	17	28	21	0.451	-1.15	0.00116432	0.00372807	down	--	--
gene:MD00G1133200	0	0.23	0.25	0.54	0.66	0.39	0	2	2	5	6	4	3.67	1.876	0.127189	0.2307	false		gene:MD03G1166500	1.81	2.53	1.86	0.7	0.57	0.69	61	68	46	20	16	22	0.337	-1.568	7.57424e-06	3.3458e-05	down	C2 domain	--
gene:MD00G1133400	0	0	0	0	0.22	0	0	0	0	0	2	0	3.817	1.932	0.609752	NA	false		gene:MD03G1168700	25.34	23.08	21.11	379.64	365.94	365.41	948	686	577	12007	11430	12829	16.929	4.081	0	0	up	Aminotransferase class-V	RecName: Full=Serine--glyoxylate aminotransferase; EC=2.6.1.45 {ECO:0000269|PubMed:18235971, ECO:0000269|PubMed:23098902}; AltName: Full=Alanine--glyoxylate aminotransferase; Short=AGT; EC=2.6.1.44 {ECO:0000269|PubMed:18235971, ECO:0000269|PubMed:23098902}; AltName: Full=Asparagine aminotransferase; EC=2.6.1.-; AltName: Full=Serine--pyruvate aminotransferase; EC=2.6.1.51 {ECO:0000269|PubMed:23098…
gene:MD00G1133700	0.25	0.8	0.52	0.45	0.61	0.68	4	10	6	6	8	10	1.187	0.247	0.743906	0.839349	false		gene:MD03G1169200	16.15	13.85	18.22	62.03	70.22	66.17	530	361	437	1721	1924	2038	4.376	2.13	6.09631e-130	3.10219e-128	up	Male sterility protein	RecName: Full=Uncharacterized protein At2g37660, chloroplastic; Flags: Precursor;
gene:MD00G1133800	8.36	7.99	6.6	0.76	0.38	0.51	104	79	60	8	4	6	0.077	-3.704	3.72314e-17	3.46952e-16	down		gene:MD03G1170000	10.37	10.34	8.2	39.42	38.79	41.57	713	565	412	2292	2227	2683	4.395	2.136	4.91705e-186	3.7963e-184	up	RXT2-like, N-terminal	RecName: Full=Magnesium-chelatase subunit ChlD, chloroplastic; Short=Mg-chelatase subunit D; EC=6.6.1.1; AltName: Full=Mg-protoporphyrin IX chelatase subunit ChlD; Flags: Precursor;
gene:MD00G1133900	0	0.19	0.14	0	0.06	0.05	0	3	2	0	1	1	0.375	-1.413	0.47472	0.626029	false		gene:MD03G1171800	7.72	7.29	6.58	3.71	3.55	2.87	456	342	284	185	175	159	0.497	-1.008	4.01085e-13	3.1196e-12	down	Torus domain	RecName: Full=Zinc finger CCCH domain-containing protein 53; Short=OsC3H53;
gene:MD00G1134000	0.13	0.16	0	0	0.15	0	2	2	0	0	2	0	0.552	-0.858	0.70061	NA	false		gene:MD03G1173700	198.33	198.96	223.74	393.21	399.21	378.69	1572	1253	1296	2635	2642	2817	2.005	1.004	2.06102e-53	4.63005e-52	up	--	RecName: Full=Photosystem II 5 kDa protein, chloroplastic; Short=PSII-T; AltName: Full=Light-regulated unknown 11 kDa protein; Flags: Precursor;
gene:MD00G1134200	0.05	0	0	0	0	0	2	0	0	0	0	0	0.33	-1.598	0.693804	NA	false		gene:MD03G1174000	0.41	1.02	0.56	10.41	12.86	11.49	8	16	8	173	211	212	19	4.248	5.4556e-41	9.82973e-40	up	--	--
gene:MD00G1134400	0.22	0.41	0.15	0.96	0.71	0.69	4	6	2	15	11	12	3.259	1.705	0.0225985	0.0537782	false		gene:MD03G1175000	4.73	4.4	4.63	53.87	55.44	53.76	165	122	118	1588	1614	1759	12.586	3.654	1.66305e-304	2.76502e-302	up	RbcX protein	RecName: Full=Chaperonin-like RbcX protein 2, chloroplastic {ECO:0000303|PubMed:21922322}; Short=AtRBCX2 {ECO:0000303|PubMed:21922322}; Flags: Precursor;
gene:MD00G1134600	3.31	3.39	3.75	4.06	2.99	3.88	81	66	67	84	61	89	1.114	0.155	0.519757	0.66593	false		gene:MD03G1175800	45.74	46.47	45.27	97.62	94.15	94.5	2776	2241	2008	5009	4771	5383	2.214	1.147	3.52709e-134	1.86547e-132	up	Citrate transporter	RecName: Full=Dicarboxylate transporter 1, chloroplastic; AltName: Full=2-oxoglutarate/malate translocator 1; Short=AtpOMT1; Flags: Precursor;
gene:MD00G1134700	2.78	2.19	1.19	2.06	2.08	1.48	16	10	5	10	10	8	0.96	-0.059	0.928475	0.959502	false		gene:MD03G1176000	2.95	3.5	3.64	0	0	0	120	113	108	0	0	0	0.002	-9.25	1.54377e-14	1.28177e-13	down	Myb-like DNA-binding domain	RecName: Full=Transcription factor MYB46 {ECO:0000303|PubMed:11597504}; AltName: Full=Myb-related protein 46 {ECO:0000303|PubMed:11597504}; Short=AtMYB46 {ECO:0000303|PubMed:11597504};
gene:MD00G1134800	3.39	2.87	3.7	4.33	4.13	5.28	113	76	90	122	115	165	1.469	0.555	0.0060102	0.0166011	false		gene:MD03G1176300	0.06	0.1	0.13	0.42	0.47	0.5	3	4	5	18	20	24	5.183	2.374	0.000275359	0.00097924	up	Domain of unknown function (DUF3479)	RecName: Full=Magnesium-chelatase subunit ChlH, chloroplastic; Short=Mg-chelatase subunit H; EC=6.6.1.1; AltName: Full=ABA-binding protein; AltName: Full=Mg-protoporphyrin IX chelatase subunit ChlH; AltName: Full=Protein CONDITIONAL CHLORINA; AltName: Full=Protein GENOMES UNCOUPLED 5; AltName: Full=Protein RAPID TRANSPIRATION IN DETACHED LEAVES 1; Flags: Precursor;
gene:MD00G1134900	0.15	0	0	0	0	0	1	0	0	0	0	0	0.522	-0.938	0.818255	NA	false		gene:MD03G1176500	6.48	6.39	6.81	18.02	18.71	17.76	384	301	295	903	926	988	2.946	1.559	1.61127e-66	4.35003e-65	up	CobW/HypB/UreG, nucleotide-binding domain	RecName: Full=Probable tRNA modification GTPase MnmE {ECO:0000255|HAMAP-Rule:MF_00379}; EC=3.6.-.- {ECO:0000255|HAMAP-Rule:MF_00379};
gene:MD00G1135400	59.05	59.33	62.46	99.34	93.79	93.15	1343	1072	1038	1910	1781	1988	1.684	0.752	8.63616e-31	1.22073e-29	false		gene:MD03G1177500	0.24	0.2	0.22	1.4	1.42	0.67	3	2	2	15	15	8	5.667	2.503	0.00331173	0.00969615	up	--	--
gene:MD00G1135600	13.46	15.35	15.74	6.56	6.48	5.94	488	442	417	201	196	202	0.453	-1.143	1.75812e-19	1.77744e-18	down		gene:MD03G1179100	10.89	9.59	13.33	25.37	25.1	26.56	200	140	179	394	385	458	2.427	1.279	9.82584e-21	1.03093e-19	up	Chloroplast import apparatus Tic20-like	RecName: Full=Protein TIC 20-v, chloroplastic; AltName: Full=Translocon at the inner envelope membrane of chloroplasts 20-V; Short=AtTIC20-v; Flags: Precursor;
gene:MD00G1135700	1.88	1.56	1.13	1.25	0.93	1.51	41	27	18	23	17	31	0.858	-0.22	0.591734	0.728042	false		gene:MD03G1182800	1.87	2.28	2.1	0.91	1.12	0.64	34	33	28	14	17	11	0.453	-1.143	0.0092787	0.0245104	down	Protein kinase domain	RecName: Full=Receptor kinase-like protein Xa21 {ECO:0000303|Ref.1}; EC=2.7.11.1 {ECO:0000255|PROSITE-ProRule:PRU00159, ECO:0000269|PubMed:11927577}; Contains: RecName: Full=Receptor kinase-like protein Xa21, processed {ECO:0000250|UniProtKB:Q2R2D5}; Flags: Precursor;
gene:MD00G1135800	2.58	2.43	2.39	1.85	1.87	1.96	28	21	19	17	17	20	0.816	-0.293	0.507504	0.655307	false		gene:MD03G1183700	2.86	2.52	2.74	7.57	7.86	7.23	103	72	72	230	236	244	2.96	1.565	4.777e-20	4.91983e-19	up	EF-hand domain	RecName: Full=Two-pore potassium channel 1; Short=AtTPK1; AltName: Full=Calcium-activated outward-rectifying potassium channel 1; Short=AtKCO1;
gene:MD00G1135900	1.02	1.49	0.65	1.68	1.7	1.51	13	15	6	18	18	18	1.642	0.716	0.184426	0.309112	false		gene:MD03G1184100	0.11	0.03	0	0.23	0.38	0.32	8	2	0	14	23	22	6.392	2.676	0.000362778	0.00126744	up	Coiled-coil N-terminus of cGMP-dependent protein kinase	RecName: Full=WEB family protein At3g02930, chloroplastic; Flags: Precursor;
gene:MD00G1136000	2.05	1.11	1.36	1.17	0.88	1.84	56	24	27	27	20	47	0.913	-0.132	0.736719	0.834668	false		gene:MD03G1185900	1.83	1.41	1.33	0.32	0.21	0.26	128	78	68	19	12	17	0.183	-2.452	1.32926e-13	1.0579e-12	down	Fungal protein kinase	RecName: Full=G-type lectin S-receptor-like serine/threonine-protein kinase At4g27290; EC=2.7.11.1; Flags: Precursor;
gene:MD00G1136100	1.62	1.6	1.88	0.29	0.7	1.31	33	26	28	5	12	25	0.483	-1.051	0.033999	0.076712	false		gene:MD03G1187000	11.35	10.37	11.06	57.73	52.37	55.16	299	217	213	1286	1152	1364	5.358	2.422	4.93672e-152	3.07036e-150	up	Ribosomal protein S10p/S20e	RecName: Full=30S ribosomal protein S10, chloroplastic; Flags: Precursor;
gene:MD00G1136200	0.68	0.32	0.7	0.55	0.41	0.23	16	6	12	11	8	5	0.738	-0.439	0.51623	0.662752	false		gene:MD03G1188200	3.86	4.46	4.53	24.3	23.54	24.2	468	430	402	2493	2385	2756	5.986	2.582	7.54781e-265	9.78739e-263	up	P-loop containing dynein motor region	RecName: Full=ABC transporter C family member 3; Short=ABC transporter ABCC.3; Short=AtABCC3; EC=3.6.3.44; AltName: Full=ATP-energized glutathione S-conjugate pump 3; AltName: Full=Glutathione S-conjugate-transporting ATPase 3; AltName: Full=Multidrug resistance-associated protein 3;
gene:MD00G1136300	55.57	47.18	50.51	131.25	127.77	125.97	1272	858	845	2540	2442	2706	2.666	1.415	2.0381e-106	8.56691e-105	up		gene:MD03G1188700	3.33	3.1	3.9	7.56	8.39	7.9	188	139	161	361	396	419	2.461	1.299	7.27868e-22	7.92654e-21	up	mTERF	RecName: Full=Transcription termination factor MTERF9, chloroplastic {ECO:0000305}; AltName: Full=Mitochondrial transcription termination factor 9 {ECO:0000303|PubMed:23087700}; AltName: Full=Protein TWIRT1 {ECO:0000303|PubMed:21599977}; Flags: Precursor;
gene:MD00G1136400	0.99	0.57	0.99	0.85	0.75	0.96	11	5	8	8	7	10	1.071	0.099	0.887939	0.933892	false		gene:MD03G1189000	9.24	6.99	8.37	1.27	2.03	2.49	328	197	217	38	60	83	0.25	-1.998	1.60986e-21	1.73236e-20	down	Fungal protein kinase	RecName: Full=Probable serine/threonine-protein kinase WNK11; Short=AtWNK11; EC=2.7.11.1; AltName: Full=Protein kinase with no lysine 11;
gene:MD00G1136500	14.87	13.04	14.9	19.45	17.84	19.26	482	336	353	533	483	586	1.404	0.489	2.25838e-06	1.05844e-05	false		gene:MD03G1193100	0.11	0.21	0.23	0	0	0	4	6	6	0	0	0	0.034	-4.872	0.00270985	0.00809053	down	SAM dependent carboxyl methyltransferase	RecName: Full=Indole-3-acetate O-methyltransferase 1; EC=2.1.1.278; AltName: Full=IAA carboxylmethyltransferase 1; AltName: Full=S-adenosyl-L-methionine:(indol-3-yl) acetate carboxylmethyltransferase 1;
gene:MD00G1136600	12.38	12.06	11.67	13.12	12.49	11.92	819	634	564	734	690	740	1.104	0.143	0.0871918	0.169962	false		gene:MD03G1195300	49.41	50.77	51.67	130.98	127.52	126.89	2851	2328	2179	6390	6144	6872	2.699	1.432	2.36067e-200	1.99706e-198	up	Domain of unknown function (DUF4922)	RecName: Full=GDP-L-galactose phosphorylase 1; EC=2.7.7.69; AltName: Full=Protein VITAMIN C DEFECTIVE 2;
gene:MD00G1136700	0.09	0.22	0	0.2	0.21	0.46	1	2	0	2	2	5	3.049	1.608	0.293372	0.441083	false		gene:MD03G1196600	20.03	17.97	19.1	34.9	37.78	37.54	696	496	485	1025	1096	1224	2.05	1.035	5.91729e-39	1.02492e-37	up	Alanine racemase, N-terminal domain	--
gene:MD00G1136800	2.89	3.15	2.71	5.56	5.4	5.16	105	91	72	171	164	176	1.959	0.97	1.00021e-07	5.38162e-07	false		gene:MD03G1197500	6.8	7.33	6.26	14.33	14.31	13.31	615	527	414	1096	1081	1130	2.186	1.129	3.39723e-42	6.26557e-41	up	Beta-lactamase superfamily domain	RecName: Full=tRNAse Z TRZ4, mitochondrial {ECO:0000303|PubMed:16336119}; EC=3.1.26.11 {ECO:0000269|PubMed:19411372}; AltName: Full=Long tRNase Z 2 {ECO:0000303|PubMed:16336119}; AltName: Full=tRNase ZL2 {ECO:0000303|PubMed:16336119}; Short=AthTRZL2 {ECO:0000303|PubMed:16336119}; Flags: Precursor;
gene:MD00G1137200	3.34	2.79	4.87	1.03	1.94	1.46	107	71	114	28	52	44	0.428	-1.223	3.10397e-05	0.00012659	down		gene:MD03G1198300	0.06	0.15	0	0.78	0.72	1.21	1	2	0	11	10	19	13.578	3.763	0.000488971	0.00167044	up	--	--
gene:MD00G1137300	9.66	9.56	9.18	20.87	19.69	19.48	393	309	273	718	669	744	2.247	1.168	8.14357e-34	1.23869e-32	up		gene:MD03G1198800	0.48	0.57	1.08	2.04	2.44	1.3	17	16	28	61	72	43	2.907	1.54	6.00504e-05	0.000235222	up	GDSL-like Lipase/Acylhydrolase family	RecName: Full=GDSL esterase/lipase At5g55050; EC=3.1.1.-; AltName: Full=Extracellular lipase At5g55050; Flags: Precursor;
gene:MD00G1137400	0	0	0.06	0.11	0.11	0	0	0	1	2	2	0	3.909	1.967	0.399969	NA	false		gene:MD03G1205100	0.05	0.18	0.13	0.55	0.56	0.49	2	6	4	20	20	20	5.014	2.326	0.000469355	0.00160948	up	Cytochrome P450	RecName: Full=Cytochrome P450 716B1; EC=1.14.-.-; AltName: Full=Cytochrome P450 CYPA1;
gene:MD00G1137500	17.47	16.37	15.85	30.12	30.09	31.55	1401	1043	929	2042	2015	2375	1.961	0.972	2.38382e-60	5.96578e-59	false		gene:MD03G1205300	0.63	0.58	1.26	44.78	42.68	44.63	15	11	22	903	850	999	58.661	5.874	2.5505e-147	1.52689e-145	up	Fatty acid hydroxylase superfamily	RecName: Full=Fatty acid desaturase 4, chloroplastic {ECO:0000303|PubMed:19682287}; EC=1.14.19.43 {ECO:0000269|PubMed:19682287}; AltName: Full=Fatty acid desaturase A {ECO:0000303|PubMed:17796728}; Flags: Precursor;
gene:MD00G1137800	141.17	145.58	137.23	90	76.57	117.48	3681	3016	2615	1984	1667	2875	0.712	-0.491	0.00596954	0.0164996	false		gene:MD03G1205900	0.81	0.24	1.2	1.85	2.48	2.74	13	3	14	25	33	41	3.345	1.742	0.000562674	0.00190498	up	--	--
gene:MD00G1138100	0	0.53	0	0	0	0	0	1	0	0	0	0	0.522	-0.938	0.818255	NA	false		gene:MD03G1207700	20.95	18.28	20.7	56.82	60.18	60.39	417	289	301	956	1000	1128	3.144	1.653	8.32908e-76	2.55463e-74	up	--	RecName: Full=Protein LHCP TRANSLOCATION DEFECT; AltName: Full=Protein GRANA-DEFICIENT CHLOROPLAST 1; Flags: Precursor;
gene:MD00G1138200	15.77	13.64	13.87	12.13	11.32	11.5	1457	1001	936	947	873	997	0.857	-0.222	0.00330625	0.00968347	false		gene:MD03G1211300	99.53	96.19	102.11	196.69	191.69	197.12	2873	2206	2154	4800	4620	5340	2.09	1.063	3.73046e-106	1.55637e-104	up	Prolyl-tRNA synthetase, C-terminal	RecName: Full=Polyubiquitin; Contains: RecName: Full=Ubiquitin; Flags: Precursor;
gene:MD00G1138300	59.85	60.67	56.93	75.06	77.16	80.39	4045	3258	2812	4289	4354	5099	1.393	0.478	3.19552e-27	4.11825e-26	false		gene:MD03G1211500	1.17	0.47	0.34	35.58	35.66	33.63	19	6	4	488	483	512	52.955	5.727	9.23379e-84	3.10427e-82	up	--	--
gene:MD00G1138600	0.04	0	0	0	0	0	2	0	0	0	0	0	0.33	-1.598	0.693804	NA	false		gene:MD03G1212400	17.5	17.56	18.41	0.43	0.41	0.38	874	697	672	18	17	18	0.024	-5.371	1.14722e-129	5.81139e-128	down	Glucosyltransferase 24	RecName: Full=Probable galacturonosyltransferase 12; EC=2.4.1.-; AltName: Full=Like glycosyl transferase 6; AltName: Full=Protein IRREGULAR XYLEM 8;
gene:MD00G1139000	0.08	0.14	0	0.09	0.09	0	2	3	0	2	2	0	0.867	-0.206	0.905745	0.945173	false		gene:MD03G1212800	0.85	0.85	1.47	24.08	21.92	23.46	19	15	24	454	408	491	23.816	4.574	3.9674e-90	1.40851e-88	up	Oxygen evolving enhancer protein 3 (PsbQ)	RecName: Full=Photosynthetic NDH subunit of lumenal location 3, chloroplastic {ECO:0000303|PubMed:21785130}; AltName: Full=PsbQ-like protein 2; Flags: Precursor;
gene:MD00G1139300	150.12	148.25	158.96	129.47	122.44	119.4	5549	4354	4294	4046	3779	4142	0.863	-0.213	6.70797e-05	0.000261172	false		gene:MD03G1214100	25.4	24.86	25.54	2.43	2.39	2.57	841	654	618	68	66	80	0.104	-3.269	4.66926e-125	2.28597e-123	down	Polysaccharide biosynthesis protein	RecName: Full=Putative anthocyanidin reductase {ECO:0000303|PubMed:16399014}; Short=GbANR {ECO:0000303|PubMed:16399014}; EC=1.3.1.- {ECO:0000250|UniProtKB:Q5FB34};
gene:MD00G1139400	6.45	5.89	6.34	3.61	3.07	3.78	131	95	94	62	52	72	0.596	-0.747	0.000915236	0.00299359	false		gene:MD03G1214300	22.26	27.02	24.66	135.05	130.72	128.55	420	405	340	2154	2059	2276	5.69	2.509	2.29928e-223	2.27122e-221	up	Elongation factor Tu domain 2	RecName: Full=50S ribosomal protein L24, chloroplastic; AltName: Full=CL24; Flags: Precursor;
gene:MD00G1139600	4.98	4.63	4.58	3.41	3.95	4.04	180	133	121	104	119	137	0.852	-0.231	0.195731	0.324031	false		gene:MD03G1215100	0.18	0.11	0.25	2.44	1.93	3.44	4	2	4	46	36	72	15.597	3.963	1.21806e-11	8.71506e-11	up	--	--
gene:MD00G1139900	2.72	2.04	2.07	0.71	0.47	0.49	131	78	73	29	19	22	0.259	-1.948	1.25908e-10	8.44881e-10	down		gene:MD03G1215600	0.76	1.07	0.91	0.11	0	0.3	16	18	14	2	0	6	0.165	-2.595	0.00139426	0.00439889	down	Protein of unknown function, DUF538	--
gene:MD00G1140000	0.04	0	0	0	0.26	0	2	0	0	0	10	0	6.227	2.638	0.499893	0.648621	false		gene:MD03G1215700	9.7	10.12	11	35.16	33.31	36.71	263	218	218	806	754	934	3.639	1.864	1.48702e-73	4.42743e-72	up	--	RecName: Full=Multiple organellar RNA editing factor 9, chloroplastic {ECO:0000305}; AltName: Full=RNA editing-interacting protein 9 {ECO:0000303|PubMed:23818871}; Flags: Precursor;
gene:MD00G1140100	0.12	0.46	0	3.99	3.03	1.93	1	3	0	28	21	15	16.609	4.054	9.31482e-06	4.07607e-05	up		gene:MD03G1217700	6.34	6.24	5.77	1.75	2.43	1.67	206	161	137	48	66	51	0.338	-1.565	1.36428e-13	1.08474e-12	down	Protein of unknown function (DUF1223)	--
gene:MD00G1140200	23.34	22.18	20.72	23.6	23.61	22.61	1364	1030	885	1166	1152	1240	1.119	0.162	0.0173053	0.0424852	false		gene:MD03G1218400	8.82	8.07	5.81	3	3.45	3.79	355	258	171	102	116	143	0.479	-1.062	1.00237e-09	6.32316e-09	down	Terpene synthase, N-terminal domain	RecName: Full=(-)-germacrene D synthase; EC=4.2.3.22; EC=4.2.3.75;
gene:MD00G1140300	0.8	0.67	0.7	1.52	1.96	1.5	39	26	25	63	80	69	2.437	1.285	1.72035e-05	7.26312e-05	up		gene:MD03G1218800	1.54	2.81	1.91	0.33	1	0.15	11	16	10	2	6	1	0.249	-2.007	0.0157341	0.0390505	down	Cytochrome P450	RecName: Full=Psoralen synthase; EC=1.14.13.102; AltName: Full=Cytochrome P450 CYP71AJ1;
gene:MD00G1140500	0.95	1.01	1.59	0	0.1	0.07	88	75	108	0	8	6	0.051	-4.29	4.44645e-08	2.46385e-07	down		gene:MD03G1218900	22.83	22.54	23.93	99.66	97.34	96.29	658	516	504	2428	2342	2604	4.504	2.171	2.0819e-231	2.17145e-229	up	Chlorophyll A-B binding protein	RecName: Full=Chlorophyll a-b binding protein 3, chloroplastic; AltName: Full=Light-harvesting chlorophyll B-binding protein 3 {ECO:0000312|EMBL:AED96477.1}; Short=LHCB3*1 {ECO:0000303|PubMed:11245797}; Short=Lhcb3 {ECO:0000303|PubMed:11245797}; Flags: Precursor;
gene:MD00G1140600	6.32	4.64	4.88	4.65	3.89	4.22	420	245	237	261	216	263	0.854	-0.228	0.110925	0.206692	false		gene:MD03G1220100	1.98	1.77	2.06	4.75	4.63	5.23	93	66	71	189	182	231	2.678	1.421	6.7575e-15	5.71232e-14	up	Cys/Met metabolism PLP-dependent enzyme	--
gene:MD00G1140700	36.26	35.61	37.06	68.54	74.62	71.18	1257	981	939	2009	2160	2316	2.092	1.065	2.86221e-66	7.70252e-65	up		gene:MD03G1221300	0.54	0.72	0.47	1.77	1.2	1.61	38	40	24	105	70	106	2.821	1.496	1.19082e-07	6.36336e-07	up	ABC1 family	RecName: Full=Receptor-like protein kinase THESEUS 1; EC=2.7.11.-; Flags: Precursor;
gene:MD00G1140800	72.67	70.19	69.46	60.68	63.51	57.44	2146	1647	1499	1515	1566	1592	0.909	-0.138	0.0230156	0.0546468	false		gene:MD03G1221400	6.06	12.8	7.23	2.31	1.87	2.92	31	52	27	10	8	14	0.292	-1.778	0.000183775	0.000671317	down	--	--
gene:MD00G1141700	17.17	14.1	17.77	17.49	16.07	17.38	676	441	511	582	528	642	1.104	0.142	0.16971	0.289781	false		gene:MD03G1221700	0.02	0	0	0.35	0.41	0.43	1	0	0	14	16	19	46.158	5.528	3.32551e-05	0.000135002	up	Inositol monophosphatase family	RecName: Full=PAP-specific phosphatase HAL2-like; AltName: Full=3'(2'),5'-bisphosphate nucleotidase; EC=3.1.3.7; AltName: Full=3'(2'),5-bisphosphonucleoside 3'(2')-phosphohydrolase; AltName: Full=DPNPase; AltName: Full=Halotolerance protein;
gene:MD00G1142200	9.17	8.01	8.51	7.99	6.77	6.29	258	179	175	190	159	166	0.869	-0.202	0.200412	0.329942	false		gene:MD03G1221800	23.69	26.32	25.78	8.19	8.82	7.1	537	474	427	157	167	151	0.338	-1.566	2.27128e-33	3.4222e-32	down	Protein-L-isoaspartate(D-aspartate) O-methyltransferase (PCMT)	--
gene:MD00G1142500	5.66	4.49	3.77	4.31	5.48	4.64	398	251	194	256	322	306	1.097	0.134	0.361747	0.514953	false		gene:MD03G1222300	3.76	3.33	3.35	18.69	17.68	16.09	166	117	108	698	652	667	5.327	2.413	2.1098e-84	7.13572e-83	up	Cyclophilin type peptidyl-prolyl cis-trans isomerase/CLD	RecName: Full=Peptidyl-prolyl cis-trans isomerase CYP37, chloroplastic; Short=PPIase CYP37; EC=5.2.1.8; AltName: Full=Rotamase CYP37; AltName: Full=Thylakoid lumen PPIase of 38 kDa; Short=TLP38; Short=p38; Flags: Precursor;
gene:MD00G1142600	14.14	15.04	12.74	8.07	8.73	7.59	574	485	378	277	296	289	0.618	-0.695	7.73923e-10	4.9237e-09	false		gene:MD03G1222400	90.54	88.76	90.18	223.46	231.99	222.5	4565	3556	3323	9526	9767	10529	2.674	1.419	2.18778e-265	2.87017e-263	up	Mpv17 / PMP22 family	--
gene:MD00G1143000	59.17	65.27	68.16	66.67	69.39	64.28	1391	1219	1171	1325	1362	1418	1.106	0.145	0.0502011	0.106939	false		gene:MD03G1222700	73.81	74.15	72.14	146.29	145.8	150.37	3038	2425	2170	5091	5011	5809	2.137	1.096	9.05834e-140	5.07887e-138	up	No apical meristem (NAM) protein	RecName: Full=NAC domain-containing protein 72; Short=ANAC072; AltName: Full=Protein RESPONSIVE TO DESICCATION 26;
gene:MD00G1143300	22.96	24.02	21.49	19.77	17.97	18.71	978	813	669	712	639	748	0.876	-0.19	0.0202367	0.0488219	false		gene:MD03G1224100	1.48	0.98	1.22	6.19	7.06	6.16	40	21	24	141	159	156	5.556	2.474	4.48581e-23	5.0743e-22	up	Glutamine amidotransferase domain	RecName: Full=Stem-specific protein TSJT1;
gene:MD00G1143400	76.37	78.67	78.43	51.43	48.53	49	3383	2769	2539	1926	1795	2037	0.678	-0.56	9.94092e-25	1.18602e-23	false		gene:MD03G1224600	1.77	1.96	2.04	3.91	4.05	4.17	131	115	110	244	250	289	2.242	1.165	4.22112e-14	3.42845e-13	up	Mlo family	RecName: Full=MLO-like protein 11; Short=AtMlo11;
gene:MD00G1143500	19.72	18.82	16.75	15.04	17.57	14.65	749	568	465	483	557	522	0.907	-0.141	0.15545	0.269822	false		gene:MD03G1224800	0.17	0.28	0.31	2.34	1.89	2.35	3	4	4	35	28	39	9.391	3.231	6.30162e-08	3.44859e-07	up	HemY protein N-terminus	RecName: Full=Cytochrome P450 CYP72A219; EC=1.14.-.-; AltName: Full=Cytochrome P450 CYP72A129;
gene:MD00G1143600	0	0	0	0.2	0.1	0	0	0	0	4	2	0	11.453	3.518	0.127849	0.231596	false		gene:MD03G1227300	154.72	175.47	207.46	58.22	58.18	60.48	2892	2606	2834	920	908	1061	0.349	-1.519	1.54044e-26	1.94036e-25	down	Metallothionein	RecName: Full=Metallothionein-like protein type 3; Short=MT-3;
gene:MD00G1143700	0.17	0.07	0.15	0.14	0.12	0.15	22	7	14	16	13	18	1.136	0.184	0.734048	0.832681	false		gene:MD03G1227400	6.7	8.81	6.96	20.02	18.7	18.23	112	117	85	283	261	286	2.703	1.435	7.27645e-19	7.22375e-18	up	Cytochrome C oxidase copper chaperone (COX17)	RecName: Full=Cytochrome c oxidase copper chaperone 2;
gene:MD00G1143800	0.09	0.19	0.13	0.33	0.22	0.2	3	5	3	9	6	6	1.94	0.956	0.277571	0.423218	false		gene:MD03G1227500	261.13	342.26	265.52	98.45	155.4	132.04	4204	4378	3124	1340	2089	1995	0.472	-1.085	8.88215e-07	4.37336e-06	down	Metallothionein	RecName: Full=Metallothionein-like protein type 3; Short=MT-3;
gene:MD00G1144200	0.26	0	0	0.61	0.93	0	1	0	0	2	3	0	4.89	2.29	0.307444	0.456347	false		gene:MD03G1228100	5.53	6.89	4.99	12.43	12.65	13.9	481	476	317	914	919	1135	2.383	1.253	1.15142e-35	1.8336e-34	up	WD40-like domain	RecName: Full=Protein SPA1-RELATED 3;
gene:MD00G1144300	0.13	0.05	0.05	0.29	0.29	0.36	7	2	2	13	13	18	4.218	2.076	0.00534037	0.0149439	up		gene:MD03G1229200	0.03	0	0.04	0.31	0.16	0.17	1	0	1	10	5	6	10.863	3.441	0.0119386	0.030591	up	--	--
gene:MD00G1144400	0.57	0.98	0.75	0.42	0.3	0.42	27	37	26	17	12	19	0.536	-0.899	0.0410462	0.0900769	false		gene:MD03G1232600	4.87	5.71	4.95	21.93	21.93	20.61	175	163	130	666	658	695	4.423	2.145	6.15071e-76	1.88822e-74	up	Arterivirus envelope protein	RecName: Full=30S ribosomal protein S20, chloroplastic; Flags: Precursor;
gene:MD00G1144500	1.01	0.45	0.59	1.02	1.08	1.46	28	10	12	24	25	38	1.822	0.866	0.0564413	0.118164	false		gene:MD03G1235600	3.74	3.96	4.18	14.06	15.31	15.37	125	105	102	397	427	482	4.018	2.007	4.30701e-48	8.89612e-47	up	Protein of unknown function (DUF3082)	--
gene:MD00G1144600	0.27	0.34	0.22	0	0.45	0.46	5	5	3	0	7	8	1.168	0.224	0.827512	0.895331	false		gene:MD03G1235700	0	0.06	0	0.88	0.59	0.63	0	1	0	15	10	12	35.076	5.132	0.000195509	0.000711011	up	Protein of unknown function, DUF599	--
gene:MD00G1144700	23.12	21.8	25.05	16.53	17.1	18.84	774	580	613	468	478	592	0.798	-0.326	0.000714327	0.00237903	false		gene:MD03G1236200	1.71	2.37	1.92	8.52	8.27	7.44	68	75	56	287	275	278	4.316	2.11	4.53187e-32	6.61463e-31	up	Alcohol dehydrogenase GroES-like domain	RecName: Full=2-methylene-furan-3-one reductase; EC=1.3.1.105 {ECO:0000269|PubMed:16517758, ECO:0000269|PubMed:17636940}; AltName: Full=Enone oxidoreductase; Short=FaEO; AltName: Full=Quinone oxidoreductase; Short=FaQR;
gene:MD00G1144800	0.52	0.49	0.59	16.71	16.05	17.02	12	9	10	329	312	372	33.501	5.066	1.57214e-66	4.2478e-65	up		gene:MD03G1238700	0.04	0.05	0	0.14	0.38	0.19	2	2	0	6	16	9	8.162	3.029	0.0043233	0.0123324	up	EF-hand domain pair	RecName: Full=Sodium/calcium exchanger NCL {ECO:0000305}; AltName: Full=Na(+)/Ca(2+)-exchange protein NCL {ECO:0000305}; AltName: Full=Protein NCX-like {ECO:0000303|PubMed:23148213}; Short=AtNCL {ECO:0000303|PubMed:23148213};
gene:MD00G1144900	0.54	0.68	0.74	0	1.94	0.58	1	1	1	0	3	1	1.362	0.446	0.811585	0.884941	false		gene:MD03G1239700	0	0	0	0.69	0.28	0.74	0	0	0	10	4	12	47.351	5.565	0.000183868	0.000671583	up	Glycosyltransferase Family 4	RecName: Full=Phosphatidylinositol N-acetylglucosaminyltransferase subunit A; EC=2.4.1.198; AltName: Full=GlcNAc-PI synthesis protein; AltName: Full=Phosphatidylinositol-glycan biosynthesis class A protein;
gene:MD00G1145000	9.41	7.35	8.76	7.41	7.81	7.85	332	206	226	221	230	260	0.959	-0.06	0.66421	0.782252	false		gene:MD03G1240200	2.16	1.44	1.24	3.21	2.99	3.35	110	58	46	138	127	160	2.082	1.058	1.81051e-06	8.57147e-06	up	ATPase domain predominantly from Archaea	RecName: Full=tRNA dimethylallyltransferase 9; EC=2.5.1.75; AltName: Full=Isopentenyl-diphosphate: tRNA isopentenyltransferase 9; Short=AtIPT9; Short=IPP transferase 9; Short=IPPT 9;
gene:MD00G1145100	0.73	3.14	2.97	3.89	0.6	5	25	85	74	112	17	160	1.466	0.552	0.568643	0.708287	false		gene:MD03G1240300	1.08	0.54	0.93	0.15	0.07	0.03	35	14	22	4	2	1	0.104	-3.272	1.58422e-05	6.71792e-05	down	PMR5 N terminal Domain	RecName: Full=Protein trichome birefringence-like 31;
gene:MD00G1145400	11.67	11.98	9.61	8.18	9.48	11.67	211	172	127	125	143	198	0.937	-0.093	0.593718	0.729762	false		gene:MD03G1241500	0.29	0.4	0.24	0.99	0.66	0.89	18	20	11	53	35	53	2.948	1.56	6.35004e-05	0.000247869	up	Tetratricopeptide repeat	RecName: Full=TPR repeat-containing thioredoxin TTL1; AltName: Full=Tetratricopeptide repeat thioredoxin-like 1;
gene:MD00G1145500	0	0.15	0.04	0.07	0	0.03	0	4	1	2	0	1	0.58	-0.785	0.673149	0.788412	false		gene:MD03G1242400	1.78	1.77	1.68	0.76	0.29	0.33	58	46	40	21	8	10	0.28	-1.836	1.27251e-05	5.46513e-05	down	PAN-like domain	RecName: Full=EP1-like glycoprotein 3 {ECO:0000303|PubMed:15276441}; AltName: Full=Curculin-like (Mannose-binding) lectin family protein {ECO:0000303|PubMed:23738689}; AltName: Full=Putative receptor-like protein kinase-like protein {ECO:0000303|PubMed:12833529}; Flags: Precursor;
gene:MD00G1145600	35.83	39.91	42.58	28.82	29.96	25.97	722	639	627	491	504	491	0.761	-0.393	0.000121601	0.000457382	false		gene:MD03G1242600	45.38	44.83	45.99	9.8	9.49	10.78	1265	993	937	231	221	282	0.235	-2.089	2.5255e-109	1.08742e-107	down	Protein of unknown function (DUF640)	RecName: Full=Protein LIGHT-DEPENDENT SHORT HYPOCOTYLS 10; AltName: Full=Protein ORGAN BOUNDARY 10;
gene:MD00G1145700	8.64	7.82	8.5	10.1	9.97	10.28	631	454	454	624	608	705	1.292	0.37	4.16876e-05	0.000166847	false		gene:MD03G1242800	8.02	8.83	9.07	18.72	17.23	16.24	312	273	258	616	560	593	2.145	1.101	3.47262e-23	3.95215e-22	up	Uroporphyrinogen decarboxylase (URO-D)	RecName: Full=Uroporphyrinogen decarboxylase 1, chloroplastic; Short=UPD1; Short=URO-D1; EC=4.1.1.37; Flags: Precursor;
gene:MD00G1146800	22.71	22.72	21.01	49.19	52.62	53.27	1380	1097	933	2527	2670	3038	2.48	1.31	2.70141e-116	1.22604e-114	up		gene:MD03G1243600	3.91	4.11	4.32	10.89	12.89	9.98	176	147	142	414	484	421	2.909	1.541	7.15646e-29	9.63712e-28	up	--	--
gene:MD00G1146900	0.15	0.19	0.24	0.06	0.03	0.08	12	12	14	4	2	6	0.314	-1.671	0.0256861	0.0601246	false		gene:MD03G1245000	21.08	20.22	20.11	9.04	9.25	9.2	723	551	504	262	265	296	0.476	-1.072	1.51197e-25	1.84586e-24	down	non-haem dioxygenase in morphine synthesis N-terminal	RecName: Full=1-aminocyclopropane-1-carboxylate oxidase homolog 1;
gene:MD00G1147000	10.53	11.68	12.72	10.17	9.56	9	558	492	493	456	423	448	0.875	-0.192	0.0780844	0.155067	false		gene:MD03G1245500	0.37	0.46	0.5	0	0.07	0	6	6	6	0	1	0	0.06	-4.051	0.00879655	0.023395	down	--	--
gene:MD00G1147100	0.64	0.67	0.62	0.58	0.59	0.24	17	14	12	13	13	6	0.774	-0.37	0.526859	0.672081	false		gene:MD03G1247700	9.13	8.2	7.88	20.41	19.72	20.44	279	199	176	527	503	586	2.547	1.349	2.4685e-33	3.71436e-32	up	Cytoplasmic polyadenylation element-binding protein ZZ domain	RecName: Full=B-box zinc finger protein 22 {ECO:0000303|PubMed:19920209}; AltName: Full=Protein DOUBLE B-BOX 3 {ECO:0000303|PubMed:18540109}; AltName: Full=Protein LIGHT-REGULATED ZINC FINGER PROTEIN 1 {ECO:0000303|PubMed:18796637}; AltName: Full=Protein SALT TOLERANCE HOMOLOG 3;
gene:MD00G1147200	9.12	10.74	6.79	13.57	8.12	7.22	342	320	186	430	254	254	1.157	0.21	0.52667	0.671892	false		gene:MD03G1248000	2.38	2.4	1.87	11.3	8.31	10.34	61	49	35	245	178	249	4.775	2.255	1.8556e-27	2.40526e-26	up	Ribosomal protein L13	RecName: Full=50S ribosomal protein L13, chloroplastic; AltName: Full=CL13; AltName: Full=Protein EMBRYO DEFECTIVE 1473; Flags: Precursor;
gene:MD00G1147600	0	0	0	0.17	0.08	0.11	0	0	0	4	2	3	16.604	4.053	0.0331967	0.0751946	false		gene:MD03G1250600	4.4	3.66	3.91	1.91	1.83	1.83	254	168	165	93	88	99	0.493	-1.021	7.1504e-09	4.22942e-08	down	Sugar efflux transporter for intercellular exchange	RecName: Full=Bidirectional sugar transporter SWEET2 {ECO:0000303|PubMed:21107422}; Short=AtSWEET2 {ECO:0000303|PubMed:21107422}; AltName: Full=Protein SUGARS WILL EVENTUALLY BE EXPORTED TRANSPORTERS 2 {ECO:0000303|PubMed:21107422};
gene:MD00G1147700	0	0	0.05	0.09	0	0	0	0	1	2	0	0	1.954	0.967	0.747251	NA	false		gene:MD03G1251400	3.49	2.19	4.77	0.46	0.77	0.41	54	27	54	6	10	6	0.166	-2.591	1.67641e-07	8.8331e-07	down	Trypsin and protease inhibitor	RecName: Full=Kunitz trypsin inhibitor 2 {ECO:0000305}; Short=AtKTI2 {ECO:0000305}; Flags: Precursor;
gene:MD00G1147900	1.57	0.99	0.46	0.8	2.15	0.72	14	7	3	6	16	6	1.267	0.342	0.647773	0.770487	false		gene:MD03G1252100	1.35	1.6	1.65	4.75	4.74	4.56	63	59	56	187	184	199	3.266	1.708	2.54317e-18	2.475e-17	up	Chalcone isomerase like	RecName: Full=Fatty-acid-binding protein 3, chloroplastic; Short=AtFAP3; AltName: Full=Chalcone-flavanone isomerase family protein 3; Flags: Precursor;
gene:MD00G1148000	6.37	7.04	7.46	10.63	12.89	10.89	222	195	190	313	375	356	1.755	0.811	2.36599e-09	1.44977e-08	false		gene:MD03G1252200	2.14	2.41	1.61	9.17	9.09	8.91	105	94	58	381	373	411	4.675	2.225	3.09628e-47	6.27951e-46	up	Heptaprenyl diphosphate synthase (HEPPP synthase) subunit 1	RecName: Full=Solanesyl diphosphate synthase 2, chloroplastic; Short=AtSPS2; EC=2.5.1.85; AltName: Full=All-trans-nonaprenyl-diphosphate synthase 2 (geranylgeranyl-diphosphate specific); Flags: Precursor;
gene:MD00G1148100	74.19	76.69	71.32	59.71	60.47	61.36	6274	5153	4408	4269	4270	4870	0.868	-0.204	9.57324e-07	4.69643e-06	false		gene:MD03G1259200	0.28	0.1	0.33	1.61	1.59	2.61	7	2	6	34	33	61	8.67	3.116	9.25452e-09	5.42337e-08	up	Inhibitor of apoptosis-promoting Bax1	RecName: Full=Protein LIFEGUARD 4 {ECO:0000303|PubMed:23888068}; Short=AtLFG4 {ECO:0000303|PubMed:23888068};
gene:MD00G1148200	0.27	0.51	0.46	31.27	35.03	35.2	8	12	10	790	874	987	90.426	6.499	1.70577e-119	7.92368e-118	up		gene:MD03G1259400	1.85	2.26	2.56	4.69	5.78	5.06	73	71	74	157	191	188	2.493	1.318	3.54606e-11	2.45911e-10	up	2OG-Fe(II) oxygenase superfamily	--
gene:MD00G1148300	5.42	4.66	5.28	5	4.99	5.21	246	168	175	192	189	222	1.052	0.073	0.62121	0.750506	false		gene:MD03G1259900	28.24	29.55	27.67	98.09	99.42	101.49	1694	1408	1213	4974	4979	5713	3.721	1.896	0	0	up	STAS domain	RecName: Full=Sulfate transporter 3.1; AltName: Full=AST12; AltName: Full=AtST1;
gene:MD00G1148400	0.11	0	0.1	0	0.09	0	3	0	2	0	2	0	0.432	-1.21	0.565607	0.705722	false		gene:MD03G1260600	1.55	1.94	2.11	5.1	3.6	4.59	19	19	19	53	37	53	2.542	1.346	0.000270851	0.000964125	up	OB-fold nucleic acid binding domain	RecName: Full=CST complex subunit STN1 {ECO:0000303|PubMed:19064932}; AltName: Full=Suppressor of cdc thirteen homolog {ECO:0000303|PubMed:19064932}; Short=AtSTN1 {ECO:0000303|PubMed:19064932};
gene:MD00G1148500	7.58	5.72	6.47	3.69	6.38	5.38	165	99	103	68	116	110	0.829	-0.271	0.21924	0.353455	false		gene:MD03G1262500	0.92	1.16	0.96	0.13	0.13	0.23	17	17	13	2	2	4	0.172	-2.536	0.00109253	0.00352002	down	Transcriptional repressor, ovate	RecName: Full=Transcription repressor OFP11; AltName: Full=Ovate family protein 11; Short=AtOFP11;
gene:MD00G1148600	191.39	196.49	207.1	157.83	190.67	178.87	5898	4811	4664	4112	4906	5173	0.941	-0.088	0.148261	0.260046	false		gene:MD03G1263700	6.54	5.82	7.04	20.4	24.21	21.66	174	123	137	459	538	541	3.633	1.861	3.19361e-46	6.33161e-45	up	Chalcone-flavanone isomerase	RecName: Full=Fatty-acid-binding protein 1; Short=AtFAP1; AltName: Full=Chalcone-flavanone isomerase family protein 1;
gene:MD00G1148800	10.83	10.41	8.25	5.69	5.91	8.12	347	265	193	154	158	244	0.711	-0.492	0.00216123	0.00656935	false		gene:MD03G1263900	13.5	15.53	16.92	56.16	60.52	56.3	464	424	425	1632	1737	1816	4.016	2.006	1.19851e-120	5.61395e-119	up	Death effector domain	RecName: Full=Ribosome-recycling factor, chloroplastic; Short=RRF; AltName: Full=CpFrr; AltName: Full=RRFHCP; AltName: Full=Ribosome-releasing factor, chloroplastic; Flags: Precursor;
gene:MD00G1148900	3.88	4.46	3.54	1.33	1.35	2.28	69	63	46	20	20	38	0.446	-1.166	0.000486609	0.00166288	down		gene:MD03G1264400	0.31	0.41	0.59	0.1	0.2	0.13	15	16	21	4	8	6	0.345	-1.535	0.0153021	0.0380879	down	HEAT repeat	RecName: Full=ARM REPEAT PROTEIN INTERACTING WITH ABF2; Short=ARIA;
gene:MD00G1149000	0.95	0.17	0.89	0	0.08	0.07	28	4	19	0	2	2	0.082	-3.614	0.000335575	0.0011773	down		gene:MD03G1267700	3.95	3.66	3.46	8.53	7.73	7.86	125	92	80	228	204	233	2.309	1.207	5.06225e-13	3.9138e-12	up	--	RecName: Full=Transcription factor bHLH66; AltName: Full=Basic helix-loop-helix protein 66; Short=AtbHLH66; Short=bHLH 66; AltName: Full=Transcription factor EN 95; AltName: Full=bHLH transcription factor bHLH066;
gene:MD00G1149200	4.64	4.39	3.61	3.4	2.84	3.1	570	429	324	353	291	357	0.784	-0.351	0.00314263	0.00924539	false		gene:MD03G1268700	60.7	61.75	57.52	22.29	25.07	24.81	1340	1083	928	416	462	514	0.426	-1.23	8.63165e-52	1.89102e-50	down	--	RecName: Full=EID1-like F-box protein 3;
gene:MD00G1149300	0.45	0.72	0.81	0.06	0.06	0.08	25	32	33	3	3	4	0.11	-3.179	6.89201e-07	3.4317e-06	down		gene:MD03G1268800	3.46	3.38	2.37	5.61	6.29	6.88	232	180	116	318	352	433	2.161	1.112	2.11607e-14	1.7423e-13	up	Alpha amylase, catalytic domain	RecName: Full=Isoamylase 2, chloroplastic; Short=AtISA2; AltName: Full=Protein DEBRANCHING ENZYME 1; Flags: Precursor;
gene:MD00G1149500	11.72	11.64	10.59	9.59	8.36	9.33	636	502	420	440	379	475	0.854	-0.228	0.0235636	0.0557509	false		gene:MD03G1271600	5.83	4.88	5.85	14.19	15.76	14.32	266	177	195	547	600	613	2.837	1.504	9.89839e-39	1.70219e-37	up	mTERF	RecName: Full=Transcription termination factor MTERF4, chloroplastic {ECO:0000305}; AltName: Full=Mitochondrial transcription termination factor 4 {ECO:0000303|PubMed:23087700}; AltName: Full=Protein BELAYA SMERT' {ECO:0000303|PubMed:21464319}; AltName: Full=Protein RUGOSA2 {ECO:0000303|PubMed:21790815}; Flags: Precursor;
gene:MD00G1149900	14.86	13.03	12.35	10.85	9.57	12.74	705	491	428	435	379	567	0.876	-0.191	0.0869159	0.169534	false		gene:MD03G1271700	0.55	0.78	0.6	11.32	8.92	9.69	15	17	12	262	204	249	16.654	4.058	1.15758e-48	2.41473e-47	up	--	--
gene:MD00G1150000	7.83	7.33	7.77	8.94	8.05	8.24	445	331	323	430	382	440	1.17	0.226	0.0368854	0.0821809	false		gene:MD03G1273400	1.46	1.48	1.61	10.05	8.72	11.48	36	29	29	209	179	265	7.081	2.824	1.1872e-35	1.88968e-34	up	--	--
gene:MD00G1150100	19.86	17.28	22.19	11.2	8.92	10.99	256	177	209	122	96	133	0.558	-0.842	1.35938e-06	6.5235e-06	false		gene:MD03G1280500	1.08	0.93	1.04	10.78	9.84	12.06	41	28	29	346	312	430	11.368	3.507	6.61778e-69	1.83381e-67	up	RF-1 domain	RecName: Full=Peptide chain release factor APG3, chloroplastic {ECO:0000305}; AltName: Full=Chloroplast ribosome release factor 1 {ECO:0000303|PubMed:17450416}; Short=AtcpRF1 {ECO:0000303|PubMed:17450416}; AltName: Full=Protein ALBINO AND PALE GREEN 3 {ECO:0000303|PubMed:17450416}; Flags: Precursor;
gene:MD00G1150200	2.28	2.57	2.36	2.78	1.97	0.92	29	26	22	30	21	11	0.836	-0.259	0.569674	0.709163	false		gene:MD03G1281500	0.05	0.03	0.12	0.32	0.22	0.24	2	1	4	12	8	10	4.295	2.103	0.0198061	0.0479069	up	Cytochrome P450	RecName: Full=Cytochrome P450 81E8 {ECO:0000303|PubMed:14617078}; EC=1.14.13.- {ECO:0000305};
gene:MD00G1150300	33.6	31.68	27.36	16.69	17.02	18.28	331	248	197	139	140	169	0.596	-0.747	5.09487e-07	2.57194e-06	false		gene:MD03G1282200	4.46	5.39	5.51	19.86	20.6	20.26	228	219	206	859	880	973	4.228	2.08	3.7492e-88	1.313e-86	up	Mlo family	RecName: Full=MLO-like protein 1; Short=AtMlo1; AltName: Full=MLO protein homolog 1; Short=AtMlo-H1;
gene:MD00G1150400	0	0.03	0.04	0.03	0.03	0	0	2	2	2	2	0	0.975	-0.037	0.983686	0.991125	false		gene:MD03G1284800	7.79	6.94	7.75	22.86	23.15	21.27	322	228	234	799	799	825	3.18	1.669	9.99007e-62	2.56904e-60	up	Tetratricopeptide repeat	RecName: Full=Protein LOW PSII ACCUMULATION 1, chloroplastic; Flags: Precursor;
gene:MD00G1150500	0.42	0.53	0.48	0.66	1.68	1.79	6	6	5	8	20	24	3.089	1.627	0.0130724	0.033155	up		gene:MD03G1285700	22.55	22.72	21.73	51.94	50.89	49.75	2290	1833	1613	4460	4315	4742	2.421	1.275	3.94528e-153	2.47206e-151	up	Septin	RecName: Full=Translocase of chloroplast 159, chloroplastic; Short=AtToc159; EC=3.6.5.-; AltName: Full=159 kDa chloroplast outer envelope protein; AltName: Full=Plastid protein import 2; AltName: Full=Translocase of chloroplast 160, chloroplastic; Short=AtToc160; AltName: Full=Translocase of chloroplast 86, chloroplastic; Short=AtToc86;
gene:MD00G1150600	0.46	0.29	1.1	0.27	0.96	0.49	4	2	7	2	7	4	0.995	-0.008	0.993699	0.996636	false		gene:MD03G1285900	6.57	8.01	8.29	16.89	15.41	15.88	191	185	176	415	374	433	2.249	1.169	1.52732e-18	1.49811e-17	up	Thiamin pyrophosphokinase, vitamin B1 binding domain	RecName: Full=Thiamine pyrophosphokinase 1; Short=AtTPK1; EC=2.7.6.2; AltName: Full=Thiamine kinase 1;
gene:MD00G1150700	0	0	0	0	0.15	0	0	0	0	0	2	0	3.817	1.932	0.609752	NA	false		gene:MD03G1288600	0.3	0.74	0.47	0.14	0.19	0.15	15	29	17	6	8	7	0.344	-1.538	0.00980481	0.0257241	down	Sodium/calcium exchanger protein	RecName: Full=Magnesium/proton exchanger; AltName: Full=Mg(2+)/H(+) exchanger; Short=AtMHX; AltName: Full=Zinc/proton exchanger; AltName: Full=Zn(2+)/H(+) exchanger;
gene:MD00G1150800	3.06	3.4	1.97	2.34	3.88	1.82	34	30	16	22	36	19	1.009	0.013	0.976207	0.987317	false		gene:MD03G1288700	67.21	68.91	64.58	254.72	254.59	250.35	3193	2601	2242	10231	10099	11162	4.024	2.009	0	0	up	Universal stress protein family	RecName: Full=Blue-light photoreceptor PHR2;
gene:MD00G1150900	0.54	0.49	0.21	0.64	0	0.58	7	5	2	7	0	7	1.044	0.062	0.952133	0.973649	false		gene:MD03G1289900	51.16	51.55	51.35	23.71	21.8	22.56	998	799	732	391	355	413	0.47	-1.09	3.86014e-34	5.91166e-33	down	Late embryogenesis abundant protein	RecName: Full=Indole-3-acetic acid-induced protein ARG2;
gene:MD00G1151000	1.12	0.88	0.58	1.83	1.68	1.05	8	5	3	11	10	7	1.852	0.889	0.241306	0.380428	false		gene:MD03G1290900	0	0.06	0	0.34	0.23	0.2	0	2	0	12	8	8	14.252	3.833	0.00329413	0.00964967	up	Plant invertase/pectin methylesterase inhibitor	RecName: Full=Probable pectinesterase/pectinesterase inhibitor 7; Includes: RecName: Full=Pectinesterase inhibitor 7; AltName: Full=Pectin methylesterase inhibitor 7; Includes: RecName: Full=Pectinesterase 7; Short=PE 7; EC=3.1.1.11; AltName: Full=Pectin methylesterase 1; Short=AtPME1; AltName: Full=Pectin methylesterase 7; Flags: Precursor;
gene:MD00G1151100	3.51	2.44	1.94	2.3	3.62	2.62	94	52	38	52	81	66	1.142	0.192	0.503653	0.651712	false		gene:MD03G1291500	9.2	8.8	9.12	22.68	23.16	24.57	782	594	566	1629	1643	1959	2.76	1.465	4.74634e-100	1.8887e-98	up	Sporulation protein Cse60	RecName: Full=Putative GTP diphosphokinase RSH1, chloroplastic; EC=2.7.6.5; AltName: Full=RelA/SpoT homolog 1; Short=AtRSH1; AltName: Full=ppGpp synthetase RSH1; Flags: Precursor;
gene:MD00G1151200	1.37	2.66	1.3	2	2.53	4.17	13	20	9	16	20	37	1.744	0.803	0.110903	0.206685	false		gene:MD03G1291900	8.39	7.03	7.64	17.02	15.73	14.89	260	173	173	446	407	433	2.192	1.132	2.26943e-19	2.28337e-18	up	--	--
gene:MD00G1151300	0.26	0.66	0.72	0.46	1.1	0.42	2	4	4	3	7	3	1.297	0.376	0.715417	0.818898	false		gene:MD03G1292600	0.75	0.58	0.52	0.21	0.27	0.25	63	39	32	15	19	20	0.42	-1.251	0.00102762	0.00333069	down	Calponin homology (CH) domain	RecName: Full=Kinesin-like protein KIN-14I {ECO:0000305};
gene:MD00G1151400	0.21	0	0	0.25	0	0	2	0	0	2	0	0	1.21	0.276	0.923017	NA	false		gene:MD03G1292800	17.47	16.87	14.98	42.42	46.1	41.27	592	454	371	1215	1304	1312	2.791	1.481	1.6768e-72	4.91838e-71	up	Clp protease	RecName: Full=ATP-dependent Clp protease proteolytic subunit 5, chloroplastic {ECO:0000303|PubMed:11299370}; EC=3.4.21.92; AltName: Full=Endopeptidase ClpP5 {ECO:0000303|PubMed:11299370}; Short=nClpP5; AltName: Full=nClpP1; Flags: Precursor;
gene:MD00G1151500	2	2.34	2.14	1.68	1.35	2.05	55	51	43	39	31	53	0.838	-0.256	0.405918	0.560626	false		gene:MD03G1295100	137.4	122.31	125	1357.65	1362.08	1309.84	1486	1051	988	12414	12300	13295	11.116	3.475	0	0	up	CP12 domain	RecName: Full=Calvin cycle protein CP12-2, chloroplastic; AltName: Full=CP12 domain-containing protein 2; AltName: Full=Chloroplast protein 12-2; Flags: Precursor;
gene:MD00G1151600	0	0	0	0	0	0.34	0	0	0	0	0	3	5.146	2.363	0.483797	NA	false		gene:MD03G1296200	31.09	32.23	31.7	91.08	106.85	98.3	522	430	389	1293	1498	1549	3.316	1.729	9.66556e-99	3.7967e-97	up	Universal stress protein family	RecName: Full=Universal stress protein A-like protein;
gene:MD00G1151700	0	0	0	0	0.27	0	0	0	0	0	2	0	3.817	1.932	0.609752	NA	false		gene:MD03G1296600	10.33	10.55	9.32	3.28	2.64	2.69	622	505	410	167	133	152	0.303	-1.723	5.24405e-41	9.45364e-40	down	Tetratricopeptide repeat	--
gene:MD00G1151800	0.7	1.16	1.41	0.83	0.84	0.75	13	17	19	13	13	13	0.794	-0.333	0.532136	0.676818	false		gene:MD03G1297100	0.45	0.57	0.28	5.13	4.84	4.52	20	20	9	191	178	187	11.717	3.551	2.07066e-37	3.47021e-36	up	Myb-like DNA-binding domain	RecName: Full=Myb-related protein P;
gene:MD00G1151900	5.11	6.18	1.96	1.81	3.06	3.27	50	48	14	15	25	30	0.653	-0.615	0.156893	0.271919	false		gene:MD03G1297400	0	0.05	0.11	2.01	2.18	2.11	0	1	2	42	45	49	45.997	5.523	1.23928e-09	7.75935e-09	up	Cotton fibre expressed protein	--
gene:MD00G1152000	15.08	16.13	12.48	13.93	14.02	14.01	1285	1092	777	1003	997	1120	1.02	0.029	0.719324	0.822074	false		gene:MD04G1001800	1.96	1.67	1.49	7.74	7.82	7.92	99	67	55	331	330	376	4.848	2.277	9.55658e-46	1.87585e-44	up	CemA family	RecName: Full=Chloroplast envelope membrane protein;
gene:MD00G1152100	21.86	22.78	21.99	21.21	21.79	20.86	680	563	500	558	566	609	1.019	0.027	0.757774	0.849482	false		gene:MD04G1002500	188.64	188.82	185.47	93.06	87.18	83.31	8529	6783	6128	3557	3291	3535	0.498	-1.007	2.47846e-94	9.13712e-93	down	Cytochrome P450	RecName: Full=Beta-amyrin 28-oxidase; EC=1.14.13.-; AltName: Full=Cytochrome P450 CYP716A52v2;
gene:MD00G1152200	0.11	0.14	0.47	0	0.14	0	1	1	3	0	1	0	0.207	-2.271	0.282761	0.429025	false		gene:MD04G1002700	8.81	8.28	8.59	33.29	33.9	34.86	728	544	519	2327	2340	2705	4.224	2.079	1.56332e-230	1.62552e-228	up	Protein kinase domain	RecName: Full=Protein ACTIVITY OF BC1 COMPLEX KINASE 3, chloroplastic {ECO:0000303|PubMed:23673981}; Short=ABC1-LIKE KINASE 3 {ECO:0000303|PubMed:23673981}; EC=2.7.-.- {ECO:0000255|PROSITE-ProRule:PRU00159}; EC=2.7.11.1 {ECO:0000269|PubMed:23632854}; AltName: Full=Protein REPRESSOR OF BDR1 {ECO:0000303|PubMed:25882344}; Flags: Precursor;
gene:MD00G1152300	0.47	0.45	0.39	0.18	0.23	0.2	25	19	15	8	10	10	0.49	-1.028	0.0565096	0.118271	false		gene:MD04G1003000	1.51	1.9	1.4	343.54	334.38	327.46	102	102	69	19622	18862	20762	223.023	7.801	0	0	up	FAE1/Type III polyketide synthase-like protein	RecName: Full=Polyketide synthase 5; Short=RiPKS5; EC=2.3.1.74; AltName: Full=Naringenin-chalcone synthase PKS5;
gene:MD00G1152400	0.38	0.19	0.52	4.63	4.37	3.44	10	4	10	103	96	85	12.189	3.607	8.14745e-20	8.32215e-19	up		gene:MD04G1003300	0.7	1.01	0.51	16.14	19.93	16.36	26	30	14	509	621	573	25.048	4.647	2.76545e-106	1.15663e-104	up	FAE1/Type III polyketide synthase-like protein	RecName: Full=Polyketide synthase 5; Short=RiPKS5; EC=2.3.1.74; AltName: Full=Naringenin-chalcone synthase PKS5;
gene:MD00G1152500	1.09	0.82	0.92	1.35	1.22	1.18	98	58	60	102	91	99	1.402	0.488	0.0315579	0.0719632	false		gene:MD04G1003400	0.96	0.61	0.73	168.27	159.6	153.81	36	18	20	5322	4985	5400	218.61	7.772	0	0	up	FAE1/Type III polyketide synthase-like protein	RecName: Full=Polyketide synthase 1; Short=RiPKS1; EC=2.3.1.74; AltName: Full=Naringenin-chalcone synthase PKS1;
gene:MD00G1152600	9.85	11.84	10.36	90.43	85.45	87.96	247	236	190	1918	1790	2071	8.788	3.136	6.18278e-285	9.39587e-283	up		gene:MD04G1004900	47.84	50.42	48.69	116.57	116.08	115.89	2521	2111	1875	5193	5107	5731	2.522	1.335	2.69045e-179	1.96432e-177	up	L-lysine 6-monooxygenase (NADPH-requiring)	RecName: Full=Glutathione reductase, cytosolic; Short=GR; Short=GRase; EC=1.8.1.7; AltName: Full=GOR2;
gene:MD00G1152700	5.35	6.08	5.31	4.54	5.01	5.52	247	223	179	177	193	239	0.958	-0.062	0.671636	0.787252	false		gene:MD04G1005000	3.75	4.36	5.1	17.15	18.09	16.89	131	121	130	506	527	553	4.222	2.078	6.25871e-54	1.41834e-52	up	Putative peptidoglycan binding domain	RecName: Full=Protein disulfide isomerase pTAC5, chloroplastic {ECO:0000303|PubMed:23922206}; EC=5.3.4.1 {ECO:0000269|PubMed:23922206}; AltName: Full=Plastid transcriptionally active chromosome proteins 5 {ECO:0000303|PubMed:16326926}; Short=pTAC5 {ECO:0000303|PubMed:16326926}; Flags: Precursor;
gene:MD00G1152800	0.44	0.18	0	0	0	0	6	2	0	0	0	0	0.079	-3.667	0.100167	0.190365	false		gene:MD04G1005600	1.01	1.64	0.94	7.87	7.93	8.35	31	40	21	204	203	240	7.186	2.845	1.31953e-35	2.09435e-34	up	mTERF	RecName: Full=Transcription termination factor MTEF1, chloroplastic {ECO:0000305}; AltName: Full=Mitochondrial transcription termination factor 1 {ECO:0000303|PubMed:23087700}; AltName: Full=Protein EMBRYO DEFECTIVE 93 {ECO:0000305}; AltName: Full=Protein SINGLET OXYGEN-LINKED DEATH ACTIVATOR 10 {ECO:0000303|PubMed:19563435}; Flags: Precursor;
gene:MD00G1153100	0	0	0.17	0	0	0	0	0	1	0	0	0	0.522	-0.938	0.818255	NA	false		gene:MD04G1005700	0.56	0.45	0.73	1.83	1.46	1.62	22	14	21	61	48	60	3.024	1.597	6.49426e-06	2.89347e-05	up	zinc RING finger of MSL2	RecName: Full=E3 ubiquitin-protein ligase PRT1; EC=2.3.2.27; AltName: Full=Proteolysis 1 protein; AltName: Full=RING-type E3 ubiquitin transferase PRT1 {ECO:0000305};
gene:MD00G1153700	0	0	0	0.09	0.09	0	0	0	0	1	1	0	3.814	1.931	0.578396	NA	false		gene:MD04G1008100	1.17	1.15	0.87	0.22	0	0.2	37	29	20	6	0	6	0.144	-2.798	1.17421e-05	5.07149e-05	down	Pectinesterase	RecName: Full=Probable pectinesterase 29; Short=PE 29; EC=3.1.1.11; AltName: Full=Pectin methylesterase 29; Short=AtPME29; Flags: Precursor;
gene:MD00G1154100	1.1	0.87	0.27	0.82	1.04	1.15	56	35	10	35	44	55	1.416	0.502	0.205275	0.335818	false		gene:MD04G1008900	0.24	0.3	0.81	1.26	2.47	1.38	4	4	10	18	35	22	4.148	2.053	0.00066731	0.0022329	up	RWD domain	RecName: Full=Ubiquitin-conjugating enzyme E2 11; EC=2.3.2.23; AltName: Full=E2 ubiquitin-conjugating enzyme 11; AltName: Full=Ubiquitin carrier protein 11; AltName: Full=Ubiquitin-conjugating enzyme E2-17 kDa 11; AltName: Full=Ubiquitin-protein ligase 11;
gene:MD00G1154200	11.52	10.31	8.29	10.68	12.73	10.88	194	138	102	152	179	172	1.205	0.269	0.12114	0.221826	false		gene:MD04G1009700	1.04	1.87	0.92	2.52	3.32	2.51	42	60	27	86	112	95	2.326	1.218	1.65337e-05	6.99526e-05	up	Calcineurin-like phosphoesterase superfamily domain	RecName: Full=Purple acid phosphatase 15; EC=3.1.3.-; EC=3.1.3.2; AltName: Full=Phytase; Flags: Precursor;
gene:MD00G1154400	0	0	0	0	0	0.1	0	0	0	0	0	2	3.432	1.779	0.65456	NA	false		gene:MD04G1009800	3.01	3.4	2.1	5.47	6.57	5.08	147	132	75	226	268	233	2.133	1.093	9.98672e-10	6.30222e-09	up	Iron/zinc purple acid phosphatase-like protein C	RecName: Full=Purple acid phosphatase 15; EC=3.1.3.-; EC=3.1.3.2; AltName: Full=Phytase; Flags: Precursor;
gene:MD00G1154900	0.07	0	0.09	0	0.08	0.07	1	0	1	0	1	1	1.013	0.019	0.993989	NA	false		gene:MD04G1011700	0.12	0.12	0.13	0.24	0.37	0.34	10	8	8	17	26	27	2.747	1.458	0.00577671	0.0160287	up	ATPase family associated with various cellular activities (AAA)	RecName: Full=TMV resistance protein N;
gene:MD00G1155100	0.06	0	0	0	0	0.07	1	0	0	0	0	1	1.017	0.024	0.994902	NA	false		gene:MD04G1013100	0.43	0.67	0.19	1.98	1.62	2.04	24	30	8	94	76	108	4.623	2.209	2.53749e-11	1.77916e-10	up	Domain of unknown function (DUF3883)	--
gene:MD00G1155200	1.2	1.18	0.94	1.32	0.92	1.03	72	56	41	67	46	58	1.048	0.068	0.807322	0.882155	false		gene:MD04G1016000	1.34	1.34	1.04	2.27	2.04	2.88	44	35	25	63	56	89	2.053	1.038	0.000440128	0.00151638	up	Glucose-6-phosphate dehydrogenase, NAD binding domain	RecName: Full=Glucose-6-phosphate 1-dehydrogenase 2, chloroplastic; Short=G6PD2; Short=G6PDH2; EC=1.1.1.49; Flags: Precursor;
gene:MD00G1155400	55.85	62.13	62.12	55.73	60.23	60.78	422	373	343	356	380	431	1.045	0.063	0.566689	0.706694	false		gene:MD04G1017600	0.39	0.24	0.15	1.18	0.4	0.88	14	7	4	36	12	30	3.293	1.719	0.00271266	0.0080982	up	Exostosin family	RecName: Full=Probable xyloglucan galactosyltransferase GT14 {ECO:0000305}; EC=2.4.1.- {ECO:0000305}; AltName: Full=Glycosyltransferase 14 {ECO:0000303|PubMed:15020758}; Short=AtGT14 {ECO:0000303|PubMed:15020758};
gene:MD00G1156000	6.98	7.3	6.97	6.59	4.67	5.91	463	385	338	370	259	368	0.86	-0.217	0.0883468	0.171808	false		gene:MD04G1018400	2.28	2.49	1.47	0.71	0.88	0.87	53	46	25	14	17	19	0.418	-1.257	0.001723	0.00533533	down	Beta-1,3-glucanase	RecName: Full=Thaumatin-like protein 1a; AltName: Full=Mdtl1; AltName: Full=Pathogenesis-related protein 5a; Short=PR-5a; AltName: Allergen=Mal d 2; Flags: Precursor;
gene:MD00G1156100	0.07	0.06	0	0	0	0	3	2	0	0	0	0	0.122	-3.037	0.237591	NA	false		gene:MD04G1018700	2.67	2.53	2.09	8.28	8.7	9.08	172	129	98	450	467	548	3.786	1.921	2.66535e-49	5.59824e-48	up	AMP-binding enzyme	RecName: Full=Probable acyl-activating enzyme 16, chloroplastic; EC=6.2.1.-; Flags: Precursor;
gene:MD00G1156200	28.9	30.1	27.37	23.65	24.65	24.25	2481	2053	1717	1717	1767	1954	0.893	-0.163	0.00313216	0.00922185	false		gene:MD04G1019300	5.77	5.83	6.22	34.49	36.49	37.16	203	163	160	1026	1072	1227	6.468	2.693	5.5393e-161	3.66215e-159	up	UDP-glucoronosyl and UDP-glucosyl transferase	RecName: Full=Crocetin glucosyltransferase, chloroplastic; EC=2.4.1.271; AltName: Full=UDP-glucose glucosyltransferase 1; Short=GjUGT1; AltName: Full=UDP-glycosyltransferase 75L6; Flags: Precursor;
gene:MD00G1156300	3.44	3.23	3.11	2.91	2.29	2.58	162	121	107	116	90	114	0.845	-0.243	0.204041	0.3343	false		gene:MD04G1019400	8.3	8.05	9.8	70.79	69.98	75.74	292	225	252	2106	2056	2501	8.841	3.144	1.47922e-304	2.47163e-302	up	UDP-glucoronosyl and UDP-glucosyl transferase	RecName: Full=Crocetin glucosyltransferase, chloroplastic; EC=2.4.1.271; AltName: Full=UDP-glucose glucosyltransferase 1; Short=GjUGT1; AltName: Full=UDP-glycosyltransferase 75L6; Flags: Precursor;
gene:MD00G1156400	0.77	1.12	0.82	0.57	0.92	0.8	40	46	31	25	40	39	0.904	-0.146	0.67341	0.78858	false		gene:MD04G1019500	0.11	0.07	0.19	1.66	1.95	1.31	4	2	5	50	58	44	14.195	3.827	8.36462e-12	6.04012e-11	up	UDP-glucoronosyl and UDP-glucosyl transferase	RecName: Full=Crocetin glucosyltransferase, chloroplastic; EC=2.4.1.271; AltName: Full=UDP-glucose glucosyltransferase 1; Short=GjUGT1; AltName: Full=UDP-glycosyltransferase 75L6; Flags: Precursor;
gene:MD00G1156500	13.21	13.75	13.76	15.95	15.3	13.67	243	201	185	248	235	236	1.173	0.23	0.101916	0.193022	false		gene:MD04G1019600	15.38	14.77	15.67	4.44	5.11	4.97	541	413	403	132	150	164	0.337	-1.571	1.60451e-34	2.48558e-33	down	UDP-glucoronosyl and UDP-glucosyl transferase	RecName: Full=Crocetin glucosyltransferase, chloroplastic; EC=2.4.1.271; AltName: Full=UDP-glucose glucosyltransferase 1; Short=GjUGT1; AltName: Full=UDP-glycosyltransferase 75L6; Flags: Precursor;
gene:MD00G1156800	0	0	0	0.09	0	0.08	0	0	0	2	0	2	7.256	2.859	0.290166	NA	false		gene:MD04G1023800	61.14	57.26	62.53	178.73	178.59	173.01	3551	2642	2654	8776	8660	9430	3.115	1.639	5.88668e-259	7.37701e-257	up	Tryptophan halogenase	RecName: Full=Phytoene dehydrogenase, chloroplastic/chromoplastic; EC=1.3.99.-; AltName: Full=Phytoene desaturase; Flags: Precursor;
gene:MD00G1156900	4.14	3.32	4.54	5.45	5.12	5.01	212	135	170	236	219	241	1.38	0.465	0.00294641	0.00873391	false		gene:MD04G1024000	4.51	4.22	4.16	46.05	46.63	44.62	187	139	126	1615	1615	1737	11.307	3.499	4.77444e-294	7.52815e-292	up	S1 RNA binding domain	RecName: Full=30S ribosomal protein S1, chloroplastic {ECO:0000303|PubMed:10874039}; AltName: Full=CS1; AltName: Full=Chloroplastic small ribosomal subunit protein bS1c {ECO:0000303|PubMed:28007896}; Flags: Precursor;
gene:MD00G1157300	10.43	9.22	10.41	15.31	13.58	13.75	299	210	218	371	325	370	1.507	0.592	2.4839e-06	1.16009e-05	false		gene:MD04G1025300	14.27	14.25	18.53	4.19	3.17	2.37	334	265	317	83	62	52	0.219	-2.19	4.44719e-28	5.86641e-27	down	MazG nucleotide pyrophosphohydrolase domain	--
gene:MD00G1157400	31.61	32.05	30.61	20.04	19.92	18.25	1724	1389	1220	924	907	934	0.656	-0.608	1.14235e-18	1.12713e-17	false		gene:MD04G1028100	15.94	15.4	15.78	31.38	32.35	31.03	727	558	526	1210	1232	1328	2.137	1.096	9.43784e-50	1.99478e-48	up	NnrU protein	RecName: Full=15-cis-zeta-carotene isomerase, chloroplastic; EC=5.2.1.12; Flags: Precursor;
gene:MD00G1157500	0.33	0.08	0.18	0	0	0.07	5	1	2	0	0	1	0.145	-2.79	0.148669	0.26057	false		gene:MD04G1029700	0	0	0	0.51	0.26	0.34	0	0	0	12	6	9	49.814	5.638	0.000117466	0.000442771	up	UDP-glucoronosyl and UDP-glucosyl transferase	RecName: Full=UDP-glycosyltransferase 92A1; EC=2.4.1.-;
gene:MD00G1158000	0.41	1.1	0.63	0.55	0.74	0.55	8	17	9	9	12	10	0.915	-0.128	0.838718	0.902427	false		gene:MD04G1030200	0.83	0.57	0.66	2.82	3.02	2.34	31	17	18	89	94	82	4.176	2.062	1.46429e-11	1.04169e-10	up	Glycosyltransferase family 28 C-terminal domain	RecName: Full=UDP-glycosyltransferase 92A1; EC=2.4.1.-;
gene:MD00G1158300	0.15	0.25	0.07	0.15	0.15	0.21	6	8	2	5	5	8	1.156	0.209	0.808137	0.882704	false		gene:MD04G1030400	0.69	0.58	0.31	2.3	1.64	1.46	6	4	2	17	12	12	3.593	1.845	0.0119249	0.030563	up	--	--
gene:MD00G1158500	0.13	0.27	0.09	0.16	0.06	0.11	10	16	5	10	4	8	0.726	-0.461	0.520049	0.666152	false		gene:MD04G1030500	3.72	3.69	3.94	11.92	9.87	11.32	75	59	58	203	166	214	3.108	1.636	2.51635e-17	2.36e-16	up	--	--
gene:MD00G1158600	0.74	1.03	0.71	1.05	1.95	2.21	10	11	7	12	22	28	2.245	1.167	0.0346811	0.0780306	false		gene:MD04G1033300	17.66	19.34	18.78	7.98	8.82	8.02	633	551	492	242	264	270	0.473	-1.08	6.97671e-23	7.85758e-22	down	Cupin domain	RecName: Full=Pirin-like protein;
gene:MD00G1158700	0.61	0.53	0.33	0.28	0.66	0.37	54	37	21	21	49	31	0.952	-0.071	0.854721	0.912541	false		gene:MD04G1033600	0.08	0.23	0.22	1.55	1.01	0.92	3	7	6	50	32	33	7.263	2.86	1.41251e-07	7.49318e-07	up	Glycosyltransferase family 28 C-terminal domain	RecName: Full=UDP-glycosyltransferase 92A1; EC=2.4.1.-;
gene:MD00G1158800	0.61	1.15	0.46	0.65	0.84	0.94	20	30	11	18	23	29	1.168	0.224	0.627952	0.755662	false		gene:MD04G1040300	15.8	18.34	17.07	123.38	116.3	112.89	309	285	244	2040	1899	2072	7.346	2.877	9.95922e-256	1.23425e-253	up	GUN4-like	RecName: Full=Tetrapyrrole-binding protein, chloroplastic; AltName: Full=Genomes uncoupled 4; Flags: Precursor;
gene:MD00G1158900	3.32	2.42	3.34	3.37	2.3	1.49	57	33	42	49	33	24	0.836	-0.259	0.468498	0.620568	false		gene:MD04G1045100	1.59	1.77	1.46	3.43	3.11	3.59	89	79	60	163	146	189	2.238	1.162	1.47508e-09	9.19118e-09	up	Polysaccharide biosynthesis protein	RecName: Full=3beta-hydroxysteroid-dehydrogenase/decarboxylase isoform 3; Short=At3BETAHSD/D3; EC=1.1.1.170; AltName: Full=4alpha-carboxysterol-C3-dehydrogenase/C4-decarboxylase isoform 1-3; AltName: Full=Reticulon-like protein B20; Short=AtRTNLB20; AltName: Full=Sterol-4-alpha-carboxylate 3-dehydrogenase 3, decarboxylating;
gene:MD00G1159000	1.65	2.72	1.41	2.38	1.73	1.76	32	42	20	39	28	32	1.08	0.111	0.769242	0.856968	false		gene:MD04G1047700	1	0.63	0.68	15.72	18.41	18.81	24	12	12	320	370	425	23.915	4.58	1.56408e-74	4.71541e-73	up	Chitinase class I	RecName: Full=Endochitinase EP3 {ECO:0000303|PubMed:11525512}; EC=3.2.1.14; AltName: Full=Chitinase class IV {ECO:0000303|PubMed:11525512}; Short=AtchitIV {ECO:0000303|PubMed:11525512}; AltName: Full=Protein HOMOLOG OF CARROT EP3-3 CHITINASE {ECO:0000303|PubMed:11525512}; Short=AtEP3 {ECO:0000303|PubMed:11525512}; Flags: Precursor;
gene:MD00G1159300	97.8	100.47	100.32	117.52	110.51	109.96	4772	3895	3577	4848	4502	5035	1.203	0.267	4.03646e-08	2.24594e-07	false		gene:MD04G1048600	0.56	1.19	0.76	0.07	0.4	0.12	10	17	10	1	6	2	0.246	-2.023	0.0154775	0.0384818	down	Plant protein of unknown function	RecName: Full=UPF0481 protein At3g47200;
gene:MD00G1159400	12.67	11.67	10.89	14.08	14.8	14.1	1477	1081	928	1388	1441	1543	1.295	0.373	1.9192e-08	1.09322e-07	false		gene:MD04G1048700	5.22	4.69	7.14	11.56	11.6	12.42	119	85	119	223	221	266	2.228	1.156	5.9344e-11	4.05755e-10	up	Bacterial trigger factor protein (TF)	--
gene:MD00G1159500	6.51	6.25	6.48	6.03	5.01	5.14	308	235	224	241	198	228	0.893	-0.163	0.239527	0.378156	false		gene:MD04G1050900	2.58	1.93	2.02	0.79	1.09	1.09	96	57	55	25	34	38	0.483	-1.048	0.00048329	0.00165322	down	--	--
gene:MD00G1159900	5.47	5.96	5.16	5.09	4.6	3.71	306	265	211	241	215	195	0.859	-0.22	0.136715	0.244154	false		gene:MD04G1051500	37.43	33.72	34.61	128.75	131.02	133.23	950	680	642	2763	2777	3174	3.945	1.98	8.26859e-238	8.87222e-236	up	Ribosomal protein L19	RecName: Full=50S ribosomal protein L19, chloroplastic {ECO:0000303|PubMed:10874046}; AltName: Full=CL19; AltName: Full=Chloroplastic large ribosomal subunit protein bL19c {ECO:0000303|PubMed:28007896}; Flags: Precursor;
gene:MD00G1160000	5.36	4.69	4.54	3.44	4.46	3.05	131	91	81	71	91	70	0.795	-0.331	0.143514	0.253639	false		gene:MD04G1052200	24.77	21.78	22.82	138.71	135.66	145.98	551	385	371	2609	2520	3048	6.43	2.685	0	0	up	Ribosomal protein L35	RecName: Full=50S ribosomal protein L35, chloroplastic {ECO:0000305}; Flags: Precursor;
gene:MD00G1160100	0	0	0	0	0.47	0	0	0	0	0	1	0	1.981	0.986	0.809078	NA	false		gene:MD04G1055100	12.08	13.12	12.52	30.34	31.35	29.36	577	498	437	1225	1250	1316	2.569	1.361	8.20316e-67	2.22359e-65	up	Class-II DAHP synthetase family	RecName: Full=Phospho-2-dehydro-3-deoxyheptonate aldolase 2, chloroplastic; EC=2.5.1.54; AltName: Full=3-deoxy-D-arabino-heptulosonate 7-phosphate synthase 2; AltName: Full=DAHP synthase 2; AltName: Full=Phospho-2-keto-3-deoxyheptonate aldolase 2; Flags: Precursor;
gene:MD00G1160200	25.37	22.57	20.89	13.24	14.17	15.18	1113	787	670	491	519	625	0.657	-0.606	1.41125e-11	1.00545e-10	false		gene:MD04G1055800	18.28	19.75	18.25	60.24	59.95	60.77	566	486	413	1577	1550	1766	3.422	1.775	1.52433e-130	7.83993e-129	up	AAA domain	RecName: Full=Light-harvesting complex-like protein 3 isotype 1, chloroplastic {ECO:0000305}; AltName: Full=LHC-like protein 3 isoform 1 {ECO:0000305}; Flags: Precursor;
gene:MD00G1160300	8.64	8.04	7.56	6.4	6.21	5.57	752	556	481	471	451	455	0.796	-0.33	0.000769422	0.00254642	false		gene:MD04G1056200	0.37	0.22	0.44	15	13.87	14.96	17	8	15	587	536	650	45.471	5.507	1.26013e-104	5.18646e-103	up	Glycosyl hydrolase family 14	RecName: Full=Beta-amylase 3, chloroplastic; EC=3.2.1.2; AltName: Full=1,4-alpha-D-glucan maltohydrolase; AltName: Full=Beta-amylase 8; AltName: Full=Chloroplast beta-amylase; Short=CT-BMY; Flags: Precursor;
gene:MD00G1160400	0	0	0	0.12	0.25	0.19	0	0	0	4	8	7	34.923	5.126	0.00107785	0.00347672	up		gene:MD04G1058500	0	0	0	0.31	0.67	0.3	0	0	0	12	26	13	94.82	6.567	1.1044e-06	5.36853e-06	up	NUDIX domain	RecName: Full=Nudix hydrolase 8; Short=AtNUDT8; EC=3.6.1.-;
gene:MD00G1160500	35.51	36.38	37.75	32.21	31.49	32.8	1210	985	940	928	896	1049	0.936	-0.095	0.190258	0.317112	false		gene:MD04G1061200	6.2	6.77	6.89	2.1	3.59	2.43	234	203	190	67	113	86	0.433	-1.206	6.79063e-10	4.33663e-09	down	Homeobox KN domain	RecName: Full=Homeobox-leucine zipper protein HAT4; AltName: Full=HD-ZIP protein ATHB-2; AltName: Full=Homeodomain transcription factor ATHB-2; AltName: Full=Homeodomain-leucine zipper protein HAT4; Short=HD-ZIP protein 4;
gene:MD00G1160600	7	6.22	8.24	7.03	6.57	6.56	272	192	234	231	213	239	0.999	-0.002	0.989832	0.994767	false		gene:MD04G1064300	5.04	2.95	3.12	2.04	1.57	1.62	73	34	33	25	19	22	0.498	-1.007	0.007276	0.0197403	down	--	--
gene:MD00G1160700	200.33	198.76	197.1	190.8	199.18	188.12	6495	5120	4670	5230	5392	5724	1.03	0.043	0.303787	0.452387	false		gene:MD04G1064400	25.7	27.45	26.91	5.76	6.06	4.5	396	336	303	75	78	65	0.216	-2.211	4.42525e-41	7.99472e-40	down	Picornavirus core protein 2A	RecName: Full=Thaumatin-like protein; AltName: Allergen=Act d 2; Flags: Precursor;
gene:MD00G1160800	0.46	0.22	0.43	0.17	0.27	0.24	16	6	11	5	8	8	0.659	-0.603	0.382601	0.536969	false		gene:MD04G1064800	231.07	215.44	238.35	78.38	73.53	71.41	3372	2498	2542	967	896	978	0.346	-1.53	1.47465e-116	6.71084e-115	down	C2 domain	RecName: Full=BON1-associated protein 2; AltName: Full=Protein BON1-ASSOCIATED PROTEIN 1-LIKE;
gene:MD00G1160900	1.09	1.38	0.53	0.99	1.23	0.75	17	17	6	13	16	11	1.049	0.069	0.903745	0.943848	false		gene:MD04G1066000	0.12	0.15	0.04	0.28	0.39	0.41	8	8	2	16	22	26	3.688	1.883	0.0019176	0.00589065	up	PAS fold	RecName: Full=Serine/threonine-protein kinase CTR1 {ECO:0000303|PubMed:8431946}; EC=2.7.11.1 {ECO:0000305}; AltName: Full=Protein CONSTITUTIVE TRIPLE RESPONSE1 {ECO:0000303|PubMed:8431946};
gene:MD00G1161000	0.15	0.37	1.07	1.27	1.52	1.24	6	12	32	44	52	48	2.754	1.461	0.00228252	0.00690535	up		gene:MD04G1066300	4.49	5.34	5.59	1.95	2.49	1.8	199	188	181	73	92	75	0.43	-1.219	4.40611e-10	2.85453e-09	down	Cytochrome P450	RecName: Full=Cytochrome P450 87A3; EC=1.14.-.-;
gene:MD00G1161100	0.22	0.28	1.83	0	1.47	0.24	2	2	12	0	11	2	0.773	-0.372	0.744036	0.839412	false		gene:MD04G1067100	7.92	10.89	6.42	3.48	3.2	3.92	86	94	51	32	29	40	0.448	-1.159	0.000101387	0.000385148	down	--	--
gene:MD00G1161200	0	0.4	0	0	0.38	0	0	2	0	0	2	0	1.014	0.02	0.994079	NA	false		gene:MD04G1067200	8.99	9.95	10.04	4.28	4.52	3.41	174	153	142	70	73	62	0.447	-1.161	1.2734e-08	7.37873e-08	down	Phloem protein 2	RecName: Full=F-box protein PP2-A12; AltName: Full=Protein PHLOEM PROTEIN 2-LIKE A12; Short=AtPP2-A12;
gene:MD00G1161300	67.12	64.02	64.93	59.52	63.77	62.63	2317	1756	1638	1737	1838	2029	1.007	0.011	0.847534	0.907928	false		gene:MD04G1067700	0	0.13	0	0.84	1.22	1.03	0	2	0	14	20	19	26.946	4.752	5.82922e-05	0.000228628	up	AP2 domain	RecName: Full=Ethylene-responsive transcription factor ERF026;
gene:MD00G1161400	0.22	4.08	3.09	0.87	0.97	0.52	9	132	92	30	33	20	0.338	-1.564	0.131266	0.23646	false		gene:MD04G1069300	4.32	5.66	4.17	1.72	1.74	1.36	122	127	86	41	41	36	0.361	-1.469	9.30954e-09	5.45371e-08	down	TCP family transcription factor	RecName: Full=Transcription factor TCP9;
gene:MD00G1161600	0.14	0.09	0	0	0.51	0.15	2	1	0	0	6	2	2.926	1.549	0.361496	0.514682	false		gene:MD04G1069500	20.72	23.1	20.72	44.14	43.37	43.31	710	629	519	1279	1241	1393	2.157	1.109	5.19467e-49	1.09039e-47	up	Polysaccharide biosynthesis protein	RecName: Full=Bifunctional dTDP-4-dehydrorhamnose 3,5-epimerase/dTDP-4-dehydrorhamnose reductase {ECO:0000305}; EC=1.1.1.133 {ECO:0000269|PubMed:15020741}; EC=5.1.3.13 {ECO:0000269|PubMed:15020741}; AltName: Full=dTDP-L-rhamnose synthase;
gene:MD00G1162000	0.4	1.33	1.05	0.99	0.65	1.82	11	29	21	23	15	47	1.344	0.426	0.391783	0.546616	false		gene:MD04G1071000	13.43	12.3	12.2	115.9	114.24	111.54	532	387	353	3881	3778	4146	9.556	3.256	0	0	up	zinc-ribbon domain	RecName: Full=PGR5-like protein 1A, chloroplastic; AltName: Full=Ferredoxin-plastoquinone reductase 1; Flags: Precursor;
gene:MD00G1162100	0	0	0	0.16	0.08	0	0	0	0	2	1	0	5.724	2.517	0.395727	NA	false		gene:MD04G1072900	14.61	14.53	14.2	34.82	34.32	34	449	355	319	905	881	981	2.53	1.339	5.21569e-54	1.18678e-52	up	Heavy-metal-associated domain	RecName: Full=Copper chaperone for superoxide dismutase, chloroplastic/cytosolic; Short=AtCCS; AltName: Full=Superoxide dismutase copper chaperone; Flags: Precursor;
gene:MD00G1162200	0	0.16	0	0	0.23	0.21	0	2	0	0	3	3	2.931	1.551	0.438035	0.591627	false		gene:MD04G1078900	1.37	2.25	2.25	11.68	10.17	11.32	68	89	82	492	423	529	6.091	2.607	1.11445e-56	2.63582e-55	up	DNA photolyase	RecName: Full=Deoxyribodipyrimidine photo-lyase; EC=4.1.99.3; AltName: Full=AtCPDII; AltName: Full=DNA photolyase; AltName: Full=Photoreactivating enzyme 1; AltName: Full=Protein UV RESISTANCE 2;
gene:MD00G1162300	0	0.11	0.12	0	0	0	0	2	2	0	0	0	0.129	-2.957	0.258384	NA	false		gene:MD04G1080300	1.61	1.66	2.18	8.53	7.71	6.98	71	58	70	317	283	288	4.556	2.188	7.64209e-34	1.16399e-32	up	Cytochrome P450	RecName: Full=Flavonoid 3'-monooxygenase; EC=1.14.13.21; AltName: Full=Cytochrome P450 75B1; AltName: Full=Flavonoid 3'-hydroxylase; Short=AtF3'H; AltName: Full=Protein TRANSPARENT TESTA 7;
gene:MD00G1162900	0.18	0.22	0.13	0.05	0.08	0.06	18	18	10	4	7	6	0.381	-1.392	0.0338051	0.0763872	false		gene:MD04G1080600	2.11	1.29	1.85	0.13	0.06	0	78	38	50	4	2	0	0.038	-4.726	8.26698e-12	5.97089e-11	down	Myb-like DNA-binding domain	RecName: Full=Protein ODORANT1; AltName: Full=MYB-like protein ODO1;
gene:MD00G1163000	20.55	20.5	23.33	15.51	15.17	13.63	511	405	424	326	315	318	0.731	-0.451	9.9784e-05	0.000379443	false		gene:MD04G1081100	7.53	9.23	6.66	39.3	40.35	38.45	229	223	148	1010	1024	1097	5.361	2.422	1.64844e-119	7.67862e-118	up	--	--
gene:MD00G1163400	0.56	0.89	0.7	2.31	1.76	1.85	25	32	23	88	66	78	2.949	1.56	3.85068e-07	1.96722e-06	up		gene:MD04G1081200	2.82	3.55	3.14	9.46	7.38	6.77	43	43	35	122	94	97	2.651	1.406	5.93102e-08	3.2532e-07	up	Plant invertase/pectin methylesterase inhibitor	RecName: Full=Pectinesterase inhibitor 9 {ECO:0000305}; AltName: Full=Pectin methylesterase inhibitor 9 {ECO:0000303|PubMed:28034952}; Short=AtPMEI9 {ECO:0000303|PubMed:28034952}; Flags: Precursor;
gene:MD00G1163500	0	0.25	0	0	0	0	0	2	0	0	0	0	0.27	-1.888	0.620101	NA	false		gene:MD04G1081700	7.98	7.79	7.51	19.26	18.84	19.93	362	281	249	739	714	849	2.649	1.406	1.71449e-49	3.6101e-48	up	NAD(P)-binding Rossmann-like domain	RecName: Full=Alternative NAD(P)H-ubiquinone oxidoreductase C1, chloroplastic/mitochondrial {ECO:0000303|PubMed:15333756}; EC=1.6.5.9 {ECO:0000269|PubMed:21844348}; AltName: Full=Alternative NADH dehydrogenase NDC1 {ECO:0000303|PubMed:15333756}; AltName: Full=Demethylphylloquinone reductase NDC1 {ECO:0000303|PubMed:26023160}; EC=1.6.5.12 {ECO:0000269|PubMed:21844348, ECO:0000269|PubMed:26023160};…
gene:MD00G1163600	0.49	0	0	0.14	0	0	4	0	0	1	0	0	0.322	-1.634	0.545267	NA	false		gene:MD04G1081800	28.56	24.81	26.54	97.5	92.39	89.19	1869	1290	1269	5394	5048	5477	3.709	1.891	1.51861e-231	1.58886e-229	up	50S ribosome-binding GTPase	RecName: Full=Elongation factor G-2, chloroplastic; Short=cEF-G 2 {ECO:0000255|HAMAP-Rule:MF_03063}; Flags: Precursor;
gene:MD00G1163700	0.91	1.06	0.81	0.62	0.42	0.45	26	24	17	15	10	12	0.568	-0.815	0.0983095	0.187502	false		gene:MD04G1082300	0.75	0.47	0.4	10.97	9.65	11.38	36	18	14	448	389	516	20.554	4.361	2.12922e-88	7.48793e-87	up	Caspase domain	RecName: Full=Vacuolar-processing enzyme; Short=VPE; EC=3.4.22.-; Flags: Precursor;
gene:MD00G1163800	4.96	3.08	2.26	1.96	2.14	2.89	75	37	25	25	27	41	0.717	-0.479	0.192014	0.319358	false		gene:MD04G1083800	5.22	4.24	3.3	9.77	9.85	9.33	158	102	73	250	249	265	2.395	1.26	8.63344e-14	6.92676e-13	up	HMG (high mobility group) box	RecName: Full=Axial regulator YABBY 1; AltName: Full=Fl-54; AltName: Full=Protein ABNORMAL FLORAL ORGANS; AltName: Full=Protein FILAMENTOUS FLOWER; AltName: Full=Protein antherless;
gene:MD00G1163900	0.96	1.2	1.25	0.39	0.5	0.71	23	23	22	8	10	16	0.502	-0.994	0.0490478	0.104868	false		gene:MD04G1083900	3.9	4.71	3.97	10.46	10.69	11.47	227	218	169	515	520	627	2.764	1.467	3.24573e-36	5.23573e-35	up	Multicopper oxidase	RecName: Full=Monocopper oxidase-like protein SKU5; AltName: Full=Skewed roots; Flags: Precursor;
gene:MD00G1164000	14.33	13.36	11.92	10.61	11.97	10.69	827	613	503	518	577	579	0.891	-0.166	0.0758088	0.151305	false		gene:MD04G1087300	53.02	53.21	51.42	20.29	17.3	19.19	745	594	528	241	203	253	0.383	-1.385	1.64607e-37	2.76554e-36	down	Procyclic acidic repetitive protein (PARP)	RecName: Full=Lipid transfer protein EARLI 1; AltName: Full=Protein EARLY ARABIDOPSIS ALUMINUM INDUCED 1; Short=pEARLI1; Flags: Precursor;
gene:MD00G1164700	0.02	0	0	0	0	0	2	0	0	0	0	0	0.33	-1.598	0.693804	NA	false		gene:MD04G1088900	0.2	0.46	0	0.78	1.11	0.49	6	11	0	20	28	14	3.841	1.942	0.00485798	0.0137013	up	Ferrous iron transport protein B	RecName: Full=Ras-related protein RABC2a; Short=AtRABC2a; AltName: Full=Ras-related protein Rab18B; Short=AtRab18B;
gene:MD00G1164900	11.11	11.64	10.15	12.77	12.41	13.32	776	646	518	754	724	873	1.244	0.315	0.000144969	0.000538521	false		gene:MD04G1091200	0	0	0	0.22	0.31	0.31	0	0	0	5	7	8	36.648	5.196	0.000776527	0.00256892	up	Xyloglucan endo-transglycosylase (XET) C-terminus	RecName: Full=Probable xyloglucan endotransglucosylase/hydrolase protein 32; Short=At-XTH32; Short=XTH-32; EC=2.4.1.207; Flags: Precursor;
gene:MD00G1165000	7.63	6.38	7.94	7.93	9.55	8.7	313	208	238	275	327	335	1.267	0.341	0.010941	0.0283244	false		gene:MD04G1091900	2.35	2.14	2.96	0.66	0.92	0.95	76	55	70	18	25	29	0.363	-1.462	6.89295e-06	3.06338e-05	down	S-adenosylmethionine synthetase, N-terminal domain	RecName: Full=S-adenosylmethionine synthase 3; Short=AdoMet synthase 3; EC=2.5.1.6 {ECO:0000269|PubMed:9037140}; AltName: Full=Methionine adenosyltransferase 3; Short=MAT 3;
gene:MD00G1165100	59.6	54.7	60.77	53.54	58.83	55.04	1950	1422	1453	1481	1607	1690	1.016	0.023	0.73214	0.831547	false		gene:MD04G1092500	1.24	1.26	0.71	4.02	3.11	3.36	31	25	13	85	65	79	3.452	1.787	2.09059e-08	1.18682e-07	up	--	--
gene:MD00G1165200	1.77	1.18	1.55	5.25	5.09	5.73	47	25	30	118	113	143	3.78	1.918	2.34073e-14	1.92303e-13	up		gene:MD04G1093200	2.05	2.56	2.15	4.97	4.63	4.61	134	133	103	275	253	283	2.241	1.164	5.62867e-14	4.54749e-13	up	Domain of unknown function (DUF4473)	RecName: Full=Histidine--tRNA ligase, chloroplastic/mitochondrial {ECO:0000305}; EC=6.1.1.21 {ECO:0000305}; AltName: Full=Histidyl-tRNA synthetase {ECO:0000305}; Short=HisRS {ECO:0000305}; AltName: Full=Histidyl-tRNA synthetase 1 {ECO:0000303|PubMed:9684861}; Short=AtHRS1 {ECO:0000303|PubMed:9684861}; Flags: Precursor;
gene:MD00G1165400	5.38	4.6	5.29	4.42	5.04	5.14	331	225	238	230	259	297	1.016	0.023	0.865328	0.91919	false		gene:MD04G1093600	9.7	9.36	11.33	26.75	27.69	27.56	287	220	245	669	684	765	2.875	1.523	2.39641e-46	4.76516e-45	up	Acylphosphatase	--
gene:MD00G1165500	9.06	10.31	8.41	9.04	8.21	8.65	115	104	78	97	87	103	0.991	-0.012	0.952087	0.973649	false		gene:MD04G1093900	11.24	15.93	15.89	27.74	26.84	27.13	151	170	156	315	301	342	2.028	1.02	2.72232e-11	1.90359e-10	up	--	--
gene:MD00G1165600	9.37	3.4	4.95	1.25	1.49	1.27	347	100	134	39	46	44	0.239	-2.062	2.02177e-12	1.51666e-11	down		gene:MD04G1094800	0.23	0.17	0.25	0.49	0.72	0.44	10	6	8	18	26	18	2.666	1.415	0.0114412	0.0294762	up	Tetratricopeptide repeat	RecName: Full=Pentatricopeptide repeat-containing protein At2g32630;
gene:MD00G1165700	0	0	0	0	0	0.13	0	0	0	0	0	2	3.432	1.779	0.65456	NA	false		gene:MD04G1096200	0.28	0.35	0.23	38.01	37.9	35.88	18	18	11	2087	2055	2187	138.496	7.114	3.9562e-228	4.03857e-226	up	Aromatic amino acid lyase	RecName: Full=Phenylalanine ammonia-lyase 1; EC=4.3.1.24;
gene:MD00G1165800	1.6	2.08	3.51	1.68	1.72	1.79	98	101	157	87	88	103	0.77	-0.378	0.139167	0.24748	false		gene:MD04G1096300	0	0	0	7.71	7.06	8.27	0	0	0	42	38	50	238.596	7.898	1.92538e-10	1.27543e-09	up	--	--
gene:MD00G1165900	0	0	0.31	0	0	0	0	0	1	0	0	0	0.522	-0.938	0.818255	NA	false		gene:MD04G1096600	124.62	117.73	115.51	319.49	316.45	320.69	5582	4190	3781	12099	11835	13481	2.84	1.506	0	0	up	RNA recognition motif	RecName: Full=RNA-binding protein CP29B, chloroplastic {ECO:0000305}; AltName: Full=Ribonucleoprotein At2g37220; Flags: Precursor;
gene:MD00G1166100	9.32	10.76	9.22	2.33	4.07	4.38	170	156	123	36	62	75	0.392	-1.351	4.40217e-09	2.64107e-08	down		gene:MD04G1096800	0.15	0.22	0.18	1.07	0.96	0.85	7	8	6	42	37	37	5.657	2.5	2.75783e-07	1.4267e-06	up	BTB/POZ domain	RecName: Full=BTB/POZ domain-containing protein At5g03250;
gene:MD00G1166300	0.34	0.22	0.71	0	0.21	0.18	4	2	6	0	2	2	0.328	-1.606	0.227103	0.363254	false		gene:MD04G1097800	2.26	2.09	1.96	0.18	0	0	30	22	19	2	0	0	0.029	-5.097	8.63445e-06	3.79069e-05	down	Senescence regulator	--
gene:MD00G1166400	0	0.06	0.02	0.02	0	0.05	0	6	2	2	0	6	0.927	-0.11	0.938436	0.965567	false		gene:MD04G1100000	7.87	7.98	7.48	0.32	0.39	0	144	116	100	5	6	0	0.032	-4.987	7.61344e-24	8.83848e-23	down	Fasciclin domain	RecName: Full=Fasciclin-like arabinogalactan protein 11; Flags: Precursor;
gene:MD00G1166500	0.48	0.18	0.39	0.91	0.73	0.8	24	7	14	38	30	37	2.437	1.285	0.00355075	0.0103132	up		gene:MD04G1101300	11.2	8.69	12.29	4.24	4.35	4.62	253	156	203	81	82	98	0.436	-1.197	2.63498e-10	1.72979e-09	down	Malic enzyme, NAD binding domain	RecName: Full=NADP-dependent malic enzyme; Short=NADP-ME; EC=1.1.1.40;
gene:MD00G1166600	0	0	0	0.2	0.41	0	0	0	0	1	2	0	5.722	2.516	0.395894	NA	false		gene:MD04G1101500	0.44	0.68	0.37	0	0.08	0	13	16	8	0	2	0	0.056	-4.164	0.00088703	0.0029087	down	Mlo family	RecName: Full=MLO-like protein 3; Short=AtMlo3;
gene:MD00G1166700	2.61	2.38	2.23	2.58	2.18	2.59	189	137	118	158	132	176	1.082	0.113	0.504845	0.652922	false		gene:MD04G1103200	15.59	14.9	17.6	31.11	36.34	32.3	536	407	442	904	1043	1042	2.206	1.141	1.09308e-33	1.65813e-32	up	GDP-mannose 4,6 dehydratase	RecName: Full=Uncharacterized protein At1g32220, chloroplastic; Flags: Precursor;
gene:MD00G1166800	0.87	2.11	2.48	1.03	1.28	1.07	13	25	27	13	16	15	0.664	-0.59	0.247098	0.387197	false		gene:MD04G1103300	5.14	5.07	5.65	0.06	0.06	0.11	203	159	163	2	2	4	0.016	-6.008	4.52322e-28	5.95968e-27	down	Glycosyltransferase family 43	RecName: Full=Probable beta-1,4-xylosyltransferase IRX9; EC=2.4.2.-; AltName: Full=Protein IRREGULAR XYLEM 9; AltName: Full=Xylan xylosyltransferase IRX9;
gene:MD00G1167000	1.57	2.19	1.51	4.43	4.31	4.04	64	71	45	153	147	155	2.589	1.372	1.25575e-10	8.42814e-10	up		gene:MD04G1104300	0.47	0.84	0.43	0	0.02	0	24	34	16	0	1	0	0.015	-6.077	2.68304e-06	1.24668e-05	down	Weak chloroplast movement under blue light	RecName: Full=Interactor of constitutive active ROPs 2, chloroplastic; AltName: Full=ROP-interactive partner 2; Flags: Precursor;
gene:MD00G1167700	5.91	5.37	5.02	4.38	4.77	4.82	187	135	116	117	126	143	0.909	-0.138	0.430401	0.584041	false		gene:MD04G1104500	3.13	3.09	2.63	9.35	8.88	8.67	404	316	248	1019	956	1049	3.224	1.689	2.95361e-75	9.04255e-74	up	Sigma-54 interaction domain	RecName: Full=Probable DNA helicase MCM8; EC=3.6.4.12; AltName: Full=Minichromosome maintenance 8; Short=AtMCM8;
gene:MD00G1167800	0.64	1.02	0.48	1.16	0.76	0.99	11	14	6	17	11	16	1.456	0.542	0.353043	0.505368	false		gene:MD04G1104900	1.07	1.31	0.78	2.35	1.89	1.95	34	33	18	63	50	58	2.079	1.056	0.00116978	0.00374375	up	Peroxidase	RecName: Full=L-ascorbate peroxidase 2, cytosolic; EC=1.11.1.11; AltName: Full=L-ascorbate peroxidase 1b; Short=APX1b; Short=AtAPx02;
gene:MD00G1167900	0.06	0	0	0	0.21	0.57	1	0	0	0	3	9	10.879	3.443	0.0631321	0.130023	false		gene:MD04G1110500	0.3	0.26	0.35	0.61	0.71	0.67	26	18	22	44	51	54	2.307	1.206	0.000517781	0.00176384	up	Phosphotransferase enzyme family	RecName: Full=Probable LRR receptor-like serine/threonine-protein kinase At3g47570; EC=2.7.11.1; Flags: Precursor;
gene:MD00G1168000	2.69	2.11	1.77	2.43	2.05	2.84	198	123	95	151	126	196	1.182	0.241	0.207027	0.338345	false		gene:MD04G1110800	0	0	0	1.05	0.65	0.84	0	0	0	18	11	16	82.836	6.372	2.56127e-06	1.1939e-05	up	Anaphase-promoting complex subunit 11 RING-H2 finger	RecName: Full=E3 ubiquitin-protein ligase SGR9, amyloplastic; EC=2.3.2.27; AltName: Full=Protein SHOOT GRAVITROPISM 9; AltName: Full=RING-type E3 ubiquitin transferase SGR9 {ECO:0000305}; Flags: Precursor;
gene:MD00G1168100	0.17	0.75	0.58	0	0	0	2	7	5	0	0	0	0.038	-4.706	0.00554526	0.0154567	down		gene:MD04G1111300	5.05	5.24	4.85	11.42	12.33	11.82	211	174	148	403	430	463	2.496	1.319	5.64702e-27	7.20301e-26	up	Integral membrane protein TerC family	RecName: Full=Thylakoid membrane protein TERC, chloroplastic {ECO:0000305}; AltName: Full=Protein PIGMENT DEFECTIVE 149 {ECO:0000312|EMBL:AED91766.1}; AltName: Full=Protein TELLURITE RESISTANCE C {ECO:0000303|PubMed:18429937}; Short=AtTerC {ECO:0000303|PubMed:18429937}; Flags: Precursor;
gene:MD00G1168200	10.92	10.64	9.53	11.64	9.81	12.58	417	323	266	376	313	451	1.164	0.219	0.0693101	0.140507	false		gene:MD04G1112000	1.11	1.22	1.28	0.41	0.25	0.7	32	28	27	10	6	19	0.404	-1.307	0.00719035	0.0195347	down	Glutathione S-transferase, N-terminal domain	RecName: Full=Glutathione S-transferase L3; Short=AtGSTL3; EC=2.5.1.18; AltName: Full=GST class-lambda member 3;
gene:MD00G1168300	6.14	6.17	4.71	7.27	7.05	7.21	678	542	380	679	650	748	1.343	0.426	1.45585e-05	6.21438e-05	false		gene:MD04G1113200	4.05	3.89	3.41	0.77	0.54	0.67	341	260	210	55	38	53	0.186	-2.428	1.69117e-36	2.74918e-35	down	CCT motif	RecName: Full=Two-component response regulator-like PRR37; AltName: Full=Pseudo-response regulator 37; Short=OsPRR37;
gene:MD00G1168400	8.07	7.35	6.47	6.7	5.13	5.85	456	330	267	320	242	310	0.858	-0.222	0.0900492	0.174596	false		gene:MD04G1113400	0.82	0.3	0.58	0.21	0.07	0.22	56	16	29	12	4	14	0.312	-1.682	0.00151045	0.00472817	down	Leucine rich repeat	RecName: Full=Disease resistance protein RGA2; AltName: Full=Blight resistance protein RPI; AltName: Full=RGA2-blb;
gene:MD00G1168500	0.55	0.28	0.65	0.69	0.48	0.27	15	6	13	16	11	7	1.038	0.054	0.9314	0.961223	false		gene:MD04G1116300	0.78	0.93	0.94	0.31	0.18	0.16	42	40	37	14	8	8	0.257	-1.959	1.43345e-05	6.12188e-05	down	Helicase HerA, central domain	RecName: Full=ABC transporter G family member 2; Short=ABC transporter ABCG.2; Short=AtABCG2; AltName: Full=White-brown complex homolog protein 2; Short=AtWBC2;
gene:MD00G1168600	0.24	0.15	0	0	0	0.13	2	1	0	0	0	1	0.398	-1.328	0.619819	NA	false		gene:MD04G1116500	0.17	0.43	0.58	0	0	0	2	4	5	0	0	0	0.049	-4.361	0.0149954	0.0374354	down	--	--
gene:MD00G1168700	0.63	0.64	0.52	0.83	0.41	0.69	35	28	21	39	19	36	1.152	0.205	0.600044	0.734851	false		gene:MD04G1118900	42.42	38.37	38.36	83.96	76.6	77.69	640	460	423	1071	965	1100	2.123	1.086	1.86953e-38	3.19533e-37	up	--	RecName: Full=protein SLOW GREEN 1, chloroplastic {ECO:0000303|PubMed:24420572}; Flags: Precursor;
gene:MD00G1168800	0.71	0.95	1.12	0.94	1.56	0.69	34	36	39	38	62	31	1.221	0.288	0.426152	0.579922	false		gene:MD04G1128800	0.03	0.04	0.04	0.33	0.19	0.21	2	2	2	18	10	13	6.992	2.806	0.00118065	0.00377604	up	Protein of unknown function (DUF3741)	RecName: Full=Protein TRM32; AltName: Full=TON1-RECRUITING MOTIF protein 32;
gene:MD00G1169400	2.47	4.57	1.59	6.72	6.98	7.32	83	122	39	191	196	231	2.599	1.378	0.000818816	0.00269872	up		gene:MD04G1128900	154.61	174.61	181.36	40.03	37.67	39.09	5318	4772	4559	1164	1082	1262	0.243	-2.041	3.91364e-198	3.27779e-196	down	Plant PEC family metallothionein	RecName: Full=Metallothionein-like protein type 2;
gene:MD00G1169500	8.9	7.61	7.41	2.59	3.68	2.94	284	193	173	70	98	88	0.408	-1.293	1.57306e-12	1.18775e-11	down		gene:MD04G1129800	76.13	69.68	74.93	3.34	2.6	3.18	2423	1762	1743	90	69	95	0.044	-4.507	0	0	down	Lytic transglycolase	RecName: Full=Expansin-A4; Short=AtEXPA4; AltName: Full=Alpha-expansin-4; Short=At-EXP4; Short=AtEx4; AltName: Full=Ath-ExpAlpha-1.6; Flags: Precursor;
gene:MD00G1169600	2.8	3.52	3.08	4.31	3.84	3.91	102	102	82	133	117	134	1.37	0.454	0.0214331	0.0513761	false		gene:MD04G1130100	4.53	4.8	3.61	1.56	2.31	1.6	127	107	74	37	54	42	0.447	-1.161	6.31988e-06	2.81839e-05	down	--	--
gene:MD00G1169700	0	0.08	0	0.07	0	0	0	2	0	2	0	0	1.015	0.022	0.993683	NA	false		gene:MD04G1131000	0.38	0.53	0.69	1.63	1.4	2.05	9	10	12	33	28	46	3.454	1.788	0.000105242	0.000398888	up	WRKY DNA -binding domain	RecName: Full=Probable WRKY transcription factor 49; AltName: Full=WRKY DNA-binding protein 49;
gene:MD00G1169800	0	0	0	0.29	0	0	0	0	0	8	0	0	15.3	3.935	0.0898386	0.174295	false		gene:MD04G1131200	3.61	4.06	3.35	0.14	0.33	0.27	186	166	126	6	14	13	0.071	-3.821	3.98635e-32	5.82853e-31	down	Multicopper oxidase	RecName: Full=Laccase-17; EC=1.10.3.2; AltName: Full=Benzenediol:oxygen oxidoreductase 17; AltName: Full=Diphenol oxidase 17; AltName: Full=Urishiol oxidase 17; Flags: Precursor;
gene:MD00G1169900	0	0	0	0.08	0	0	0	0	0	2	0	0	3.821	1.934	0.609278	NA	false		gene:MD04G1131500	3.74	4.78	4.36	0.05	0.02	0.04	183	186	156	2	1	2	0.01	-6.694	4.38383e-23	4.96062e-22	down	Multicopper oxidase	RecName: Full=Laccase-17; EC=1.10.3.2; AltName: Full=Benzenediol:oxygen oxidoreductase 17; AltName: Full=Diphenol oxidase 17; AltName: Full=Urishiol oxidase 17; Flags: Precursor;
gene:MD00G1170100	0	0.08	0	0	0.22	0	0	1	0	0	3	0	2.933	1.552	0.57079	NA	false		gene:MD04G1131700	5.48	7	6.27	33.04	31.73	29.67	129	131	108	658	624	656	5.384	2.429	1.22635e-80	3.97174e-79	up	zinc-ribbon	--
gene:MD00G1170400	0.1	0.08	0.05	0.31	0.47	0.04	6	4	2	16	24	2	3.789	1.922	0.0222223	0.0529999	false		gene:MD04G1132400	0	0.15	0	4.17	3.77	4	0	4	0	122	109	130	92.36	6.529	7.23887e-18	6.92643e-17	up	2OG-Fe(II) oxygenase superfamily	RecName: Full=Protein SRG1; Short=AtSRG1; AltName: Full=Protein SENESCENCE-RELATED GENE 1;
gene:MD00G1170500	0.21	0.91	0.43	0.49	0.62	0.77	2	7	3	4	5	7	1.315	0.396	0.676383	0.790463	false		gene:MD04G1132800	4.62	5.26	5.2	25.04	26.13	23.21	158	143	130	724	746	745	5.263	2.396	6.62172e-92	2.39387e-90	up	Chlorophyll A-B binding protein	RecName: Full=Light-harvesting complex-like protein OHP1, chloroplastic {ECO:0000305}; AltName: Full=High-light-induced protein {ECO:0000303|PubMed:10794534}; Short=AtHLIP {ECO:0000303|PubMed:10794534}; AltName: Full=One helix protein {ECO:0000303|PubMed:10794534}; AltName: Full=One helix protein 1 {ECO:0000305}; AltName: Full=Protein PIGMENT DEFECTIVE 335 {ECO:0000305}; Flags: Precursor;
gene:MD00G1170700	1.49	1.55	1.05	1.15	1.4	1.23	93	77	48	61	73	72	0.98	-0.029	0.907244	0.946002	false		gene:MD04G1134500	0.52	0.34	0.48	0.06	0.21	0.11	21	11	14	2	7	4	0.293	-1.77	0.0128767	0.0327105	down	Fringe-like	--
gene:MD00G1170800	9.41	9.87	10.19	10.31	9.44	9.26	497	414	393	460	416	459	1.047	0.066	0.525799	0.671214	false		gene:MD04G1137700	4.65	4.39	4.09	10.01	9.74	9.79	84	63	54	153	147	166	2.388	1.256	2.19696e-10	1.45103e-09	up	Dynein light chain type 1	RecName: Full=Dynein 8 kDa light chain, flagellar outer arm;
gene:MD00G1170900	3.4	3.36	3.21	3.32	3.39	3.57	264	207	182	218	220	260	1.097	0.134	0.325889	0.476097	false		gene:MD04G1138000	3.41	3.66	2.52	1.19	0.77	0.95	122	104	66	36	23	32	0.323	-1.631	1.01671e-08	5.93745e-08	down	--	--
gene:MD00G1171000	0.18	0.45	0.73	0.21	0.85	0.57	1	2	3	1	4	3	1.299	0.378	0.773031	0.859763	false		gene:MD04G1138600	3.83	4.46	4.16	15.57	19.16	19.89	92	85	73	316	384	448	4.679	2.226	2.29899e-44	4.38454e-43	up	--	RecName: Full=Putative DEAD-box ATP-dependent RNA helicase 33; EC=3.6.4.13;
gene:MD00G1171100	83.79	87.6	86.7	48.54	52.63	48.31	2162	1796	1635	1059	1134	1170	0.616	-0.7	1.69176e-27	2.19374e-26	false		gene:MD04G1139500	54.7	57.18	52.61	23.28	24.9	24.33	1629	1353	1145	586	619	680	0.468	-1.094	2.07272e-51	4.48822e-50	down	Glutathione S-transferase N-terminal domain	RecName: Full=Glutathione S-transferase U8; Short=AtGSTU8; EC=2.5.1.18; AltName: Full=GST class-tau member 8;
gene:MD00G1171200	15.81	14.91	13.19	11.73	13.12	13.56	1985	1487	1210	1245	1375	1597	0.929	-0.106	0.131055	0.236118	false		gene:MD04G1142000	7.43	6.26	6.43	2.09	3	3.62	433	290	274	103	146	198	0.46	-1.119	1.21413e-11	8.68882e-11	down	Anaphase-promoting complex, cyclosome, subunit 3	RecName: Full=Serine/threonine-protein kinase BSK6 {ECO:0000305}; EC=2.7.11.1 {ECO:0000305}; AltName: Full=Brassinosteroid-signaling kinase 6 {ECO:0000303|PubMed:23496207};
gene:MD00G1171400	1.34	1.08	1.25	1.52	1.02	1.04	22	14	15	21	14	16	1.034	0.049	0.920751	0.955134	false		gene:MD04G1142300	1.38	0.9	1.39	0.22	0.5	0.38	73	38	54	10	22	19	0.318	-1.653	1.80489e-05	7.59139e-05	down	Multicopper oxidase	RecName: Full=Laccase-7; EC=1.10.3.2; AltName: Full=Benzenediol:oxygen oxidoreductase 7; AltName: Full=Diphenol oxidase 7; AltName: Full=Urishiol oxidase 7; Flags: Precursor;
gene:MD00G1171600	0.04	0.1	0	0.58	0.09	0	1	2	0	13	2	0	5.371	2.425	0.108173	0.202553	false		gene:MD04G1143200	0.76	0.96	1.14	86.06	97.5	84.68	11	11	12	1051	1176	1148	101.988	6.672	3.4338e-142	1.98151e-140	up	Fructose-1-6-bisphosphatase, N-terminal domain	RecName: Full=Fructose-1,6-bisphosphatase, chloroplastic; Short=FBPase; EC=3.1.3.11; AltName: Full=D-fructose-1,6-bisphosphate 1-phosphohydrolase; Flags: Precursor;
gene:MD00G1171700	27.07	27.18	34.07	14.1	18.5	18.06	361	288	332	159	206	226	0.61	-0.713	1.8514e-06	8.75764e-06	false		gene:MD04G1143400	0.8	1.35	1.65	66.78	68.63	66.01	18	24	27	1263	1282	1386	58.309	5.866	1.85872e-208	1.65584e-206	up	Fructose-1-6-bisphosphatase, N-terminal domain	RecName: Full=Fructose-1,6-bisphosphatase, chloroplastic {ECO:0000305}; Short=FBPase {ECO:0000305}; EC=3.1.3.11 {ECO:0000305}; AltName: Full=D-fructose-1,6-bisphosphate 1-phosphohydrolase {ECO:0000305}; Flags: Precursor;
gene:MD00G1171800	6.09	6.55	5.98	10.83	9.84	10.51	531	454	381	798	716	860	1.781	0.832	1.86126e-20	1.93771e-19	false		gene:MD04G1143600	14.94	14.75	18.11	47.13	44.64	49.91	709	556	628	1891	1769	2223	3.156	1.658	1.02333e-87	3.56151e-86	up	Transcription termination factor nusG	--
gene:MD00G1171900	13.37	13.04	11.5	11.11	10.67	10.66	920	713	578	646	613	688	0.908	-0.138	0.102093	0.193237	false		gene:MD04G1144100	9.57	9.49	11.24	118.23	133.61	122.87	212	167	182	2214	2471	2554	13.209	3.723	0	0	up	Vacuolar protein sorting protein 11 C terminal	RecName: Full=Heme-binding-like protein At3g10130, chloroplastic; Flags: Precursor;
gene:MD00G1172000	42.19	41.39	46.81	45.03	41.72	46.09	1147	894	930	1035	947	1176	1.084	0.116	0.144067	0.254362	false		gene:MD04G1144500	0.58	0.47	0.67	1.63	1.15	1.26	40	26	34	96	67	82	2.511	1.328	4.53258e-06	2.05462e-05	up	GDP-fucose protein O-fucosyltransferase	RecName: Full=O-fucosyltransferase 19 {ECO:0000305}; Short=O-FucT-19 {ECO:0000305}; EC=2.4.1.- {ECO:0000305}; AltName: Full=O-fucosyltransferase family protein {ECO:0000305};
gene:MD00G1172100	42.61	40.56	41.44	64.18	65.22	68.61	1514	1145	1076	1928	1935	2288	1.689	0.756	1.06517e-37	1.79318e-36	false		gene:MD04G1146800	1.61	1.4	2.2	6.15	2.67	5.01	13	9	13	42	18	38	2.839	1.505	0.00172484	0.00533956	up	Protein of unknown function (DUF962)	--
gene:MD00G1172200	0.78	1.64	1.43	0.15	0.94	1.67	6	10	8	1	6	12	0.77	-0.377	0.647047	0.769923	false		gene:MD04G1146900	5.7	4.64	6.86	25.04	22.75	23.82	207	134	182	769	690	812	4.436	2.149	2.99626e-68	8.2348e-67	up	Sugar (and other) transporter	RecName: Full=Probable anion transporter 3, chloroplastic; AltName: Full=Phosphate transporter PHT4;2; Flags: Precursor;
gene:MD00G1172300	1.77	1.12	1.42	0.87	0.62	1.57	24	12	14	10	7	20	0.759	-0.398	0.477784	0.628604	false		gene:MD04G1147400	11.13	10.6	12.59	39.55	38.77	36.96	375	284	310	1127	1091	1169	3.578	1.839	4.15245e-88	1.45271e-86	up	--	--
gene:MD00G1172400	2.26	2.3	1.96	1.78	1.68	1.98	90	73	57	60	56	74	0.887	-0.173	0.482169	0.63273	false		gene:MD04G1147700	24.06	25.44	28.03	0.87	0.86	0.41	1238	1040	1054	38	37	20	0.029	-5.096	1.42554e-76	4.39237e-75	down	Multicopper oxidase	RecName: Full=Laccase-4; EC=1.10.3.2; AltName: Full=Benzenediol:oxygen oxidoreductase 4; AltName: Full=Diphenol oxidase 4; AltName: Full=Protein IRREGULAR XYLEM 12; AltName: Full=Urishiol oxidase 4; Flags: Precursor;
gene:MD00G1172500	0.11	0	0.11	0	0	0	4	0	3	0	0	0	0.083	-3.599	0.108988	0.203659	false		gene:MD04G1147900	38.21	39.54	40.04	193.99	184.95	187.88	1384	1138	1060	5941	5594	6387	5.122	2.357	0	0	up	Transferase family	RecName: Full=BAHD acyltransferase DCR; EC=2.3.1.-; AltName: Full=Protein DEFECTIVE IN CUTICULAR RIDGES; AltName: Full=Protein PERMEABLE LEAVES 3;
gene:MD00G1172900	2.07	2.22	2.33	5.72	5.52	4.67	108	92	89	253	241	229	2.565	1.359	1.5776e-15	1.37584e-14	up		gene:MD04G1149600	5.66	5.34	4.32	27.11	27.9	27.84	104	78	58	421	428	480	5.713	2.514	1.04007e-64	2.73967e-63	up	30S ribosomal protein Thx	RecName: Full=30S ribosomal protein S31, chloroplastic; AltName: Full=Plastid-specific 30S ribosomal protein 4; Short=PSRP-4; Flags: Precursor;
gene:MD00G1173000	0.25	0.08	0.13	0.26	0.19	0.24	8	2	3	7	5	7	1.554	0.636	0.476255	0.627379	false		gene:MD04G1150900	0.81	0.88	1.16	5.8	5.65	5.83	43	37	45	261	251	291	6.537	2.709	1.28909e-42	2.3893e-41	up	--	--
gene:MD00G1173300	17.74	17.79	16.87	17.07	19.47	18.25	718	572	499	584	658	693	1.111	0.152	0.084135	0.164974	false		gene:MD04G1151100	1.06	0.77	0.69	2.04	2.12	1.94	21	12	10	34	35	36	2.547	1.349	0.00143402	0.00451076	up	Predicted integral membrane zinc-ribbon metal-binding protein	RecName: Full=Protein yippee-like;
gene:MD00G1173600	2.88	3.24	2.46	2.29	2.42	2.04	104	93	65	70	73	69	0.835	-0.261	0.262514	0.405314	false		gene:MD04G1151300	106.33	101.99	107.25	554.09	538.99	549.56	2967	2261	2187	13071	12557	14391	5.533	2.468	0	0	up	Chlorophyll A-B binding protein	RecName: Full=Chlorophyll a-b binding protein CP29.2, chloroplastic; AltName: Full=LHCB4.2; AltName: Full=LHCII protein 4.2; Flags: Precursor;
gene:MD00G1173700	17.5	17.16	14.66	16.98	16.23	17.12	1693	1319	1037	1389	1311	1555	1.084	0.117	0.0869322	0.169538	false		gene:MD04G1151500	1.16	1.26	0.69	2.94	2.44	2.28	44	38	19	94	77	81	2.6	1.378	2.05636e-06	9.67811e-06	up	Gammaproteobacterial serine protease	RecName: Full=Probable envelope ADP,ATP carrier protein, chloroplastic; AltName: Full=Envelope ADP/ATP translocase; Flags: Precursor;
gene:MD00G1173800	0	0	0	0.1	0	0	0	0	0	2	0	0	3.821	1.934	0.609278	NA	false		gene:MD04G1151900	0.13	0.16	0.18	0.74	1.43	1.52	6	6	6	29	55	66	8.421	3.074	8.95863e-10	5.66941e-09	up	Sodium/calcium exchanger protein	RecName: Full=Vacuolar cation/proton exchanger 1; AltName: Full=Ca(2+)/H(+) antiporter CAX1; AltName: Full=Ca(2+)/H(+) exchanger 1; AltName: Full=Protein CATION EXCHANGER 1; AltName: Full=Protein RARE COLD INDUCIBLE 4;
gene:MD00G1173900	0.11	0	0.16	0	0	0	2	0	2	0	0	0	0.141	-2.823	0.297217	NA	false		gene:MD04G1152300	2.71	2.32	3.58	8.14	11.26	8.26	28	19	27	71	97	80	3.426	1.777	8.57663e-09	5.03842e-08	up	--	RecName: Full=GDSL esterase/lipase CPRD49; EC=3.1.1.-; AltName: Full=Extracellular lipase CPRD49; Flags: Precursor;
gene:MD00G1174200	3.45	1.6	2.5	2.64	2.25	1.78	68	25	36	44	37	33	0.933	-0.099	0.778377	0.863248	false		gene:MD04G1152400	0.94	0.48	0.58	2.17	1.74	2.04	22	9	10	43	34	45	3.112	1.638	0.000102139	0.000387915	up	--	--
gene:MD00G1174300	6.23	5.96	4.47	4.76	5.4	6.91	271	206	142	175	196	282	1.088	0.122	0.465473	0.617754	false		gene:MD04G1152500	0.42	0.31	0.1	1.38	0.89	1.24	12	7	2	33	21	33	4.375	2.129	0.000116666	0.000439953	up	--	--
gene:MD00G1174500	3.18	1.67	1.23	1.38	1.4	1.53	60	25	17	22	22	27	0.746	-0.423	0.315238	0.464966	false		gene:MD04G1152600	5.31	6.21	6.46	14.41	14.64	16.3	126	117	112	289	290	363	2.695	1.43	3.08577e-21	3.29106e-20	up	Adenylylsulphate kinase	RecName: Full=GDSL esterase/lipase CPRD49; EC=3.1.1.-; AltName: Full=Extracellular lipase CPRD49; Flags: Precursor;
gene:MD00G1174600	3.31	3.8	3.86	2.88	4.27	3.42	103	94	88	76	111	100	1.026	0.036	0.868505	0.921276	false		gene:MD04G1153300	24.23	23.15	24.93	156.51	155.93	145.81	685	520	515	3741	3681	3869	6.742	2.753	0	0	up	Putative N-acetylmannosamine-6-phosphate epimerase	RecName: Full=Probable pyridoxal 5'-phosphate synthase subunit PDX1; Short=PLP synthase subunit PDX1; EC=4.3.3.6; AltName: Full=Ethylene-inducible protein HEVER;
gene:MD00G1174900	11.82	11.23	13.25	4.51	4.48	3.98	155	117	127	50	49	49	0.379	-1.398	5.56431e-10	3.5814e-09	down		gene:MD04G1155400	0.35	0.8	0.51	3.62	3.64	3.88	17	31	18	149	148	177	7.268	2.862	7.5787e-26	9.34744e-25	up	Fatty acid desaturase	RecName: Full=Omega-3 fatty acid desaturase, chloroplastic; EC=1.14.19.-; Flags: Precursor;
gene:MD00G1175000	0.09	0.11	0	0	0	0	2	2	0	0	0	0	0.149	-2.745	0.321255	NA	false		gene:MD04G1159900	169.98	170.92	175.84	544.5	538.32	547.47	9922	7927	7501	26872	26237	29992	3.353	1.745	0	0	up	Thiamine pyrophosphate enzyme, C-terminal TPP binding domain	RecName: Full=Pyruvate decarboxylase 4; Short=AtPDC4; EC=4.1.1.1;
gene:MD00G1175200	0.16	0.33	0.29	0	0	0	6	10	8	0	0	0	0.023	-5.451	0.00026453	0.000942986	down		gene:MD04G1160100	11.7	11.64	13.13	39.89	39.27	39.04	600	474	492	1729	1681	1878	3.451	1.787	4.08685e-124	1.98635e-122	up	Thiamine pyrophosphate enzyme, C-terminal TPP binding domain	RecName: Full=Pyruvate decarboxylase 4; Short=AtPDC4; EC=4.1.1.1;
[truncated: 35,995 more rows]

## Sheet: CK VS UV-B
Supplemental Table S4b-1. All differentially changed genes in UV-B compared with CK.																		Supplemental Table S4b-2. Significantly differentially expressed genes in UV-B compared with CK.
[truncated: 37,710 more rows]

## Sheet: Light VS UV-B
Supplemental Table S4c-1. All differentially changed genes in UV-B compared with Light.																		Supplemental Table S4c-2. Significantly differentially expressed genes in UV-B compared with Light.
[truncated: 37,591 more rows]
