# Supplementary material for: Metabolome and transcriptome profiling provide insights into green apple peel reveals light- and UV-B-responsive pathway in anthocyanins accumulation
Source: BMC Plant Biol. 2021 Jul 24;21:351. doi: 10.1186/s12870-021-03121-3 (PMC8305501; doi:10.1186/s12870-021-03121-3)
Supplement: Supplementary file 5 — Additional file 5: Table S5. a. Differentially expression transcription factors of Light compared with CK. b. Differentially expression transcription factors of UV-B compared with CK. c. Differentially expression transcription factors of Light compared with UV-B. [file 12870_2021_3121_MOESM5_ESM.xls]

## Sheet: CK VS Light
Supplemental Table S5a. Differentially expression transcription factors of Light compared with CK
Family	ID	Category	Classification	CK	Light	log2FoldChange	regulated	KEGG	NR	KOG	GO	Pfam
Alfin-like	gene:MD01G1153500	TF	Alfin-like	44	90	1.012	up	K06889 uncharacterized protein | (RefSeq) protein bem46-like isoform X1 (A)	PHD finger protein ALFIN-LIKE 2-like [Malus domestica]	Uncharacterized PHD Zn-finger protein	GO:0005634,nucleus; GO:0046872,metal ion binding; GO:0035064,methylated histone binding; GO:0043565,sequence-specific DNA binding; GO:0044212,transcription regulatory region DNA binding; GO:0016569,covalent chromatin modification; GO:0006355,regulation of transcription, DNA-templated; GO:0006351,transcription, DNA-templated	PHD-finger
AP2/ERF-AP2	gene:MD09G1183700	TF	AP2/ERF->AP2/ERF-AP2	31	13	-1.254	down	K09285 AP2-like factor, ANT lineage | (RefSeq) AP2-like ethylene-responsive transcription factor AIL1 (A)	PREDICTED: AP2-like ethylene-responsive transcription factor AIL1 [Pyrus x bretschneideri]	--	GO:0005634,nucleus; GO:0003677,DNA binding; GO:0003700,DNA-binding transcription factor activity; GO:0009873,ethylene-activated signaling pathway; GO:0007275,multicellular organism development; GO:0006351,transcription, DNA-templated	AP2 domain
	gene:MD09G1228500	TF	AP2/ERF->AP2/ERF-AP2	24	6	-1.917	down	K09285 AP2-like factor, ANT lineage | (RefSeq) AP2-like ethylene-responsive transcription factor At1g16060 (A)	PREDICTED: AP2-like ethylene-responsive transcription factor At1g16060 isoform X2 [Malus domestica]	--	GO:0005634,nucleus; GO:0003677,DNA binding; GO:0003700,DNA-binding transcription factor activity; GO:0000981,DNA-binding transcription factor activity, RNA polymerase II-specific; GO:0009873,ethylene-activated signaling pathway; GO:0007275,multicellular organism development; GO:0010187,negative regulation of seed germination; GO:1901959,positive regulation of cutin biosynthetic process; GO:004572…	AP2 domain
	gene:MD15G1301100	TF	AP2/ERF->AP2/ERF-AP2	119	42	-1.507	down	K09285 AP2-like factor, ANT lineage | (RefSeq) AP2-like ethylene-responsive transcription factor ANT (A)	PREDICTED: AP2-like ethylene-responsive transcription factor ANT [Malus domestica]	--	GO:0005634,nucleus; GO:0003677,DNA binding; GO:0003700,DNA-binding transcription factor activity; GO:0043565,sequence-specific DNA binding; GO:0030154,cell differentiation; GO:0009908,flower development; GO:0019760,glucosinolate metabolic process; GO:0010492,maintenance of shoot apical meristem identity; GO:0042127,regulation of cell proliferation; GO:0006351,transcription, DNA-templated	AP2 domain
	gene:MD01G1075400	TF	AP2/ERF->AP2/ERF-ERF	16	80	2.325	up	K13434 pathogenesis-related genes transcriptional activator PTI6 | (RefSeq) ethylene-responsive transcription factor CRF6-like (A)	ethylene-responsive transcription factor CRF4-like [Malus domestica]	--	GO:0005737,cytoplasm; GO:0005634,nucleus; GO:0003677,DNA binding; GO:0003700,DNA-binding transcription factor activity; GO:0009736,cytokinin-activated signaling pathway; GO:0009873,ethylene-activated signaling pathway; GO:0048366,leaf development; GO:0006351,transcription, DNA-templated	AP2 domain
	gene:MD01G1083000	TF	AP2/ERF->AP2/ERF-ERF	56	156	1.487	up	K09286 EREBP-like factor | (RefSeq) ethylene-responsive transcription factor ERF023-like (A)	PREDICTED: ethylene-responsive transcription factor ERF023-like [Malus domestica]	--	GO:0005634,nucleus; GO:0003677,DNA binding; GO:0003700,DNA-binding transcription factor activity; GO:0009873,ethylene-activated signaling pathway; GO:0006351,transcription, DNA-templated	AP2 domain
	gene:MD01G1196100	TF	AP2/ERF->AP2/ERF-ERF	6	25	2.036	up	K09286 EREBP-like factor | (RefSeq) CBF3; AP2 domain CBF protein (A)	PREDICTED: dehydration-responsive element-binding protein 1B [Malus domestica]	--	GO:0005634,nucleus; GO:0003700,DNA-binding transcription factor activity; GO:0043565,sequence-specific DNA binding; GO:0009631,cold acclimation; GO:0009409,response to cold; GO:0006351,transcription, DNA-templated	AP2 domain
	gene:MD01G1214500	TF	AP2/ERF->AP2/ERF-ERF	114	54	-1.056	down	K13434 pathogenesis-related genes transcriptional activator PTI6 | (RefSeq) pathogenesis-related genes transcriptional activator PTI6-like (A)	PREDICTED: ethylene-responsive transcription factor CRF4-like [Malus domestica]	--	GO:0005737,cytoplasm; GO:0005634,nucleus; GO:0003677,DNA binding; GO:0003700,DNA-binding transcription factor activity; GO:0009736,cytokinin-activated signaling pathway; GO:0009873,ethylene-activated signaling pathway; GO:0048366,leaf development; GO:0006351,transcription, DNA-templated	AP2 domain
	gene:MD02G1030900	TF	AP2/ERF->AP2/ERF-ERF	159	10	-3.978	down	K09286 EREBP-like factor | (RefSeq) ethylene-responsive transcription factor ERF060 (A)	ethylene-responsive transcription factor WIN1-like [Malus domestica]	--	GO:0005634,nucleus; GO:0003700,DNA-binding transcription factor activity; GO:0043565,sequence-specific DNA binding; GO:0010143,cutin biosynthetic process; GO:0009873,ethylene-activated signaling pathway; GO:0009414,response to water deprivation; GO:0006351,transcription, DNA-templated; GO:0010166,wax metabolic process	AP2 domain
	gene:MD02G1060200	TF	AP2/ERF->AP2/ERF-ERF	63	151	1.251	up	K09286 EREBP-like factor | (RefSeq) ethylene-responsive transcription factor TINY-like (A)	PREDICTED: ethylene-responsive transcription factor TINY-like [Malus domestica]	--	GO:0005634,nucleus; GO:0003700,DNA-binding transcription factor activity; GO:0043565,sequence-specific DNA binding; GO:0009873,ethylene-activated signaling pathway; GO:0045893,positive regulation of transcription, DNA-templated; GO:0006351,transcription, DNA-templated	AP2 domain
	gene:MD02G1096500	TF	AP2/ERF->AP2/ERF-ERF	21	3	-2.635	down	K09286 EREBP-like factor | (RefSeq) ethylene-responsive transcription factor ERF023-like (A)	ethylene-responsive transcription factor ERF017-like [Malus domestica]	--	GO:0005634,nucleus; GO:0003677,DNA binding; GO:0003700,DNA-binding transcription factor activity; GO:0009873,ethylene-activated signaling pathway; GO:0006351,transcription, DNA-templated	AP2 domain
	gene:MD03G1049900	TF	AP2/ERF->AP2/ERF-ERF	2407	756	-1.671	down	K13434 pathogenesis-related genes transcriptional activator PTI6 | (RefSeq) pathogenesis-related genes transcriptional activator PTI6-like (A)	transcription factor ERF9 [Eriobotrya japonica]	--	GO:0005634,nucleus; GO:0003677,DNA binding; GO:0003700,DNA-binding transcription factor activity; GO:0006952,defense response; GO:0006351,transcription, DNA-templated	AP2 domain
	gene:MD04G1067700	TF	AP2/ERF->AP2/ERF-ERF	1	18	4.752	up	K09286 EREBP-like factor | (RefSeq) dehydration-responsive element-binding protein 1B-like (A)	PREDICTED: ethylene-responsive transcription factor ERF027-like [Malus domestica]	--	GO:0005634,nucleus; GO:0003677,DNA binding; GO:0003700,DNA-binding transcription factor activity; GO:0009873,ethylene-activated signaling pathway; GO:0006351,transcription, DNA-templated	AP2 domain
	gene:MD05G1030800	TF	AP2/ERF->AP2/ERF-ERF	60	239	1.985	up	K09286 EREBP-like factor | (RefSeq) hypothetical protein (A)	PREDICTED: ethylene-responsive transcription factor ABR1-like [Malus domestica]	--	GO:0005634,nucleus; GO:0003677,DNA binding; GO:0003700,DNA-binding transcription factor activity; GO:0009873,ethylene-activated signaling pathway; GO:0045893,positive regulation of transcription, DNA-templated; GO:0048510,regulation of timing of transition from vegetative to reproductive phase; GO:0006351,transcription, DNA-templated	AP2 domain
	gene:MD05G1311600	TF	AP2/ERF->AP2/ERF-ERF	60	153	1.353	up	K09286 EREBP-like factor | (RefSeq) ethylene-responsive transcription factor 3-like (A)	PREDICTED: ethylene-responsive transcription factor 12-like [Malus domestica]	--	GO:0005634,nucleus; GO:0003677,DNA binding; GO:0003700,DNA-binding transcription factor activity; GO:0006952,defense response; GO:0009873,ethylene-activated signaling pathway; GO:0006351,transcription, DNA-templated	AP2 domain
	gene:MD06G1072200	TF	AP2/ERF->AP2/ERF-ERF	3	15	2.112	up	K09286 EREBP-like factor | (RefSeq) dehydration-responsive element-binding protein 1A-like (A)	PREDICTED: dehydration-responsive element-binding protein 1E-like [Malus domestica]	--	GO:0005634,nucleus; GO:0003700,DNA-binding transcription factor activity; GO:0043565,sequence-specific DNA binding; GO:0044212,transcription regulatory region DNA binding; GO:0019760,glucosinolate metabolic process; GO:0010371,regulation of gibberellin biosynthetic process; GO:0048510,regulation of timing of transition from vegetative to reproductive phase; GO:0051510,regulation of unidimensional…	--
	gene:MD06G1208700	TF	AP2/ERF->AP2/ERF-ERF	15	57	1.916	up	K01689 enolase [EC:4.2.1.11] | (RefSeq) enolase 1, chloroplastic-like (A)	PREDICTED: ethylene-responsive transcription factor ERF098-like [Malus domestica]	--	GO:0005634,nucleus; GO:0003700,DNA-binding transcription factor activity; GO:0043565,sequence-specific DNA binding; GO:0035865,cellular response to potassium ion; GO:0009873,ethylene-activated signaling pathway; GO:0048528,post-embryonic root development; GO:0009723,response to ethylene; GO:0000302,response to reactive oxygen species; GO:0006351,transcription, DNA-templated	AP2 domain
	gene:MD07G1099400	TF	AP2/ERF->AP2/ERF-ERF	11	3	-2.081	down	K09286 EREBP-like factor | (RefSeq) ethylene-responsive transcription factor TINY-like (A)	PREDICTED: ethylene-responsive transcription factor ERF034-like [Malus domestica]	--	GO:0005634,nucleus; GO:0003700,DNA-binding transcription factor activity; GO:0044212,transcription regulatory region DNA binding; GO:0009873,ethylene-activated signaling pathway; GO:0006351,transcription, DNA-templated	AP2 domain
	gene:MD07G1248700	TF	AP2/ERF->AP2/ERF-ERF	411	140	-1.555	down	K09286 EREBP-like factor | (RefSeq) ethylene-responsive transcription factor ERF105 (A)	ethylene-responsive transcription factor ERF106-like [Malus domestica]	--	GO:0005634,nucleus; GO:0003677,DNA binding; GO:0003700,DNA-binding transcription factor activity; GO:0009873,ethylene-activated signaling pathway; GO:0006351,transcription, DNA-templated	AP2 domain
	gene:MD07G1263200	TF	AP2/ERF->AP2/ERF-ERF	1	8	3.745	up	K09286 EREBP-like factor | (RefSeq) ethylene-responsive transcription factor TINY (A)	ethylene-responsive transcription factor ERF027-like [Malus domestica]	--	GO:0005634,nucleus; GO:0003677,DNA binding; GO:0003700,DNA-binding transcription factor activity; GO:0009873,ethylene-activated signaling pathway; GO:0006351,transcription, DNA-templated	AP2 domain
	gene:MD08G1149200	TF	AP2/ERF->AP2/ERF-ERF	192	77	-1.319	down	K13434 pathogenesis-related genes transcriptional activator PTI6 | (RefSeq) pathogenesis-related genes transcriptional activator PTI6-like (A)	PREDICTED: ethylene-responsive transcription factor SHINE 2-like [Malus domestica]	--	GO:0005634,nucleus; GO:0003677,DNA binding; GO:0003700,DNA-binding transcription factor activity; GO:0009873,ethylene-activated signaling pathway; GO:0006351,transcription, DNA-templated	AP2 domain
	gene:MD09G1206700	TF	AP2/ERF->AP2/ERF-ERF	5	45	3.024	up	K09286 EREBP-like factor | (RefSeq) AP2D9; ethylene-responsive transcription factor TINY-like (A)	ethylene-responsive transcription factor TINY-like [Malus domestica]	--	GO:0005634,nucleus; GO:0003700,DNA-binding transcription factor activity; GO:0043565,sequence-specific DNA binding; GO:0009873,ethylene-activated signaling pathway; GO:0045893,positive regulation of transcription, DNA-templated; GO:0006351,transcription, DNA-templated	AP2 domain
	gene:MD10G1032000	TF	AP2/ERF->AP2/ERF-ERF	18	211	3.559	up	K09286 EREBP-like factor | (RefSeq) ethylene-responsive transcription factor RAP2-3 (A)	ethylene-responsive transcription factor ABR1-like [Malus domestica]	--	GO:0005634,nucleus; GO:0003677,DNA binding; GO:0003700,DNA-binding transcription factor activity; GO:0009738,abscisic acid-activated signaling pathway; GO:0050832,defense response to fungus; GO:0009873,ethylene-activated signaling pathway; GO:0009788,negative regulation of abscisic acid-activated signaling pathway; GO:0009737,response to abscisic acid; GO:0009749,response to glucose; GO:0006970,r…	AP2 domain
	gene:MD10G1191300	TF	AP2/ERF->AP2/ERF-ERF	6	17	1.589	up	K09286 EREBP-like factor | (RefSeq) ethylene-responsive transcription factor 12-like (A)	PREDICTED: ethylene-responsive transcription factor 8-like [Malus domestica]	--	GO:0005634,nucleus; GO:0003677,DNA binding; GO:0003700,DNA-binding transcription factor activity; GO:0006952,defense response; GO:0009873,ethylene-activated signaling pathway; GO:0006351,transcription, DNA-templated	AP2 domain
	gene:MD11G1052100	TF	AP2/ERF->AP2/ERF-ERF	131	64	-1.028	down	K13434 pathogenesis-related genes transcriptional activator PTI6 | (RefSeq) pathogenesis-related genes transcriptional activator PTI6-like (A)	PREDICTED: pathogenesis-related genes transcriptional activator PTI6-like [Malus domestica]	--	GO:0005634,nucleus; GO:0003677,DNA binding; GO:0003700,DNA-binding transcription factor activity; GO:0006952,defense response; GO:0006351,transcription, DNA-templated	AP2 domain
	gene:MD12G1125900	TF	AP2/ERF->AP2/ERF-ERF	630	248	-1.351	down	K09284 AP2-like factor, euAP2 lineage | (RefSeq) floral homeotic protein APETALA 2-like (A)	PREDICTED: ethylene-responsive transcription factor RAP2-7-like isoform X2 [Malus domestica]	--	GO:0005634,nucleus; GO:0003677,DNA binding; GO:0003700,DNA-binding transcription factor activity; GO:0009873,ethylene-activated signaling pathway; GO:0007275,multicellular organism development; GO:0006351,transcription, DNA-templated	AP2 domain
	gene:MD12G1179500	TF	AP2/ERF->AP2/ERF-ERF	5	18	1.749	up	K09286 EREBP-like factor | (RefSeq) DREB1; dehydration-responsive element-binding protein 2A-like (A)	dehydration-responsive element-binding protein (DREB2), partial [Malus domestica]	--	GO:0005634,nucleus; GO:0003700,DNA-binding transcription factor activity; GO:0043565,sequence-specific DNA binding; GO:0044212,transcription regulatory region DNA binding; GO:0045893,positive regulation of transcription, DNA-templated; GO:0006351,transcription, DNA-templated	AP2 domain
	gene:MD14G1127700	TF	AP2/ERF->AP2/ERF-ERF	41	222	2.426	up	K09286 EREBP-like factor | (RefSeq) ethylene-responsive transcription factor RAP2-4-like (A)	PREDICTED: ethylene-responsive transcription factor ERF061 [Malus domestica]	--	GO:0005634,nucleus; GO:0003677,DNA binding; GO:0003700,DNA-binding transcription factor activity; GO:0009873,ethylene-activated signaling pathway; GO:0010200,response to chitin; GO:0006351,transcription, DNA-templated	AP2 domain
	gene:MD14G1147100	TF	AP2/ERF->AP2/ERF-ERF	26	11	-1.229	down	K12900 FUS-interacting serine-arginine-rich protein 1 | (RefSeq) serine/arginine-rich SC35-like splicing factor SCL30A (A)	PREDICTED: ethylene-responsive transcription factor ERF114-like [Malus domestica]	--	GO:0005634,nucleus; GO:0003700,DNA-binding transcription factor activity; GO:0043565,sequence-specific DNA binding; GO:0050832,defense response to fungus; GO:0009873,ethylene-activated signaling pathway; GO:0007275,multicellular organism development; GO:0006351,transcription, DNA-templated	G2F domain
	gene:MD14G1219100	TF	AP2/ERF->AP2/ERF-ERF	5	0	-4.697	down	K01689 enolase [EC:4.2.1.11] | (RefSeq) enolase 1, chloroplastic-like (A)	PREDICTED: ethylene-responsive transcription factor ERF098-like [Malus domestica]	--	GO:0005634,nucleus; GO:0003700,DNA-binding transcription factor activity; GO:0043565,sequence-specific DNA binding; GO:0035865,cellular response to potassium ion; GO:0009873,ethylene-activated signaling pathway; GO:0048528,post-embryonic root development; GO:0009723,response to ethylene; GO:0000302,response to reactive oxygen species; GO:0006351,transcription, DNA-templated	AP2 domain
	gene:MD14G1226300	TF	AP2/ERF->AP2/ERF-ERF	175	60	-1.534	down	K13434 pathogenesis-related genes transcriptional activator PTI6 | (RefSeq) pathogenesis-related genes transcriptional activator PTI6 (A)	PREDICTED: ethylene-responsive transcription factor ERF118-like [Malus domestica]	--	GO:0005634,nucleus; GO:0003677,DNA binding; GO:0003700,DNA-binding transcription factor activity; GO:0009873,ethylene-activated signaling pathway; GO:0006351,transcription, DNA-templated	Myotoxin, crotamine
	gene:MD15G1124900	TF	AP2/ERF->AP2/ERF-ERF	75	25	-1.59	down	K13434 pathogenesis-related genes transcriptional activator PTI6 | (RefSeq) pathogenesis-related genes transcriptional activator PTI6-like isoform X1 (A)	PREDICTED: ethylene-responsive transcription factor SHINE 2-like [Pyrus x bretschneideri]	--	GO:0005634,nucleus; GO:0003677,DNA binding; GO:0003700,DNA-binding transcription factor activity; GO:0009873,ethylene-activated signaling pathway; GO:0006351,transcription, DNA-templated	AP2 domain
	gene:MD15G1221100	TF	AP2/ERF->AP2/ERF-ERF	88	19	-2.221	down	K09286 EREBP-like factor | (RefSeq) ethylene-responsive transcription factor RAP2-10-like (A)	ethylene-responsive transcription factor ERF017 [Malus domestica]	--	GO:0005634,nucleus; GO:0003677,DNA binding; GO:0003700,DNA-binding transcription factor activity; GO:0009873,ethylene-activated signaling pathway; GO:0006351,transcription, DNA-templated	AP2 domain
	gene:MD15G1283200	TF	AP2/ERF->AP2/ERF-ERF	0	9	5.599	up	K09286 EREBP-like factor | (RefSeq) cip353; ethylene-responsive transcription factor RAP2-3 (A)	PREDICTED: ethylene-responsive transcription factor ERF109-like [Malus domestica]	--	GO:0005634,nucleus; GO:0003677,DNA binding; GO:0003700,DNA-binding transcription factor activity; GO:0051301,cell division; GO:0050832,defense response to fungus; GO:0009873,ethylene-activated signaling pathway; GO:0010087,phloem or xylem histogenesis; GO:0010200,response to chitin; GO:0006351,transcription, DNA-templated	AP2 domain
	gene:MD16G1162900	TF	AP2/ERF->AP2/ERF-ERF	64	25	-1.363	down	K09286 EREBP-like factor | (RefSeq) AP2D15; ethylene-responsive transcription factor RAP2-3 (A)	ethylene-responsive transcription factor RAP2-3 [Malus domestica]	--	GO:0005737,cytoplasm; GO:0005634,nucleus; GO:0005886,plasma membrane; GO:0003677,DNA binding; GO:0003700,DNA-binding transcription factor activity; GO:0043565,sequence-specific DNA binding; GO:0008219,cell death; GO:0009873,ethylene-activated signaling pathway; GO:0010286,heat acclimation; GO:0045893,positive regulation of transcription, DNA-templated; GO:0009735,response to cytokinin; GO:0009723…	AP2 domain
	gene:MD17G1209000	TF	AP2/ERF->AP2/ERF-ERF	18	2	-3.172	down	K13434 pathogenesis-related genes transcriptional activator PTI6 | (RefSeq) pathogenesis-related genes transcriptional activator PTI6-like (A)	PREDICTED: ethylene-responsive transcription factor WIN1 [Malus domestica]	--	GO:0005634,nucleus; GO:0003700,DNA-binding transcription factor activity; GO:0043565,sequence-specific DNA binding; GO:0010143,cutin biosynthetic process; GO:0009873,ethylene-activated signaling pathway; GO:0009414,response to water deprivation; GO:0006351,transcription, DNA-templated; GO:0010166,wax metabolic process	AP2 domain
	gene:MD17G1244300	TF	AP2/ERF->AP2/ERF-ERF	55	10	-2.411	down	K09286 EREBP-like factor | (RefSeq) ethylene-responsive transcription factor ERF054 (A)	PREDICTED: ethylene-responsive transcription factor ERF054-like [Malus domestica]	--	GO:0005737,cytoplasm; GO:0005634,nucleus; GO:0003700,DNA-binding transcription factor activity; GO:0043565,sequence-specific DNA binding; GO:0009873,ethylene-activated signaling pathway; GO:1900036,positive regulation of cellular response to heat; GO:0045893,positive regulation of transcription, DNA-templated; GO:2000070,regulation of response to water deprivation; GO:0009651,response to salt str…	AP2 domain
ARID	gene:MD08G1006400	TR	ARID	0	6	5.021	up	K11446 histone demethylase JARID1 [EC:1.14.11.-] | (RefSeq) JmjN/JmjC protein (A)	PREDICTED: high mobility group B protein 9 isoform X1 [Malus domestica]	DNA-binding proteins Bright/BRCAA1/RBP1 and related proteins containing BRIGHT domain	GO:0005634,nucleus; GO:0003677,DNA binding; GO:0003700,DNA-binding transcription factor activity; GO:0000741,karyogamy; GO:0010197,polar nucleus fusion; GO:0006355,regulation of transcription, DNA-templated; GO:0006351,transcription, DNA-templated	HMG-box domain
	gene:MD12G1204900	TR	ARID	6	41	2.639	up	--	PREDICTED: putative high mobility group B protein 11 [Malus domestica]	--	--	HMG (high mobility group) box
	gene:MD15G1005800	TR	ARID	20	123	2.627	up	K11446 histone demethylase JARID1 [EC:1.14.11.-] | (RefSeq) JmjN/JmjC protein (A)	PREDICTED: high mobility group B protein 9-like isoform X2 [Malus domestica]	DNA-binding proteins Bright/BRCAA1/RBP1 and related proteins containing BRIGHT domain	GO:0005634,nucleus; GO:0003677,DNA binding; GO:0003700,DNA-binding transcription factor activity; GO:0000741,karyogamy; GO:0010197,polar nucleus fusion; GO:0006355,regulation of transcription, DNA-templated; GO:0006351,transcription, DNA-templated	HMG-box domain
AUX/IAA	gene:MD02G1027600	TR	AUX/IAA	12	36	1.51	up	K14484 auxin-responsive protein IAA | (RefSeq) auxin-responsive protein IAA29-like (A)	PREDICTED: auxin-responsive protein IAA29-like [Malus domestica]	--	GO:0005634,nucleus; GO:0009734,auxin-activated signaling pathway; GO:0006355,regulation of transcription, DNA-templated; GO:0006351,transcription, DNA-templated	PB1 domain
	gene:MD08G1151300	TR	AUX/IAA	32	15	-1.134	down	K14484 auxin-responsive protein IAA | (RefSeq) IAA9; auxin-responsive protein IAA29-like (A)	auxin-responsive protein IAA29-like [Malus domestica]	--	GO:0005634,nucleus; GO:0003700,DNA-binding transcription factor activity; GO:0009734,auxin-activated signaling pathway; GO:0009733,response to auxin; GO:0010218,response to far red light; GO:0010114,response to red light; GO:0006351,transcription, DNA-templated	AUX/IAA family
	gene:MD13G1204700	TR	AUX/IAA	39	118	1.581	up	K14484 auxin-responsive protein IAA | (RefSeq) auxin-induced protein 22D (A)	PREDICTED: auxin-induced protein 22D [Malus domestica]	--	GO:0005634,nucleus; GO:0009734,auxin-activated signaling pathway; GO:0006355,regulation of transcription, DNA-templated; GO:0006351,transcription, DNA-templated	AUX/IAA family
	gene:MD15G1090600	TR	AUX/IAA	429	177	-1.276	down	K14484 auxin-responsive protein IAA | (RefSeq) auxin-responsive protein IAA2-like (A)	auxin [Malus zumi]	--	GO:0005634,nucleus; GO:0003700,DNA-binding transcription factor activity; GO:0009734,auxin-activated signaling pathway; GO:0009733,response to auxin; GO:0006351,transcription, DNA-templated	AUX/IAA family
	gene:MD16G1206500	TR	AUX/IAA	23	195	3.049	up	K14484 auxin-responsive protein IAA | (RefSeq) IAA10; auxin-induced protein 22D-like (A)	ARF domain class transcription factor [Malus domestica]	--	GO:0005634,nucleus; GO:0009734,auxin-activated signaling pathway; GO:0006355,regulation of transcription, DNA-templated; GO:0006351,transcription, DNA-templated	AUX/IAA family
	gene:MD17G1183500	TR	AUX/IAA	256	122	-1.065	down	K14484 auxin-responsive protein IAA | (RefSeq) auxin-responsive protein IAA26-like (A)	PREDICTED: auxin-responsive protein IAA26-like [Pyrus x bretschneideri]	--	GO:0005634,nucleus; GO:0003700,DNA-binding transcription factor activity; GO:0009734,auxin-activated signaling pathway; GO:0009733,response to auxin; GO:0006351,transcription, DNA-templated	AUX/IAA family
B3	gene:MD00G1022000	TF	B3->B3	5	46	3.14	up	K21554 CREB3 regulatory factor | (RefSeq) B3 domain-containing transcription factor VRN1-like (A)	PREDICTED: B3 domain-containing protein LOC_Os12g40080-like [Malus domestica]	--	GO:0005654,nucleoplasm; GO:0003677,DNA binding; GO:0043565,sequence-specific DNA binding; GO:0009909,regulation of flower development; GO:0006355,regulation of transcription, DNA-templated; GO:0006351,transcription, DNA-templated; GO:0010048,vernalization response	B3 DNA binding domain
	gene:MD00G1022100	TF	B3->B3	8	100	3.64	up	K21554 CREB3 regulatory factor | (RefSeq) B3 domain-containing transcription factor VRN1-like (A)	PREDICTED: B3 domain-containing protein LOC_Os12g40080-like [Malus domestica]	--	GO:0005654,nucleoplasm; GO:0003677,DNA binding; GO:0043565,sequence-specific DNA binding; GO:0009909,regulation of flower development; GO:0006355,regulation of transcription, DNA-templated; GO:0006351,transcription, DNA-templated; GO:0010048,vernalization response	B3 DNA binding domain
	gene:MD02G1159700	TF	B3->B3	0	11	4.952	up	K21554 CREB3 regulatory factor | (RefSeq) B3 domain-containing transcription factor VRN1-like (A)	PREDICTED: uncharacterized protein LOC108867956 [Pyrus x bretschneideri]	--	GO:0005654,nucleoplasm; GO:0003677,DNA binding; GO:0043565,sequence-specific DNA binding; GO:0009909,regulation of flower development; GO:0006355,regulation of transcription, DNA-templated; GO:0006351,transcription, DNA-templated; GO:0010048,vernalization response	B3 DNA binding domain
	gene:MD11G1251100	TF	B3->B3	20	52	1.362	up	K21554 CREB3 regulatory factor | (RefSeq) B3 domain-containing transcription factor VRN1-like (A)	PREDICTED: B3 domain-containing protein REM10-like [Malus domestica]	--	GO:0005634,nucleus; GO:0003677,DNA binding; GO:0006355,regulation of transcription, DNA-templated; GO:0006351,transcription, DNA-templated	B3 DNA binding domain
	gene:MD15G1273900	TF	B3->B3	60	18	-1.776	down	K21554 CREB3 regulatory factor | (RefSeq) B3 domain-containing transcription factor VRN1-like (A)	PREDICTED: B3 domain-containing protein Os01g0723500-like [Pyrus x bretschneideri]	--	GO:0005634,nucleus; GO:0003677,DNA binding; GO:0006355,regulation of transcription, DNA-templated; GO:0006351,transcription, DNA-templated	B3 DNA binding domain
B3-ARF	gene:MD01G1083400	TF	B3->B3-ARF	606	1220	1.007	up	K14486 auxin response factor | (RefSeq) auxin response factor 18-like (A)	PREDICTED: auxin response factor 18-like isoform X1 [Malus domestica]	--	GO:0005634,nucleus; GO:0003677,DNA binding; GO:0003700,DNA-binding transcription factor activity; GO:0009734,auxin-activated signaling pathway; GO:0006351,transcription, DNA-templated	AUX/IAA family
	gene:MD07G1152100	TF	B3->B3-ARF	508	235	-1.113	down	K14486 auxin response factor | (RefSeq) ARF1; ADP-ribosylation factor 1 (A)	ADP-ribosylation factor 1 [Malus domestica]	--	GO:0005634,nucleus; GO:0003700,DNA-binding transcription factor activity; GO:0043565,sequence-specific DNA binding; GO:0009734,auxin-activated signaling pathway; GO:0006351,transcription, DNA-templated	AUX/IAA family
	gene:MD15G1221400	TF	B3->B3-ARF	339	740	1.118	up	K14486 auxin response factor | (RefSeq) auxin response factor 19-like (A)	PREDICTED: auxin response factor 19-like isoform X2 [Malus domestica]	--	GO:0005634,nucleus; GO:0003677,DNA binding; GO:0003700,DNA-binding transcription factor activity; GO:0046983,protein dimerization activity; GO:0043565,sequence-specific DNA binding; GO:0009734,auxin-activated signaling pathway; GO:0048527,lateral root development; GO:0010311,lateral root formation; GO:0048366,leaf development; GO:0009733,response to auxin; GO:0009723,response to ethylene; GO:0006…	AUX/IAA family
BES1	gene:MD15G1031900	TF	BES1	121	320	1.409	up	K14503 brassinosteroid resistant 1/2 | (RefSeq) protein BRASSINAZOLE-RESISTANT 1-like (A)	PREDICTED: protein BRASSINAZOLE-RESISTANT 1-like [Malus domestica]	--	GO:0005829,cytosol; GO:0005634,nucleus; GO:0003677,DNA binding; GO:0003700,DNA-binding transcription factor activity; GO:0009742,brassinosteroid mediated signaling pathway; GO:0045892,negative regulation of transcription, DNA-templated; GO:0048481,plant ovule development; GO:0040008,regulation of growth; GO:0006355,regulation of transcription, DNA-templated; GO:0048316,seed development; GO:000635…	BES1/BZR1 plant transcription factor, N-terminal
bHLH	gene:MD00G1068800	TF	bHLH	17	47	1.437	up	K13422 transcription factor MYC2 | (RefSeq) transcription factor MYC3-like isoform X1 (A)	PREDICTED: transcription factor bHLH18-like [Pyrus x bretschneideri]	--	GO:0005634,nucleus; GO:0003677,DNA binding; GO:0003700,DNA-binding transcription factor activity; GO:0046983,protein dimerization activity; GO:0006355,regulation of transcription, DNA-templated; GO:0006351,transcription, DNA-templated	Helix-loop-helix DNA-binding domain
	gene:MD02G1081600	TF	bHLH	3	14	2.174	up	K13422 transcription factor MYC2 | (RefSeq) transcription factor MYC2-like (A)	PREDICTED: putative transcription factor bHLH041 isoform X2 [Malus domestica]	--	GO:0005634,nucleus; GO:0003677,DNA binding; GO:0003700,DNA-binding transcription factor activity; GO:0046983,protein dimerization activity; GO:0006355,regulation of transcription, DNA-templated; GO:0010200,response to chitin; GO:0006351,transcription, DNA-templated	Helix-loop-helix DNA-binding domain
	gene:MD04G1208700	TF	bHLH	23	75	1.717	up	K18485 myogenic factor 6 | (RefSeq) transcription factor bHLH96 (A)	transcription factor bHLH96-like [Malus domestica]	--	GO:0005634,nucleus; GO:0003677,DNA binding; GO:0003700,DNA-binding transcription factor activity; GO:0046983,protein dimerization activity; GO:0006351,transcription, DNA-templated	Helix-loop-helix DNA-binding domain
	gene:MD05G1165800	TF	bHLH	152	22	-2.755	down	K11253 histone H3 | (RefSeq) hypothetical protein (A)	PREDICTED: transcription factor bHLH62-like [Malus domestica]	--	GO:0005634,nucleus; GO:0003677,DNA binding; GO:0003700,DNA-binding transcription factor activity; GO:0046983,protein dimerization activity; GO:0006355,regulation of transcription, DNA-templated; GO:0006351,transcription, DNA-templated	Helix-loop-helix DNA-binding domain
	gene:MD07G1113200	TF	bHLH	66	577	3.14	up	K12126 phytochrome-interacting factor 3 | (RefSeq) PIF3; hypothetical protein (A)	PREDICTED: transcription factor UNE10 isoform X1 [Malus domestica]	--	GO:0005634,nucleus; GO:0009506,plasmodesma; GO:0003677,DNA binding; GO:0003700,DNA-binding transcription factor activity; GO:0046983,protein dimerization activity; GO:0009567,double fertilization forming a zygote and endosperm; GO:0006355,regulation of transcription, DNA-templated; GO:0006351,transcription, DNA-templated	Helix-loop-helix DNA-binding domain
	gene:MD07G1224100	TF	bHLH	2	20	3.118	up	K22484 transcriptional regulator CBF1 | (RefSeq) transcription factor bHLH106-like (A)	PREDICTED: transcription factor bHLH51 [Malus domestica]	--	GO:0005634,nucleus; GO:0003677,DNA binding; GO:0003700,DNA-binding transcription factor activity; GO:0046983,protein dimerization activity; GO:0006355,regulation of transcription, DNA-templated; GO:0006351,transcription, DNA-templated	Helix-loop-helix DNA-binding domain
	gene:MD09G1146000	TF	bHLH	250	57	-2.145	down	K16189 phytochrome-interacting factor 4 | (RefSeq) transcription factor PIF4-like (A)	PREDICTED: transcription factor PIF4-like [Malus domestica]	--	GO:0005634,nucleus; GO:0003677,DNA binding; GO:0003700,DNA-binding transcription factor activity; GO:0046983,protein dimerization activity; GO:0009704,de-etiolation; GO:0010161,red light signaling pathway; GO:0010017,red or far-red light signaling pathway; GO:0009585,red, far-red light phototransduction; GO:0010600,regulation of auxin biosynthetic process; GO:0010928,regulation of auxin mediated …	Helix-loop-helix DNA-binding domain
	gene:MD10G1156100	TF	bHLH	113	6	-4.236	down	K11253 histone H3 | (RefSeq) hypothetical protein (A)	PREDICTED: transcription factor bHLH62 [Malus domestica]	--	GO:0005634,nucleus; GO:0003677,DNA binding; GO:0003700,DNA-binding transcription factor activity; GO:0046983,protein dimerization activity; GO:0006355,regulation of transcription, DNA-templated; GO:0006351,transcription, DNA-templated	Helix-loop-helix DNA-binding domain
	gene:MD10G1281100	TF	bHLH	479	1379	1.523	up	K22484 transcriptional regulator CBF1 | (RefSeq) transcription factor bHLH106-like (A)	PREDICTED: transcription factor bHLH30-like [Malus domestica]	Aryl-hydrocarbon receptor nuclear translocator	GO:0009941,chloroplast envelope; GO:0005634,nucleus; GO:0003677,DNA binding; GO:0003700,DNA-binding transcription factor activity; GO:0046983,protein dimerization activity; GO:0042538,hyperosmotic salinity response; GO:0006355,regulation of transcription, DNA-templated; GO:0006351,transcription, DNA-templated	Helix-loop-helix DNA-binding domain
	gene:MD11G1028100	TF	bHLH	561	156	-1.844	down	K04733 interleukin-1 receptor-associated kinase 4 [EC:2.7.11.1] | (RefSeq) probable serine/threonine-protein kinase PBL26 isoform X1 (A)	PREDICTED: transcription factor bHLH130-like isoform X2 [Malus domestica]	--	GO:0005634,nucleus; GO:0001046,core promoter sequence-specific DNA binding; GO:0003700,DNA-binding transcription factor activity; GO:0046983,protein dimerization activity; GO:0001228,DNA-binding transcription activator activity, RNA polymerase II-specific; GO:0048573,photoperiodism, flowering; GO:0006355,regulation of transcription, DNA-templated; GO:0006366,transcription by RNA polymerase II	Helix-loop-helix DNA-binding domain
	gene:MD12G1095300	TF	bHLH	2	27	3.519	up	K22484 transcriptional regulator CBF1 | (RefSeq) transcription factor bHLH106-like (A)	PREDICTED: transcription factor bHLH106-like [Malus domestica]	Aryl-hydrocarbon receptor nuclear translocator	GO:0009941,chloroplast envelope; GO:0005634,nucleus; GO:0003677,DNA binding; GO:0003700,DNA-binding transcription factor activity; GO:0046983,protein dimerization activity; GO:0042538,hyperosmotic salinity response; GO:0006355,regulation of transcription, DNA-templated; GO:0006351,transcription, DNA-templated	Helix-loop-helix DNA-binding domain
	gene:MD13G1083200	TF	bHLH	8	1	-3.671	down	K04733 interleukin-1 receptor-associated kinase 4 [EC:2.7.11.1] | (RefSeq) probable receptor-like protein kinase At5g38990 (A)	PREDICTED: transcription factor bHLH79-like [Malus domestica]	--	GO:0005634,nucleus; GO:0003677,DNA binding; GO:0046983,protein dimerization activity; GO:0006355,regulation of transcription, DNA-templated; GO:0006351,transcription, DNA-templated	Helix-loop-helix DNA-binding domain
	gene:MD14G1063300	TF	bHLH	3	18	2.77	up	K04733 interleukin-1 receptor-associated kinase 4 [EC:2.7.11.1] | (RefSeq) probable serine/threonine-protein kinase PBL26 isoform X1 (A)	PREDICTED: transcription factor bHLH130-like [Malus domestica]	--	GO:0005634,nucleus; GO:0001046,core promoter sequence-specific DNA binding; GO:0003700,DNA-binding transcription factor activity; GO:0046983,protein dimerization activity; GO:0001228,DNA-binding transcription activator activity, RNA polymerase II-specific; GO:0048573,photoperiodism, flowering; GO:0006355,regulation of transcription, DNA-templated; GO:0006366,transcription by RNA polymerase II	Helix-loop-helix DNA-binding domain
	gene:MD14G1137200	TF	bHLH	33	12	-1.426	down	K13422 transcription factor MYC2 | (RefSeq) transcription factor bHLH14 (A)	PREDICTED: transcription factor MYC2-like [Malus domestica]	--	GO:0005737,cytoplasm; GO:0005634,nucleus; GO:0003677,DNA binding; GO:0003700,DNA-binding transcription factor activity; GO:0046983,protein dimerization activity; GO:0010629,negative regulation of gene expression; GO:0006355,regulation of transcription, DNA-templated; GO:0006351,transcription, DNA-templated	Helix-loop-helix DNA-binding domain
	gene:MD14G1217100	TF	bHLH	253	117	-1.119	down	K04733 interleukin-1 receptor-associated kinase 4 [EC:2.7.11.1] | (RefSeq) uncharacterized protein LOC111463073 (A)	PREDICTED: transcription factor BIM1 isoform X1 [Malus domestica]	--	GO:0005634,nucleus; GO:0003677,DNA binding; GO:0046983,protein dimerization activity; GO:0006355,regulation of transcription, DNA-templated; GO:0006351,transcription, DNA-templated	Helix-loop-helix DNA-binding domain
	gene:MD14G1227400	TF	bHLH	53	19	-1.512	down	K04733 interleukin-1 receptor-associated kinase 4 [EC:2.7.11.1] | (RefSeq) F15H18.11 (A)	PREDICTED: transcription factor BEE 3 [Malus domestica]	--	GO:0005634,nucleus; GO:0003677,DNA binding; GO:0003700,DNA-binding transcription factor activity; GO:0046983,protein dimerization activity; GO:0006355,regulation of transcription, DNA-templated; GO:0006351,transcription, DNA-templated	Helix-loop-helix DNA-binding domain
	gene:MD15G1081100	TF	bHLH	354	144	-1.3	down	K10863 aprataxin [EC:3.1.11.7 3.1.11.8 3.1.12.2] | (RefSeq) basic helix-loop-helix family protein (A)	PREDICTED: transcription factor HEC2-like [Malus domestica]	--	GO:0005634,nucleus; GO:0003677,DNA binding; GO:0003700,DNA-binding transcription factor activity; GO:0046983,protein dimerization activity; GO:0048462,carpel formation; GO:0080126,ovary septum development; GO:0006355,regulation of transcription, DNA-templated; GO:0006351,transcription, DNA-templated; GO:0010500,transmitting tissue development	Helix-loop-helix DNA-binding domain
	gene:MD15G1306400	TF	bHLH	8	138	4.197	up	K13422 transcription factor MYC2 | (RefSeq) hypothetical protein (A)	PREDICTED: transcription factor bHLH93-like isoform X1 [Malus domestica]	--	GO:0005634,nucleus; GO:0003677,DNA binding; GO:0003700,DNA-binding transcription factor activity; GO:0046983,protein dimerization activity; GO:0045487,gibberellin catabolic process; GO:0007275,multicellular organism development; GO:0010371,regulation of gibberellin biosynthetic process; GO:0006351,transcription, DNA-templated	Helix-loop-helix DNA-binding domain
	gene:MD17G1049300	TF	bHLH	3132	58	-5.76	down	K17693 DNA-binding protein inhibitor ID2 | (RefSeq) transcription factor PRE6-like (A)	PREDICTED: transcription factor PRE6-like [Malus domestica]	--	GO:0005634,nucleus; GO:0046983,protein dimerization activity; GO:0009740,gibberellic acid mediated signaling pathway; GO:0040008,regulation of growth; GO:0006355,regulation of transcription, DNA-templated; GO:0006351,transcription, DNA-templated	Helix-loop-helix DNA-binding domain
bZIP	gene:MD01G1074700	TF	bZIP	945	337	-1.489	down	K09060 plant G-box-binding factor | (RefSeq) common plant regulatory factor 1-like (A)	PREDICTED: common plant regulatory factor 1-like isoform X2 [Malus domestica]	--	GO:0005634,nucleus; GO:0003677,DNA binding; GO:0003700,DNA-binding transcription factor activity; GO:0006351,transcription, DNA-templated	Septum formation initiator
	gene:MD03G1051900	TF	bZIP	14	40	1.494	up	K20557 transcription factor VIP1 | (RefSeq) transcription factor VIP1 (A)	PREDICTED: transcription factor RF2b-like [Malus domestica]	--	GO:0005634,nucleus; GO:0003677,DNA binding; GO:0003700,DNA-binding transcription factor activity; GO:0006351,transcription, DNA-templated	GIT coiled-coil Rho guanine nucleotide exchange factor
	gene:MD04G1224400	TF	bZIP	33	1	-4.633	down	K04450 cyclic AMP-dependent transcription factor ATF-2 | (RefSeq) light-inducible protein CPRF2-like (A)	PREDICTED: light-inducible protein CPRF2-like [Malus domestica]	--	GO:0005634,nucleus; GO:0003677,DNA binding; GO:0003700,DNA-binding transcription factor activity; GO:0006351,transcription, DNA-templated	Autophagy protein 16 (ATG16)
	gene:MD08G1078800	TF	bZIP	137	400	1.552	up	K09060 plant G-box-binding factor | (RefSeq) bZIP transcription factor 68-like (A)	PREDICTED: basic leucine zipper 43-like [Malus domestica]	--	GO:0005634,nucleus; GO:0003677,DNA binding; GO:0003700,DNA-binding transcription factor activity; GO:0006351,transcription, DNA-templated	Herpesvirus BLRF2 protein
	gene:MD08G1147100	TF	bZIP	241	983	2.03	up	K16241 transcription factor HY5 | (RefSeq) HY5; transcription factor HY5 (A)	transcription factor HY5 [Malus domestica]	Transcriptional activator FOSB/c-Fos and related bZIP transcription factors	GO:0005634,nucleus; GO:0032993,protein-DNA complex; GO:0003677,DNA binding; GO:0003700,DNA-binding transcription factor activity; GO:0003690,double-stranded DNA binding; GO:0000977,RNA polymerase II regulatory region sequence-specific DNA binding; GO:0043565,sequence-specific DNA binding; GO:0044212,transcription regulatory region DNA binding; GO:0009738,abscisic acid-activated signaling pathway;…	Protein of unknown function (DUF3563)
	gene:MD09G1078300	TF	bZIP	6	0	-5.071	down	K09060 plant G-box-binding factor | (RefSeq) G-box-binding factor 1 isoform X1 (A)	PREDICTED: basic leucine zipper 43-like [Malus domestica]	--	GO:0005634,nucleus; GO:0003677,DNA binding; GO:0003700,DNA-binding transcription factor activity; GO:0006351,transcription, DNA-templated	Initiation control protein YabA
	gene:MD10G1146100	TF	bZIP	19	2	-3.506	down	K20557 transcription factor VIP1 | (RefSeq) transcription factor VIP1-like (A)	PREDICTED: transcription factor RF2a-like isoform X1 [Malus domestica]	--	GO:0005634,nucleus; GO:0003677,DNA binding; GO:0003700,DNA-binding transcription factor activity; GO:0006351,transcription, DNA-templated	Tetracyclin repressor-like, C-terminal domain
	gene:MD16G1132200	TF	bZIP	61	441	2.854	up	K16241 transcription factor HY5 | (RefSeq) transcription factor HY5-like (A)	PREDICTED: transcription factor HY5-like isoform X2 [Malus domestica]	Transcriptional activator FOSB/c-Fos and related bZIP transcription factors	GO:0005634,nucleus; GO:0003700,DNA-binding transcription factor activity; GO:0000977,RNA polymerase II regulatory region sequence-specific DNA binding; GO:0009585,red, far-red light phototransduction; GO:0006355,regulation of transcription, DNA-templated; GO:0080167,response to karrikin; GO:0010224,response to UV-B; GO:0006351,transcription, DNA-templated	Basic region leucine zipper
	gene:MD17G1068700	TF	bZIP	130	325	1.328	up	K09060 plant G-box-binding factor | (RefSeq) G-box-binding factor 1 isoform X1 (A)	PREDICTED: basic leucine zipper 43-like [Malus domestica]	--	GO:0005634,nucleus; GO:0003677,DNA binding; GO:0003700,DNA-binding transcription factor activity; GO:0006351,transcription, DNA-templated	SWI5-dependent HO expression protein 3
C2C2-CO-like	gene:MD08G1049600	TF	C2C2->C2C2-CO-like	1103	457	-1.274	down	K12135 zinc finger protein CONSTANS | (RefSeq) zinc finger protein CONSTANS-LIKE 2-like (A)	zinc finger protein CONSTANS-LIKE 4-like [Malus domestica]	GATA-4/5/6 transcription factors	GO:0005634,nucleus; GO:0008270,zinc ion binding; GO:0009909,regulation of flower development; GO:0009416,response to light stimulus	Cytoplasmic polyadenylation element-binding protein ZZ domain
	gene:MD09G1131800	TF	C2C2->C2C2-CO-like	278	1190	2.097	up	K12135 zinc finger protein CONSTANS | (RefSeq) CONST-BR-1; zinc finger protein CONSTANS (A)	PREDICTED: zinc finger protein CONSTANS-LIKE 9-like isoform X1 [Malus domestica]	--	GO:0005634,nucleus; GO:0003700,DNA-binding transcription factor activity; GO:0008270,zinc ion binding; GO:0007623,circadian rhythm; GO:0048579,negative regulation of long-day photoperiodism, flowering; GO:0006355,regulation of transcription, DNA-templated	B-box zinc finger
	gene:MD13G1042200	TF	C2C2->C2C2-CO-like	121	470	1.97	up	K12135 zinc finger protein CONSTANS | (RefSeq) zinc finger protein CONSTANS-LIKE 2-like (A)	PREDICTED: zinc finger protein CONSTANS-LIKE 6-like [Malus domestica]	GATA-4/5/6 transcription factors	GO:0005634,nucleus; GO:0003700,DNA-binding transcription factor activity; GO:0008270,zinc ion binding; GO:0006355,regulation of transcription, DNA-templated	B-box zinc finger
	gene:MD16G1043000	TF	C2C2->C2C2-CO-like	315	1294	2.04	up	K12135 zinc finger protein CONSTANS | (RefSeq) zinc finger protein CONSTANS-LIKE 2-like (A)	zinc finger protein CONSTANS-LIKE 6 [Malus domestica]	GATA-4/5/6 transcription factors	GO:0005634,nucleus; GO:0003700,DNA-binding transcription factor activity; GO:0008270,zinc ion binding; GO:0006355,regulation of transcription, DNA-templated	B-box zinc finger
	gene:MD17G1069600	TF	C2C2->C2C2-CO-like	5	17	1.819	up	K12135 zinc finger protein CONSTANS | (RefSeq) zinc finger protein CONSTANS-LIKE 2-like (A)	COL domain class transcription factor [Malus domestica]	GATA-4/5/6 transcription factors	GO:0005634,nucleus; GO:0003677,DNA binding; GO:0003700,DNA-binding transcription factor activity; GO:0008270,zinc ion binding; GO:0009658,chloroplast organization; GO:0009909,regulation of flower development; GO:0009416,response to light stimulus; GO:0006351,transcription, DNA-templated	B-box zinc finger
C2C2-Dof	gene:MD05G1018200	TF	C2C2->C2C2-Dof	163	21	-2.944	down	K20043 clathrin coat assembly protein AP180 | (RefSeq) putative clathrin assembly protein At5g35200 (A)	PREDICTED: dof zinc finger protein DOF3.5 [Malus domestica]	--	GO:0005634,nucleus; GO:0003677,DNA binding; GO:0003700,DNA-binding transcription factor activity; GO:0046872,metal ion binding; GO:0006355,regulation of transcription, DNA-templated; GO:0006351,transcription, DNA-templated	Dof domain, zinc finger
	gene:MD05G1301100	TF	C2C2->C2C2-Dof	3	13	2.043	up	K16222 Dof zinc finger protein DOF5.5 | (RefSeq) cyclic dof factor 1-like (A)	PREDICTED: dof zinc finger protein DOF1.5-like [Malus domestica]	--	GO:0005634,nucleus; GO:0003700,DNA-binding transcription factor activity; GO:0046872,metal ion binding; GO:0044212,transcription regulatory region DNA binding; GO:0006355,regulation of transcription, DNA-templated; GO:0010214,seed coat development; GO:0006351,transcription, DNA-templated	Dof domain, zinc finger
	gene:MD05G1318600	TF	C2C2->C2C2-Dof	48	123	1.364	up	K20043 clathrin coat assembly protein AP180 | (RefSeq) putative clathrin assembly protein At5g35200 (A)	PREDICTED: dof zinc finger protein DOF1.4-like [Malus domestica]	--	GO:0005634,nucleus; GO:0003677,DNA binding; GO:0046872,metal ion binding; GO:0006355,regulation of transcription, DNA-templated; GO:0006351,transcription, DNA-templated	Dof domain, zinc finger
	gene:MD06G1205900	TF	C2C2->C2C2-Dof	261	100	-1.38	down	K20043 clathrin coat assembly protein AP180 | (RefSeq) putative clathrin assembly protein At5g35200 (A)	PREDICTED: dof zinc finger protein DOF5.4 [Malus domestica]	--	GO:0005634,nucleus; GO:0003700,DNA-binding transcription factor activity; GO:0046872,metal ion binding; GO:0044212,transcription regulatory region DNA binding; GO:0006355,regulation of transcription, DNA-templated; GO:0006351,transcription, DNA-templated	Dof domain, zinc finger
	gene:MD10G1292200	TF	C2C2->C2C2-Dof	27	3	-3.152	down	K20043 clathrin coat assembly protein AP180 | (RefSeq) putative clathrin assembly protein At5g35200 (A)	PREDICTED: dof zinc finger protein DOF5.3-like [Malus domestica]	--	GO:0005634,nucleus; GO:0003677,DNA binding; GO:0003700,DNA-binding transcription factor activity; GO:0046872,metal ion binding; GO:0006355,regulation of transcription, DNA-templated; GO:0006351,transcription, DNA-templated	Dof domain, zinc finger
	gene:MD13G1070600	TF	C2C2->C2C2-Dof	224	106	-1.088	down	K16222 Dof zinc finger protein DOF5.5 | (RefSeq) cyclic dof factor 1-like (A)	PREDICTED: cyclic dof factor 2-like [Malus domestica]	--	GO:0005634,nucleus; GO:0003700,DNA-binding transcription factor activity; GO:0046872,metal ion binding; GO:0043565,sequence-specific DNA binding; GO:0009908,flower development; GO:0006355,regulation of transcription, DNA-templated; GO:0006351,transcription, DNA-templated	Dof domain, zinc finger
	gene:MD14G1201600	TF	C2C2->C2C2-Dof	917	367	-1.322	down	K16222 Dof zinc finger protein DOF5.5 | (RefSeq) cyclic dof factor 1-like (A)	PREDICTED: cyclic dof factor 3-like [Malus domestica]	--	GO:0005634,nucleus; GO:0003677,DNA binding; GO:0003700,DNA-binding transcription factor activity; GO:0046872,metal ion binding; GO:0009908,flower development; GO:0006355,regulation of transcription, DNA-templated; GO:0006351,transcription, DNA-templated	Dof domain, zinc finger
	gene:MD15G1275300	TF	C2C2->C2C2-Dof	19	63	1.733	up	K20043 clathrin coat assembly protein AP180 | (RefSeq) putative clathrin assembly protein At5g35200 (A)	PREDICTED: dof zinc finger protein DOF3.4-like [Malus domestica]	--	GO:0005634,nucleus; GO:0003677,DNA binding; GO:0003700,DNA-binding transcription factor activity; GO:0046872,metal ion binding; GO:0044212,transcription regulatory region DNA binding; GO:0042545,cell wall modification; GO:0045787,positive regulation of cell cycle; GO:0045893,positive regulation of transcription, DNA-templated; GO:0009733,response to auxin; GO:0009751,response to salicylic acid; G…	Dof domain, zinc finger
C2C2-GATA	gene:MD02G1146800	TF	C2C2->C2C2-GATA	1	50	6.257	up	K21630 GATA-type zinc finger protein 1 | (RefSeq) hypothetical protein (A)	PREDICTED: GATA transcription factor 19-like [Malus domestica]	GATA-4/5/6 transcription factors	GO:0005634,nucleus; GO:0005667,transcription factor complex; GO:0003682,chromatin binding; GO:0003700,DNA-binding transcription factor activity; GO:0000977,RNA polymerase II regulatory region sequence-specific DNA binding; GO:0001085,RNA polymerase II transcription factor binding; GO:0001228,DNA-binding transcription activator activity, RNA polymerase II-specific; GO:0008270,zinc ion binding; GO:…	GATA zinc finger
	gene:MD07G1173900	TF	C2C2->C2C2-GATA	78	188	1.286	up	K21630 GATA-type zinc finger protein 1 | (RefSeq) GATA transcription factor 2 isoform X1 (A)	PREDICTED: GATA transcription factor 8-like [Malus domestica]	GATA-4/5/6 transcription factors	GO:0005634,nucleus; GO:0005667,transcription factor complex; GO:0003682,chromatin binding; GO:0003700,DNA-binding transcription factor activity; GO:0000977,RNA polymerase II regulatory region sequence-specific DNA binding; GO:0001085,RNA polymerase II transcription factor binding; GO:0001228,DNA-binding transcription activator activity, RNA polymerase II-specific; GO:0008270,zinc ion binding; GO:…	GATA zinc finger
	gene:MD13G1159000	TF	C2C2->C2C2-GATA	65	20	-1.708	down	K21630 GATA-type zinc finger protein 1 | (RefSeq) GATA zinc finger domain-containing protein 8 (A)	PREDICTED: GATA transcription factor 15 [Pyrus x bretschneideri]	GATA-4/5/6 transcription factors	GO:0005634,nucleus; GO:0005667,transcription factor complex; GO:0003682,chromatin binding; GO:0003700,DNA-binding transcription factor activity; GO:0000977,RNA polymerase II regulatory region sequence-specific DNA binding; GO:0001085,RNA polymerase II transcription factor binding; GO:0001228,DNA-binding transcription activator activity, RNA polymerase II-specific; GO:0008270,zinc ion binding; GO:…	GATA zinc finger
	gene:MD15G1060100	TF	C2C2->C2C2-GATA	143	475	1.732	up	K21630 GATA-type zinc finger protein 1 | (RefSeq) GATA transcription factor 18-like (A)	PREDICTED: putative GATA transcription factor 22 [Malus domestica]	GATA-4/5/6 transcription factors	GO:0005634,nucleus; GO:0005667,transcription factor complex; GO:0003682,chromatin binding; GO:0003700,DNA-binding transcription factor activity; GO:0000977,RNA polymerase II regulatory region sequence-specific DNA binding; GO:0001085,RNA polymerase II transcription factor binding; GO:0044212,transcription regulatory region DNA binding; GO:0001228,DNA-binding transcription activator activity, RNA …	GATA zinc finger
	gene:MD15G1092500	TF	C2C2->C2C2-GATA	17	103	2.608	up	K17895 GATA-binding protein 3 | (RefSeq) GATA transcription factor 9 (A)	PREDICTED: GATA transcription factor 12-like [Malus domestica]	GATA-4/5/6 transcription factors	GO:0005634,nucleus; GO:0005667,transcription factor complex; GO:0003682,chromatin binding; GO:0003700,DNA-binding transcription factor activity; GO:0000977,RNA polymerase II regulatory region sequence-specific DNA binding; GO:0001085,RNA polymerase II transcription factor binding; GO:0001228,DNA-binding transcription activator activity, RNA polymerase II-specific; GO:0008270,zinc ion binding; GO:…	GATA zinc finger
	gene:MD15G1206700	TF	C2C2->C2C2-GATA	242	1281	2.409	up	K21630 GATA-type zinc finger protein 1 | (RefSeq) GATA transcription factor 19-like (A)	transcription factor GATA-5 [Malus domestica]	GATA-4/5/6 transcription factors	GO:0005634,nucleus; GO:0005667,transcription factor complex; GO:0003682,chromatin binding; GO:0003700,DNA-binding transcription factor activity; GO:0000977,RNA polymerase II regulatory region sequence-specific DNA binding; GO:0001085,RNA polymerase II transcription factor binding; GO:0044212,transcription regulatory region DNA binding; GO:0001228,DNA-binding transcription activator activity, RNA …	GATA zinc finger
	gene:MD16G1159200	TF	C2C2->C2C2-GATA	204	1290	2.67	up	K21630 GATA-type zinc finger protein 1 | (RefSeq) GATA zinc finger domain-containing protein 8 (A)	PREDICTED: GATA transcription factor 15 [Malus domestica]	GATA-4/5/6 transcription factors	GO:0005634,nucleus; GO:0005667,transcription factor complex; GO:0003682,chromatin binding; GO:0003700,DNA-binding transcription factor activity; GO:0000977,RNA polymerase II regulatory region sequence-specific DNA binding; GO:0001085,RNA polymerase II transcription factor binding; GO:0001228,DNA-binding transcription activator activity, RNA polymerase II-specific; GO:0008270,zinc ion binding; GO:…	GATA zinc finger
	gene:MD05G1313200	TF	C2C2->C2C2-LSD	34	16	-1.124	down	K12191 charged multivesicular body protein 2A | (RefSeq) vacuolar protein sorting-associated protein 2 homolog 2-like (A)	PREDICTED: protein LOL2-like isoform X1 [Pyrus x bretschneideri]	--	GO:0005634,nucleus; GO:0009617,response to bacterium	LSD1 zinc finger
	gene:MD06G1032500	TF	C2C2->C2C2-LSD	1371	3901	1.511	up	K12191 charged multivesicular body protein 2A | (RefSeq) vacuolar protein sorting-associated protein 2 homolog 2 (A)	hypothetical protein AQUCO_04400148v1 [Aquilegia coerulea]	--	GO:0005634,nucleus; GO:0030154,cell differentiation; GO:0031348,negative regulation of defense response; GO:0034051,negative regulation of plant-type hypersensitive response; GO:0009626,plant-type hypersensitive response; GO:0045595,regulation of cell differentiation	LSD1 zinc finger
	gene:MD04G1083800	TF	C2C2->C2C2-YABBY	105	256	1.26	up	--	PREDICTED: axial regulator YABBY 1-like isoform X1 [Malus domestica]	--	GO:0005634,nucleus; GO:0003677,DNA binding; GO:0003700,DNA-binding transcription factor activity; GO:0046872,metal ion binding; GO:0010158,abaxial cell fate specification; GO:0045165,cell fate commitment; GO:0010154,fruit development; GO:0010450,inflorescence meristem growth; GO:0009933,meristem structural organization; GO:0009944,polarity specification of adaxial/abaxial axis; GO:0009909,regulat…	HMG (high mobility group) box
	gene:MD13G1094900	TF	C2C2->C2C2-YABBY	0	4	4.325	up	--	PREDICTED: axial regulator YABBY 4 [Malus domestica]	--	GO:0005634,nucleus; GO:0003677,DNA binding; GO:0003700,DNA-binding transcription factor activity; GO:0046872,metal ion binding; GO:0048481,plant ovule development; GO:0009944,polarity specification of adaxial/abaxial axis	HMG-box domain
C2H2	gene:MD02G1214100	TF	C2H2	10	1	-2.975	down	K22534 PR domain zinc finger protein 5 | (RefSeq) zinc finger protein ZAT4-like (A)	PREDICTED: zinc finger protein ZAT9-like [Malus domestica]	FOG: Zn-finger	GO:0005634,nucleus; GO:0003700,DNA-binding transcription factor activity; GO:0046872,metal ion binding; GO:0044212,transcription regulatory region DNA binding; GO:0006355,regulation of transcription, DNA-templated; GO:0006351,transcription, DNA-templated	C2H2-type zinc finger
	gene:MD03G1073300	TF	C2H2	88	31	-1.497	down	--	PREDICTED: uncharacterized protein LOC103418759 [Malus domestica]	--	--	C2H2-type zinc finger
	gene:MD04G1203000	TF	C2H2	662	280	-1.24	down	K22410 PR domain zinc finger protein 16 | (RefSeq) protein indeterminate-domain 2-like (A)	zinc finger protein [Malus domestica]	FOG: Zn-finger	GO:0003677,DNA binding; GO:0003700,DNA-binding transcription factor activity; GO:0046872,metal ion binding; GO:0006355,regulation of transcription, DNA-templated; GO:0006351,transcription, DNA-templated	Zinc-finger of C2H2 type
	gene:MD07G1008700	TF	C2H2	20	3	-2.587	down	K22410 PR domain zinc finger protein 16 | (RefSeq) protein indeterminate-domain 2-like (A)	PREDICTED: zinc finger protein WIP2-like [Malus domestica]	FOG: Zn-finger	GO:0005634,nucleus; GO:0003700,DNA-binding transcription factor activity; GO:0046872,metal ion binding; GO:0003676,nucleic acid binding; GO:0001709,cell fate determination; GO:1990058,fruit replum development; GO:0009860,pollen tube growth; GO:0010468,regulation of gene expression; GO:0006355,regulation of transcription, DNA-templated; GO:0006351,transcription, DNA-templated; GO:0010500,transmitt…	Ubiquitin-Binding Zinc Finger
	gene:MD07G1192900	TF	C2H2	21	6	-1.687	down	K14841 ribosome biogenesis protein NSA1 | (RefSeq) WD repeat-containing protein DDB_G0290555 (A)	PREDICTED: zinc finger protein ZAT12-like [Malus domestica]	FOG: Zn-finger	GO:0005634,nucleus; GO:0003700,DNA-binding transcription factor activity; GO:0046872,metal ion binding; GO:0003676,nucleic acid binding; GO:0071289,cellular response to nickel ion; GO:2000280,regulation of root development; GO:0006355,regulation of transcription, DNA-templated; GO:0010200,response to chitin; GO:0006351,transcription, DNA-templated	C2H2 type zinc-finger (2 copies)
	gene:MD08G1033100	TF	C2H2	644	271	-1.246	down	K22410 PR domain zinc finger protein 16 | (RefSeq) protein indeterminate-domain 2-like (A)	PREDICTED: protein indeterminate-domain 2-like [Pyrus x bretschneideri]	FOG: Zn-finger	GO:0005634,nucleus; GO:0003700,DNA-binding transcription factor activity; GO:0046872,metal ion binding; GO:0044212,transcription regulatory region DNA binding; GO:0009937,regulation of gibberellic acid mediated signaling pathway; GO:0010029,regulation of seed germination; GO:0006355,regulation of transcription, DNA-templated; GO:0010431,seed maturation; GO:0006351,transcription, DNA-templated	C2H2-type zinc finger
	gene:MD08G1095900	TF	C2H2	200	559	1.491	up	--	PREDICTED: uncharacterized protein LOC103421127 [Malus domestica]	--	--	Zinc finger, C2H2 type
	gene:MD11G1113200	TF	C2H2	4	31	2.786	up	K14841 ribosome biogenesis protein NSA1 | (RefSeq) WD repeat-containing protein DDB_G0290555 (A)	PREDICTED: zinc finger protein ZAT12-like [Malus domestica]	FOG: Zn-finger	GO:0005634,nucleus; GO:0003700,DNA-binding transcription factor activity; GO:0046872,metal ion binding; GO:0043565,sequence-specific DNA binding; GO:0009631,cold acclimation; GO:0042538,hyperosmotic salinity response; GO:0009643,photosynthetic acclimation; GO:0010200,response to chitin; GO:0009409,response to cold; GO:0009408,response to heat; GO:0009416,response to light stimulus; GO:0006979,res…	Zinc finger C2H2-type, 3 repeats
	gene:MD11G1229000	TF	C2H2	0	9	5.616	up	--	PREDICTED: uncharacterized protein LOC103448548 [Malus domestica]	--	--	--
	gene:MD12G1216800	TF	C2H2	149	39	-1.929	down	K22410 PR domain zinc finger protein 16 | (RefSeq) protein indeterminate-domain 2-like (A)	zinc finger protein [Malus domestica]	FOG: Zn-finger	GO:0003677,DNA binding; GO:0003700,DNA-binding transcription factor activity; GO:0046872,metal ion binding; GO:0006355,regulation of transcription, DNA-templated; GO:0006351,transcription, DNA-templated	C2H2-type zinc finger
	gene:MD13G1269700	TF	C2H2	99	217	1.133	up	--	PREDICTED: zinc finger protein 2-like [Malus domestica]	--	GO:0005634,nucleus; GO:0003700,DNA-binding transcription factor activity; GO:0046872,metal ion binding; GO:0003676,nucleic acid binding; GO:0060862,negative regulation of floral organ abscission; GO:0006355,regulation of transcription, DNA-templated	C2H2-type zinc finger
	gene:MD15G1071400	TF	C2H2	299	701	1.231	up	K22534 PR domain zinc finger protein 5 | (RefSeq) zinc finger protein ZAT4-like (A)	PREDICTED: zinc finger protein ZAT10-like [Malus domestica]	FOG: Zn-finger	GO:0005634,nucleus; GO:0003700,DNA-binding transcription factor activity; GO:0046872,metal ion binding; GO:0043565,sequence-specific DNA binding; GO:0035264,multicellular organism growth; GO:0045892,negative regulation of transcription, DNA-templated; GO:0010117,photoprotection; GO:0015979,photosynthesis; GO:0009737,response to abscisic acid; GO:0010200,response to chitin; GO:0009409,response to …	Zinc-finger of C2H2 type
	gene:MD16G1063100	TF	C2H2	16	5	-1.69	down	--	PREDICTED: uncharacterized protein LOC103402838 [Malus domestica]	FOG: Zn-finger	GO:0005634,nucleus; GO:0003700,DNA-binding transcription factor activity; GO:0046872,metal ion binding; GO:0044212,transcription regulatory region DNA binding; GO:0006355,regulation of transcription, DNA-templated; GO:0006351,transcription, DNA-templated	Zinc-finger double-stranded RNA-binding
	gene:MD17G1221300	TF	C2H2	90	20	-2.166	down	--	PREDICTED: zinc finger protein 1 isoform X1 [Malus domestica]	--	GO:0005634,nucleus; GO:0003700,DNA-binding transcription factor activity; GO:0046872,metal ion binding; GO:0003676,nucleic acid binding; GO:0009738,abscisic acid-activated signaling pathway; GO:0009788,negative regulation of abscisic acid-activated signaling pathway; GO:0009640,photomorphogenesis	C2H2-type zinc finger
C3H	gene:MD08G1075000	TF	C3H	56	16	-1.772	down	K07560 D-tyrosyl-tRNA(Tyr) deacylase [EC:3.1.-.-] | (RefSeq) D-tyrosyl-tRNA(Tyr) deacylase (A)	PREDICTED: zinc finger CCCH domain-containing protein 23-like [Malus domestica]	CCCH-type Zn-finger protein	GO:0005886,plasma membrane; GO:0003677,DNA binding; GO:0003700,DNA-binding transcription factor activity; GO:0046872,metal ion binding; GO:0006355,regulation of transcription, DNA-templated; GO:0006979,response to oxidative stress	CCCH-type zinc finger
	gene:MD13G1034100	TF	C3H	10	0	-5.75	down	K18753 butyrate response factor | (RefSeq) zinc finger CCCH domain-containing protein 15-like (A)	PREDICTED: zinc finger CCCH domain-containing protein 15-like [Pyrus x bretschneideri]	CCCH-type Zn-finger protein	GO:0005829,cytosol; GO:0003700,DNA-binding transcription factor activity; GO:0046872,metal ion binding; GO:0003730,mRNA 3'-UTR binding; GO:0044212,transcription regulatory region DNA binding; GO:0061158,3'-UTR-mediated mRNA destabilization; GO:0006355,regulation of transcription, DNA-templated	Zinc finger domain
	gene:MD17G1250600	TF	C3H	41	0	-7.807	down	K18753 butyrate response factor | (RefSeq) zinc finger CCCH domain-containing protein 14-like (A)	PREDICTED: zinc finger CCCH domain-containing protein 14-like [Pyrus x bretschneideri]	CCCH-type Zn-finger protein	GO:0005829,cytosol; GO:0003677,DNA binding; GO:0046872,metal ion binding; GO:0003730,mRNA 3'-UTR binding; GO:0061158,3'-UTR-mediated mRNA destabilization	Torus domain
CSD	gene:MD05G1089000	TF	CSD	69	174	1.343	up	K18754 protein lin-28 | (RefSeq) cold shock protein 2-like (A)	PREDICTED: glycine-rich protein 2-like [Malus domestica]	Predicted RNA-binding protein containing PIN domain and invovled in translation or RNA processing	GO:0003677,DNA binding; GO:0003723,RNA binding; GO:0008270,zinc ion binding; GO:0006355,regulation of transcription, DNA-templated	Zinc knuckle
	gene:MD10G1121500	TF	CSD	53	21	-1.329	down	K18754 protein lin-28 | (RefSeq) glycine-rich protein 2 (A)	PREDICTED: glycine-rich protein 2-like [Malus domestica]	Predicted RNA-binding protein containing PIN domain and invovled in translation or RNA processing	GO:0003677,DNA binding; GO:0003723,RNA binding; GO:0008270,zinc ion binding; GO:0006355,regulation of transcription, DNA-templated	GAG-polyprotein viral zinc-finger
DBB	gene:MD00G1039900	TF	DBB	203	74	-1.467	down	K12135 zinc finger protein CONSTANS | (RefSeq) zinc finger protein CONSTANS isoform X2 (A)	PREDICTED: B-box zinc finger protein 19-like isoform X1 [Pyrus x bretschneideri]	--	GO:0005634,nucleus; GO:0000989,NA; GO:0008270,zinc ion binding; GO:0010100,negative regulation of photomorphogenesis; GO:0006355,regulation of transcription, DNA-templated; GO:0006351,transcription, DNA-templated	Cytoplasmic polyadenylation element-binding protein ZZ domain
	gene:MD02G1110700	TF	DBB	450	161	-1.482	down	K12135 zinc finger protein CONSTANS | (RefSeq) zinc finger protein CONSTANS isoform X2 (A)	PREDICTED: B-box zinc finger protein 19-like [Malus domestica]	--	GO:0005634,nucleus; GO:0000989,NA; GO:0008270,zinc ion binding; GO:0010100,negative regulation of photomorphogenesis; GO:0006355,regulation of transcription, DNA-templated; GO:0006351,transcription, DNA-templated	Cytoplasmic polyadenylation element-binding protein ZZ domain
	gene:MD10G1063500	TF	DBB	80	32	-1.311	down	K12135 zinc finger protein CONSTANS | (RefSeq) zinc finger protein CONSTANS isoform X2 (A)	PREDICTED: B-box zinc finger protein 18 isoform X1 [Malus domestica]	--	GO:0005634,nucleus; GO:0000989,NA; GO:0008270,zinc ion binding; GO:0010100,negative regulation of photomorphogenesis; GO:0006355,regulation of transcription, DNA-templated; GO:0006351,transcription, DNA-templated	Cytoplasmic polyadenylation element-binding protein ZZ domain
DBP	gene:MD02G1014300	TF	DBP	49	114	1.218	up	K14803 protein phosphatase PTC2/3 [EC:3.1.3.16] | (RefSeq) probable protein phosphatase 2C 27 (A)	PREDICTED: probable protein phosphatase 2C 27 [Malus domestica]	Serine/threonine protein phosphatase	GO:0046872,metal ion binding; GO:0004722,protein serine/threonine phosphatase activity	Protein phosphatase 2C
GARP-G2-like	gene:MD00G1000500	TF	GARP->GARP-G2-like	21	7	-1.452	down	K06236 collagen, type I, alpha | (RefSeq) hypothetical protein (A)	PREDICTED: myb family transcription factor PHL11 [Pyrus x bretschneideri]	--	GO:0005634,nucleus; GO:0003677,DNA binding; GO:0003700,DNA-binding transcription factor activity; GO:0006355,regulation of transcription, DNA-templated; GO:0006351,transcription, DNA-templated	Myb-like DNA-binding domain
	gene:MD03G1086800	TF	GARP->GARP-G2-like	88	242	1.478	up	K14491 two-component response regulator ARR-B family | (RAP-DB) Os02g0796500, ORR3, B-TYPE_RESPONSE_REGULATOR_3; B-type response regulator, Cytokinin signaling (A)	PREDICTED: transcription factor BOA [Malus domestica]	--	GO:0005634,nucleus; GO:0003677,DNA binding; GO:0003700,DNA-binding transcription factor activity; GO:0007623,circadian rhythm; GO:0042753,positive regulation of circadian rhythm; GO:0006351,transcription, DNA-templated	Myb-like DNA-binding domain
	gene:MD09G1169000	TF	GARP->GARP-G2-like	173	66	-1.373	down	K12741 heterogeneous nuclear ribonucleoprotein A1/A3 | (RefSeq) RNA-binding protein Musashi homolog 2 (A)	PREDICTED: protein PHR1-LIKE 1 isoform X2 [Malus domestica]	--	GO:0005634,nucleus; GO:0003677,DNA binding; GO:0003700,DNA-binding transcription factor activity; GO:0006355,regulation of transcription, DNA-templated; GO:0006351,transcription, DNA-templated	Myb-like DNA-binding domain
	gene:MD10G1278800	TF	GARP->GARP-G2-like	49	18	-1.475	down	K06236 collagen, type I, alpha | (RefSeq) hypothetical protein (A)	PREDICTED: uncharacterized protein LOC103416937 [Malus domestica]	--	GO:0005634,nucleus; GO:0003677,DNA binding; GO:0003700,DNA-binding transcription factor activity; GO:0006355,regulation of transcription, DNA-templated; GO:0006351,transcription, DNA-templated	Myb-like DNA-binding domain
	gene:MD11G1095900	TF	GARP->GARP-G2-like	86	630	2.874	up	K14491 two-component response regulator ARR-B family | (RefSeq) two-component response regulator ARR2-like (A)	PREDICTED: LOW QUALITY PROTEIN: transcription factor PCL1-like [Malus domestica]	--	GO:0005634,nucleus; GO:0003677,DNA binding; GO:0003700,DNA-binding transcription factor activity; GO:0007623,circadian rhythm; GO:0009909,regulation of flower development; GO:0006355,regulation of transcription, DNA-templated; GO:0006351,transcription, DNA-templated	Myb-like DNA-binding domain
	gene:MD16G1010100	TF	GARP->GARP-G2-like	23	9	-1.271	down	K06236 collagen, type I, alpha | (RefSeq) hypothetical protein (A)	PREDICTED: putative Myb family transcription factor At1g14600 [Malus domestica]	--	GO:0005634,nucleus; GO:0003677,DNA binding; GO:0003700,DNA-binding transcription factor activity; GO:0006355,regulation of transcription, DNA-templated; GO:0006351,transcription, DNA-templated	Myb-like DNA-binding domain
GNAT	gene:MD07G1174400	TR	GNAT	86	265	1.616	up	--	PREDICTED: uncharacterized protein LOC103420999 [Malus domestica]	--	--	GCN5-related N-acetyl-transferase
	gene:MD07G1238600	TR	GNAT	9	198	4.409	up	--	arylalkylamine N-acetyltransferase, partial [Malus zumi]	--	--	Acetyltransferase (GNAT) domain
	gene:MD12G1192400	TR	GNAT	67	160	1.253	up	K22450 aralkylamine N-acetyltransferase [EC:2.3.1.87] | (RefSeq) acetyltransferase NSI (A)	PREDICTED: LOW QUALITY PROTEIN: acetyltransferase NSI [Malus domestica]	--	GO:0009507,chloroplast; GO:0005634,nucleus; GO:0004059,aralkylamine N-acetyltransferase activity; GO:0008080,N-acetyltransferase activity; GO:0030187,melatonin biosynthetic process; GO:0016032,viral process	GCN5-related N-acetyl-transferase
	gene:MD13G1053400	TR	GNAT	35	429	3.648	up	K22450 aralkylamine N-acetyltransferase [EC:2.3.1.87] | (RefSeq) uncharacterized N-acetyltransferase ycf52 (A)	arylalkylamine N-acetyltransferase, partial [Malus zumi]	--	GO:0009507,chloroplast; GO:0005737,cytoplasm; GO:0004059,aralkylamine N-acetyltransferase activity; GO:0030187,melatonin biosynthetic process	FR47-like protein
	gene:MD13G1088000	TR	GNAT	182	425	1.226	up	--	PREDICTED: uncharacterized protein LOC103451935 [Malus domestica]	--	--	FR47-like protein
	gene:MD13G1195500	TR	GNAT	44	95	1.098	up	--	PREDICTED: uncharacterized protein LOC103453141 [Malus domestica]	--	--	FR47-like protein
	gene:MD14G1023000	TR	GNAT	22	43	1.007	up	K00621 glucosamine-phosphate N-acetyltransferase [EC:2.3.1.4] | (RefSeq) glucosamine 6-phosphate N-acetyltransferase-like (A)	PREDICTED: glucosamine 6-phosphate N-acetyltransferase-like [Malus domestica]	Glucosamine-phosphate N-acetyltransferase	GO:0005783,endoplasmic reticulum; GO:0005789,endoplasmic reticulum membrane; GO:0004343,glucosamine 6-phosphate N-acetyltransferase activity; GO:0006044,N-acetylglucosamine metabolic process; GO:0006048,UDP-N-acetylglucosamine biosynthetic process	GCN5-related N-acetyl-transferase
	gene:MD15G1217100	TR	GNAT	164	385	1.229	up	K20793 N-alpha-acetyltransferase 50 [EC:2.3.1.258] | (RefSeq) uncharacterized LOC103427988 (A)	PREDICTED: uncharacterized protein LOC103400943 [Malus domestica]	Predicted N-acetyltransferase	--	ESCO1/2 acetyl-transferase
	gene:MD16G1088300	TR	GNAT	14	29	1.066	up	--	PREDICTED: uncharacterized protein LOC103402986 [Malus domestica]	--	--	Acetyltransferase (GNAT) domain
	gene:MD16G1196500	TR	GNAT	368	890	1.272	up	--	PREDICTED: uncharacterized protein LOC103959237 [Pyrus x bretschneideri]	--	--	FR47-like protein
	gene:MD16G1262600	TR	GNAT	102	306	1.562	up	--	PREDICTED: uncharacterized protein LOC103403564 [Malus domestica]	--	--	Acetyltransferase (GNAT) domain
GRAS	gene:MD01G1206800	TF	GRAS	2329	1116	-1.062	down	K14777 ATP-dependent RNA helicase DDX47/RRP3 [EC:3.6.4.13] | (Kazusa) Lj5g3v1988830.1; - (A)	PREDICTED: scarecrow-like protein 8 [Malus domestica]	--	GO:0005737,cytoplasm; GO:0005634,nucleus; GO:0003700,DNA-binding transcription factor activity; GO:0043565,sequence-specific DNA binding; GO:0006355,regulation of transcription, DNA-templated; GO:0006351,transcription, DNA-templated	GRAS domain family
	gene:MD02G1210200	TF	GRAS	80	164	1.04	up	K14494 DELLA protein | (RefSeq) DELLA protein RGA-like (A)	PREDICTED: scarecrow-like protein 6 [Malus domestica]	--	GO:0005634,nucleus; GO:0003700,DNA-binding transcription factor activity; GO:0043565,sequence-specific DNA binding; GO:0030154,cell differentiation; GO:0051301,cell division; GO:0007623,circadian rhythm; GO:0006355,regulation of transcription, DNA-templated; GO:0048768,root hair cell tip growth; GO:0006351,transcription, DNA-templated	Domain of unknown function (DUF4404)
	gene:MD05G1229500	TF	GRAS	10	33	1.731	up	K14494 DELLA protein | (RefSeq) DELLA protein RGL1-like (A)	PREDICTED: DELLA protein RGL1-like [Malus domestica]	--	GO:0005634,nucleus; GO:0003700,DNA-binding transcription factor activity; GO:0043565,sequence-specific DNA binding; GO:0000989,NA; GO:0030154,cell differentiation; GO:0009908,flower development; GO:0009740,gibberellic acid mediated signaling pathway; GO:0009938,negative regulation of gibberellic acid mediated signaling pathway; GO:0010187,negative regulation of seed germination; GO:2000033,regula…	GRAS domain family
	gene:MD09G1103000	TF	GRAS	1	10	3.259	up	K14494 DELLA protein | (RefSeq) DELLA protein GAI (A)	PREDICTED: scarecrow-like protein 32 [Malus domestica]	--	GO:0005634,nucleus; GO:0003700,DNA-binding transcription factor activity; GO:0043565,sequence-specific DNA binding; GO:0006355,regulation of transcription, DNA-templated; GO:0006351,transcription, DNA-templated	GRAS domain family
	gene:MD09G1183000	TF	GRAS	137	27	-2.332	down	K14494 DELLA protein | (RefSeq) DELLA protein RGL2-like (A)	nodulation-signaling pathway 1 protein [Malus domestica]	--	GO:0005634,nucleus; GO:0042446,hormone biosynthetic process; GO:0009877,nodulation; GO:2000032,regulation of secondary shoot formation; GO:0006355,regulation of transcription, DNA-templated; GO:0006351,transcription, DNA-templated	GRAS domain family
	gene:MD11G1097900	TF	GRAS	521	177	-1.556	down	K14494 DELLA protein | (RefSeq) DELLA protein SLR1-like (A)	PREDICTED: scarecrow-like protein 11 [Malus domestica]	--	GO:0005634,nucleus; GO:0003700,DNA-binding transcription factor activity; GO:0043565,sequence-specific DNA binding; GO:0006355,regulation of transcription, DNA-templated; GO:0006351,transcription, DNA-templated	GRAS domain family
	gene:MD15G1266500	TF	GRAS	9	30	1.723	up	K14494 DELLA protein | (RefSeq) hypothetical protein (A)	PREDICTED: LOW QUALITY PROTEIN: scarecrow-like protein 15 [Malus domestica]	--	GO:0005634,nucleus; GO:0003700,DNA-binding transcription factor activity; GO:0043565,sequence-specific DNA binding; GO:0030154,cell differentiation; GO:0048831,regulation of shoot system development; GO:0006355,regulation of transcription, DNA-templated; GO:0006351,transcription, DNA-templated	GRAS domain family
GRF	gene:MD02G1189500	TF	GRF	11	35	1.605	up	K22382 WD repeat-containing protein 26 | (RefSeq) WD repeat-containing protein 26 homolog (A)	PREDICTED: growth-regulating factor 1 isoform X1 [Malus domestica]	--	GO:0005634,nucleus; GO:0005524,ATP binding; GO:0043565,sequence-specific DNA binding; GO:0019760,glucosinolate metabolic process; GO:0061062,regulation of nematode larval development; GO:0006355,regulation of transcription, DNA-templated; GO:0009624,response to nematode; GO:0048364,root development; GO:0006351,transcription, DNA-templated	QLQ
HB-BELL	gene:MD15G1061000	TF	HB->HB-BELL	0	7	5.338	up	K16670 homeobox protein Meis2 | (RefSeq) BEL1-like homeodomain protein 9 (A)	PREDICTED: homeobox protein ATH1-like [Pyrus x bretschneideri]	Transcription factor MEIS1 and related HOX domain proteins	GO:0005634,nucleus; GO:0003677,DNA binding; GO:0003700,DNA-binding transcription factor activity; GO:0043565,sequence-specific DNA binding; GO:0010227,floral organ abscission; GO:0008285,negative regulation of cell proliferation; GO:0009640,photomorphogenesis; GO:0010371,regulation of gibberellin biosynthetic process; GO:0090470,shoot organ boundary specification; GO:0006351,transcription, DNA-te…	Homeodomain
HB-HD-ZIP	gene:MD00G1036300	TF	HB->HB-HD-ZIP	1781	704	-1.339	down	K09338 homeobox-leucine zipper protein | (RefSeq) homeobox-leucine zipper protein ATHB-12-like (A)	PREDICTED: homeobox-leucine zipper protein ATHB-12-like [Malus domestica]	Transcription factor HEX, contains HOX and HALZ domains	GO:0005634,nucleus; GO:0003700,DNA-binding transcription factor activity; GO:0043565,sequence-specific DNA binding; GO:0045893,positive regulation of transcription, DNA-templated; GO:0009737,response to abscisic acid; GO:0009414,response to water deprivation; GO:0006351,transcription, DNA-templated	Phi29 scaffolding protein
	gene:MD01G1036200	TF	HB->HB-HD-ZIP	11990	5621	-1.092	down	K09338 homeobox-leucine zipper protein | (RefSeq) homeobox-leucine zipper protein ATHB-6-like (A)	PREDICTED: homeobox-leucine zipper protein ATHB-6-like isoform X1 [Malus domestica]	Transcription factor HEX, contains HOX and HALZ domains	GO:0005634,nucleus; GO:0003677,DNA binding; GO:0003700,DNA-binding transcription factor activity; GO:0043565,sequence-specific DNA binding; GO:0009738,abscisic acid-activated signaling pathway; GO:0009788,negative regulation of abscisic acid-activated signaling pathway; GO:0045893,positive regulation of transcription, DNA-templated; GO:0009414,response to water deprivation; GO:0006351,transcripti…	Homeobox KN domain
	gene:MD01G1226600	TF	HB->HB-HD-ZIP	1016	3450	1.764	up	K09338 homeobox-leucine zipper protein | (RefSeq) HD7; homeobox-leucine zipper protein ATHB-7-like (A)	homeobox-leucine zipper protein ATHB-7-like [Malus domestica]	Transcription factor HEX, contains HOX and HALZ domains	GO:0005634,nucleus; GO:0003700,DNA-binding transcription factor activity; GO:0043565,sequence-specific DNA binding; GO:0006351,transcription, DNA-templated	Growth-arrest specific micro-tubule binding
	gene:MD04G1061200	TF	HB->HB-HD-ZIP	206	89	-1.206	down	K09338 homeobox-leucine zipper protein | (RefSeq) homeobox-leucine zipper protein HAT4-like (A)	PREDICTED: homeobox-leucine zipper protein HAT4-like [Malus domestica]	Transcription factor HEX, contains HOX and HALZ domains	GO:0005634,nucleus; GO:0003700,DNA-binding transcription factor activity; GO:0042803,protein homodimerization activity; GO:0043565,sequence-specific DNA binding; GO:0008283,cell proliferation; GO:0045892,negative regulation of transcription, DNA-templated; GO:0010017,red or far-red light signaling pathway; GO:0009585,red, far-red light phototransduction; GO:0009733,response to auxin; GO:0009735,r…	Homeobox KN domain
	gene:MD06G1054800	TF	HB->HB-HD-ZIP	47	10	-2.225	down	K09338 homeobox-leucine zipper protein | (RefSeq) homeobox-leucine zipper protein HAT4-like (A)	PREDICTED: homeobox-leucine zipper protein HAT4-like [Malus domestica]	Transcription factor HEX, contains HOX and HALZ domains	GO:0005634,nucleus; GO:0003700,DNA-binding transcription factor activity; GO:0042803,protein homodimerization activity; GO:0043565,sequence-specific DNA binding; GO:0008283,cell proliferation; GO:0045892,negative regulation of transcription, DNA-templated; GO:0010017,red or far-red light signaling pathway; GO:0009585,red, far-red light phototransduction; GO:0009733,response to auxin; GO:0009735,r…	Homeobox KN domain
	gene:MD08G1112900	TF	HB->HB-HD-ZIP	84	31	-1.428	down	K09338 homeobox-leucine zipper protein | (RefSeq) homeobox-leucine zipper protein ATHB-8 (A)	homeobox-leucine zipper protein ATHB-8 [Malus domestica]	--	GO:0005634,nucleus; GO:0003677,DNA binding; GO:0003700,DNA-binding transcription factor activity; GO:0008289,lipid binding; GO:0030154,cell differentiation; GO:0010014,meristem initiation; GO:0045597,positive regulation of cell differentiation; GO:0008284,positive regulation of cell proliferation; GO:0010072,primary shoot apical meristem specification; GO:0010067,procambium histogenesis; GO:00097…	bZIP transcription factor
	gene:MD09G1035100	TF	HB->HB-HD-ZIP	20	50	1.363	up	K09338 homeobox-leucine zipper protein | (RefSeq) hb-1; homeobox-leucine zipper protein HAT5-like (A)	homeobox-leucine zipper protein HAT5-like [Malus domestica]	Transcription factor HEX, contains HOX and HALZ domains	GO:0005634,nucleus; GO:0003700,DNA-binding transcription factor activity; GO:0042803,protein homodimerization activity; GO:0043565,sequence-specific DNA binding; GO:0009965,leaf morphogenesis; GO:0045893,positive regulation of transcription, DNA-templated; GO:0009637,response to blue light; GO:0009651,response to salt stress; GO:0006351,transcription, DNA-templated	Homeobox KN domain
	gene:MD09G1277500	TF	HB->HB-HD-ZIP	300	138	-1.118	down	K09338 homeobox-leucine zipper protein | (RefSeq) homeobox-leucine zipper protein HDG11-like (A)	PREDICTED: homeobox-leucine zipper protein HDG11-like [Malus domestica]	--	GO:0005634,nucleus; GO:0003700,DNA-binding transcription factor activity; GO:0008289,lipid binding; GO:0000976,transcription regulatory region sequence-specific DNA binding; GO:0009828,plant-type cell wall loosening; GO:0006351,transcription, DNA-templated; GO:0010091,trichome branching	Homeobox KN domain
	gene:MD13G1074800	TF	HB->HB-HD-ZIP	72	14	-2.424	down	K09338 homeobox-leucine zipper protein | (RefSeq) HD19; homeobox-leucine zipper protein ATHB-13-like (A)	homeobox-leucine zipper protein ATHB-13-like [Malus domestica]	Transcription factor HEX, contains HOX and HALZ domains	GO:0005634,nucleus; GO:0003700,DNA-binding transcription factor activity; GO:0043565,sequence-specific DNA binding; GO:0048826,cotyledon morphogenesis; GO:0009965,leaf morphogenesis; GO:0080022,primary root development; GO:0009744,response to sucrose; GO:0006351,transcription, DNA-templated	Nuclear receptor-binding factor 2, autophagy regulator
	gene:MD13G1079500	TF	HB->HB-HD-ZIP	122	27	-2.148	down	K09338 homeobox-leucine zipper protein | (RefSeq) homeobox-leucine zipper protein HAT5 (A)	PREDICTED: homeobox-leucine zipper protein HAT5 [Malus domestica]	Transcription factor HEX, contains HOX and HALZ domains	GO:0005634,nucleus; GO:0003700,DNA-binding transcription factor activity; GO:0042803,protein homodimerization activity; GO:0043565,sequence-specific DNA binding; GO:0009965,leaf morphogenesis; GO:0045893,positive regulation of transcription, DNA-templated; GO:0009637,response to blue light; GO:0009651,response to salt stress; GO:0006351,transcription, DNA-templated	Initiation control protein YabA
	gene:MD15G1302900	TF	HB->HB-HD-ZIP	814	348	-1.226	down	K09338 homeobox-leucine zipper protein | (RefSeq) homeobox-leucine zipper protein HAT22-like (A)	PREDICTED: homeobox-leucine zipper protein HAT22-like [Pyrus x bretschneideri]	Transcription factor HEX, contains HOX and HALZ domains	GO:0005634,nucleus; GO:0003700,DNA-binding transcription factor activity; GO:0043565,sequence-specific DNA binding; GO:0009738,abscisic acid-activated signaling pathway; GO:0009737,response to abscisic acid; GO:0009735,response to cytokinin; GO:0009414,response to water deprivation; GO:0006351,transcription, DNA-templated	Homeobox KN domain
	gene:MD16G1027800	TF	HB->HB-HD-ZIP	71	19	-1.889	down	K09338 homeobox-leucine zipper protein | (RefSeq) homeobox-leucine zipper protein HOX3 (A)	PREDICTED: homeobox-leucine zipper protein HOX3 [Malus domestica]	Transcription factor HEX, contains HOX and HALZ domains	GO:0005634,nucleus; GO:0003700,DNA-binding transcription factor activity; GO:0043565,sequence-specific DNA binding; GO:0006351,transcription, DNA-templated	Homeodomain leucine-zipper encoding, Homez
	gene:MD16G1079400	TF	HB->HB-HD-ZIP	954	142	-2.75	down	K09338 homeobox-leucine zipper protein | (RefSeq) homeobox-leucine zipper protein HAT5-like (A)	PREDICTED: homeobox-leucine zipper protein HAT5-like [Malus domestica]	Transcription factor HEX, contains HOX and HALZ domains	GO:0005634,nucleus; GO:0003700,DNA-binding transcription factor activity; GO:0043565,sequence-specific DNA binding; GO:0006351,transcription, DNA-templated	Initiation control protein YabA
	gene:MD17G1049000	TF	HB->HB-HD-ZIP	11	47	2.057	up	K09338 homeobox-leucine zipper protein | (RefSeq) homeobox-leucine zipper protein HAT7 (A)	PREDICTED: homeobox-leucine zipper protein HAT7 [Malus domestica]	Transcription factor HEX, contains HOX and HALZ domains	GO:0005634,nucleus; GO:0003677,DNA binding; GO:0003700,DNA-binding transcription factor activity; GO:0043565,sequence-specific DNA binding; GO:0006351,transcription, DNA-templated	Homeobox KN domain
HB-KNOX	gene:MD09G1112500	TF	HB->HB-KNOX	59	23	-1.389	down	K15613 homeobox protein Meis1 | (RefSeq) homeobox protein knotted-1-like LET6 (A)	PREDICTED: homeobox protein knotted-1-like LET6 [Malus domestica]	Transcription factor MEIS1 and related HOX domain proteins	GO:0005634,nucleus; GO:0043565,sequence-specific DNA binding; GO:0006355,regulation of transcription, DNA-templated; GO:0006351,transcription, DNA-templated	Homeodomain
HB-other	gene:MD08G1147000	TF	HB->HB-other	377	764	1.02	up	--	PREDICTED: protein OVEREXPRESSOR OF CATIONIC PEROXIDASE 3-like [Malus domestica]	--	GO:0005634,nucleus; GO:0003677,DNA binding; GO:0003700,DNA-binding transcription factor activity; GO:0004601,peroxidase activity; GO:0009738,abscisic acid-activated signaling pathway; GO:0006952,defense response; GO:0042742,defense response to bacterium; GO:0050832,defense response to fungus; GO:0002229,defense response to oomycetes; GO:0009682,induced systemic resistance; GO:0009867,jasmonic aci…	Homeodomain
HMG	gene:MD17G1205400	TR	HMG	25	70	1.478	up	K09272 structure-specific recognition protein 1 | (RefSeq) FACT complex subunit SSRP1 (A)	PREDICTED: probable amino-acid racemase [Malus domestica]	--	GO:0005694,chromosome; GO:0005634,nucleus; GO:0003677,DNA binding; GO:0006281,DNA repair; GO:0006260,DNA replication; GO:0006355,regulation of transcription, DNA-templated; GO:0006351,transcription, DNA-templated	HMG-box domain
HSF	gene:MD00G1095900	TF	HSF	5	0	-4.723	down	K09419 heat shock transcription factor, other eukaryote | (RefSeq) heat stress transcription factor B-2a-like (A)	PREDICTED: heat stress transcription factor B-2a-like isoform X2 [Malus domestica]	Heat shock transcription factor	GO:0005634,nucleus; GO:0003700,DNA-binding transcription factor activity; GO:0043565,sequence-specific DNA binding; GO:0010200,response to chitin; GO:0006351,transcription, DNA-templated	HSF-type DNA-binding
	gene:MD02G1046900	TF	HSF	1	34	4.711	up	K09419 heat shock transcription factor, other eukaryote | (RefSeq) HSF7; heat stress transcription factor C-1 (A)	heat stress transcription factor C-1 [Malus domestica]	Heat shock transcription factor	GO:0005634,nucleus; GO:0003700,DNA-binding transcription factor activity; GO:0043565,sequence-specific DNA binding; GO:0006351,transcription, DNA-templated	HSF-type DNA-binding
	gene:MD02G1171800	TF	HSF	384	127	-1.592	down	K09419 heat shock transcription factor, other eukaryote | (RefSeq) HSF6; heat shock factor protein HSF24 (A)	heat shock factor protein HSF24 [Malus domestica]	Heat shock transcription factor	GO:0005634,nucleus; GO:0003700,DNA-binding transcription factor activity; GO:0043565,sequence-specific DNA binding; GO:0006351,transcription, DNA-templated	TolA binding protein trimerisation
	gene:MD07G1266500	TF	HSF	500	217	-1.204	down	K09419 heat shock transcription factor, other eukaryote | (RefSeq) heat stress transcription factor B-2a-like (A)	PREDICTED: heat stress transcription factor B-2a-like [Malus domestica]	Heat shock transcription factor	GO:0005634,nucleus; GO:0003700,DNA-binding transcription factor activity; GO:0043565,sequence-specific DNA binding; GO:0010200,response to chitin; GO:0006351,transcription, DNA-templated	Narbonolide/10-deoxymethynolide synthase PikA4 N-terminal domain
	gene:MD14G1015900	TF	HSF	18	52	1.509	up	K09419 heat shock transcription factor, other eukaryote | (RefSeq) heat stress transcription factor A-3-like (A)	PREDICTED: heat stress transcription factor A-3-like [Malus domestica]	Heat shock transcription factor	GO:0005634,nucleus; GO:0003677,DNA binding; GO:0003700,DNA-binding transcription factor activity; GO:0043565,sequence-specific DNA binding; GO:0006355,regulation of transcription, DNA-templated; GO:0010200,response to chitin; GO:0009408,response to heat; GO:0006351,transcription, DNA-templated	Modifier of rudimentary (Mod(r)) protein
	gene:MD15G1283700	TF	HSF	2318	755	-1.617	down	K09419 heat shock transcription factor, other eukaryote | (RefSeq) heat stress transcription factor B-1 (A)	PREDICTED: LOW QUALITY PROTEIN: heat stress transcription factor B-1 [Malus domestica]	Heat shock transcription factor	GO:0005634,nucleus; GO:0003700,DNA-binding transcription factor activity; GO:0043565,sequence-specific DNA binding; GO:0006351,transcription, DNA-templated	HAP1 N-terminal conserved region
Jumonji	gene:MD06G1026100	TR	Jumonji	19	53	1.444	up	K11446 histone demethylase JARID1 [EC:1.14.11.-] | (RefSeq) lysine-specific demethylase JMJ706-like isoform X1 (A)	PREDICTED: lysine-specific demethylase JMJ706-like isoform X1 [Malus domestica]	DNA-binding protein jumonji/RBP2/SMCY, contains JmjC domain	GO:0000792,heterochromatin; GO:0005634,nucleus; GO:0051213,dioxygenase activity; GO:0032454,histone demethylase activity (H3-K9 specific); GO:0046872,metal ion binding; GO:0048439,flower morphogenesis; GO:0045815,positive regulation of gene expression, epigenetic; GO:0006355,regulation of transcription, DNA-templated; GO:0006351,transcription, DNA-templated	C5HC2 zinc finger
LIM	gene:MD06G1178800	TF	LIM	192	89	-1.11	down	K09377 cysteine and glycine-rich protein | (RefSeq) LIM domain-containing protein WLIM1-like (A)	PREDICTED: LIM domain-containing protein WLIM1-like [Malus domestica]	Regulatory protein MLP and related LIM proteins	GO:0005737,cytoplasm; GO:0005856,cytoskeleton; GO:0005886,plasma membrane; GO:0051015,actin filament binding; GO:0046872,metal ion binding; GO:0003729,mRNA binding; GO:0051017,actin filament bundle assembly	LIM domain
	gene:MD15G1068200	TF	LIM	246	497	1.019	up	K09377 cysteine and glycine-rich protein | (RefSeq) LIM domain-containing protein WLIM1-like (A)	PREDICTED: LIM domain-containing protein WLIM1-like [Malus domestica]	Regulatory protein MLP and related LIM proteins	GO:0005737,cytoplasm; GO:0005856,cytoskeleton; GO:0005886,plasma membrane; GO:0051015,actin filament binding; GO:0046872,metal ion binding; GO:0003729,mRNA binding; GO:0051017,actin filament bundle assembly	LIM domain
LOB	gene:MD05G1259100	TF	LOB	50	23	-1.091	down	K13944 LOB domain-containing protein 16 | (RefSeq) LOB domain-containing protein 16-like (A)	PREDICTED: LOB domain-containing protein 4-like [Pyrus x bretschneideri]	--	--	Lateral organ boundaries (LOB) domain
	gene:MD07G1152600	TF	LOB	5	0	-4.699	down	K13944 LOB domain-containing protein 16 | (RefSeq) LOB domain-containing protein 16-like (A)	PREDICTED: LOB domain-containing protein 1-like [Malus domestica]	--	GO:0005739,mitochondrion	Lateral organ boundaries (LOB) domain
	gene:MD07G1178900	TF	LOB	48	22	-1.154	down	K13944 LOB domain-containing protein 16 | (RefSeq) LOB domain-containing protein 16-like (A)	PREDICTED: LOB domain-containing protein 1-like [Malus domestica]	--	GO:0005739,mitochondrion	Lateral organ boundaries (LOB) domain
	gene:MD10G1203700	TF	LOB	87	36	-1.272	down	K21994 LOB domain-containing protein 18 | (RefSeq) LOB domain-containing protein 30 (A)	LOB domain-containing protein 4 [Prunus persica]	--	--	--
	gene:MD11G1125200	TF	LOB	207	17	-3.547	down	K13944 LOB domain-containing protein 16 | (RefSeq) LOB domain-containing protein 16-like (A)	PREDICTED: LOB domain-containing protein 1-like [Malus domestica]	--	--	M domain of GW182
	gene:MD17G1029300	TF	LOB	207	678	1.709	up	K13944 LOB domain-containing protein 16 | (RefSeq) LOB domain-containing protein 16 (A)	PREDICTED: LOB domain-containing protein 25 [Malus domestica]	--	--	Lateral organ boundaries (LOB) domain
MADS-MIKC	gene:MD08G1216500	TF	MADS->MADS-MIKC	3	19	2.564	up	K09264 MADS-box transcription factor, plant | (RefSeq) agamous-like MADS-box protein AGL11 isoform X1 (A)	agamous-like MADS-box protein AGL11 [Malus domestica]	MADS box transcription factor	GO:0005634,nucleus; GO:0003700,DNA-binding transcription factor activity; GO:0046983,protein dimerization activity; GO:0000977,RNA polymerase II regulatory region sequence-specific DNA binding; GO:0007275,multicellular organism development; GO:0045944,positive regulation of transcription by RNA polymerase II; GO:0006351,transcription, DNA-templated	SRF-type transcription factor (DNA-binding and dimerisation domain)
	gene:MD13G1121500	TF	MADS->MADS-MIKC	21	57	1.417	up	K09260 MADS-box transcription enhancer factor 2A | (RefSeq) agamous-like MADS-box protein AGL9 homolog (A)	MADS-box protein 5 [Malus domestica]	MADS box transcription factor	GO:0005634,nucleus; GO:0003700,DNA-binding transcription factor activity; GO:0046983,protein dimerization activity; GO:0000977,RNA polymerase II regulatory region sequence-specific DNA binding; GO:0045944,positive regulation of transcription by RNA polymerase II; GO:0006351,transcription, DNA-templated	K-box region
	gene:MD15G1384500	TF	MADS->MADS-MIKC	147	52	-1.516	down	K09260 MADS-box transcription enhancer factor 2A | (RefSeq) MADS-box protein JOINTLESS-like (A)	dormancy-associated MADS box 1 protein [Malus domestica]	MADS box transcription factor	GO:0005737,cytoplasm; GO:0005634,nucleus; GO:0003700,DNA-binding transcription factor activity; GO:0046982,protein heterodimerization activity; GO:0000977,RNA polymerase II regulatory region sequence-specific DNA binding; GO:0043565,sequence-specific DNA binding; GO:0030154,cell differentiation; GO:0048438,floral whorl development; GO:0010077,maintenance of inflorescence meristem identity; GO:004…	K-box region
mTERF	gene:MD03G1188700	TR	mTERF	160	393	1.299	up	K15032 mTERF domain-containing protein, mitochondrial | (RefSeq) transcription termination factor MTERF9, chloroplastic-like (A)	PREDICTED: transcription termination factor MTERF9, chloroplastic-like [Malus domestica]	Mitochondrial transcription termination factor, mTERF	GO:0009507,chloroplast; GO:0003690,double-stranded DNA binding; GO:0019843,rRNA binding; GO:0003727,single-stranded RNA binding; GO:0009658,chloroplast organization; GO:0006353,DNA-templated transcription, termination; GO:0006355,regulation of transcription, DNA-templated; GO:0009651,response to salt stress; GO:0042255,ribosome assembly; GO:0008380,RNA splicing; GO:0048364,root development; GO:00…	mTERF
	gene:MD03G1271600	TR	mTERF	207	588	1.504	up	K15032 mTERF domain-containing protein, mitochondrial | (RefSeq) transcription termination factor MTERF4, chloroplastic (A)	PREDICTED: transcription termination factor MTERF4, chloroplastic [Malus domestica]	Mitochondrial transcription termination factor, mTERF	GO:0009507,chloroplast; GO:0005739,mitochondrion; GO:0009536,plastid; GO:0003690,double-stranded DNA binding; GO:0019843,rRNA binding; GO:0003727,single-stranded RNA binding; GO:0009658,chloroplast organization; GO:0032502,developmental process; GO:0006353,DNA-templated transcription, termination; GO:0009793,embryo development ending in seed dormancy; GO:0006355,regulation of transcription, DNA-t…	mTERF
	gene:MD04G1005600	TR	mTERF	30	216	2.845	up	K15032 mTERF domain-containing protein, mitochondrial | (RefSeq) transcription termination factor MTERF6, chloroplastic/mitochondrial-like (A)	PREDICTED: transcription termination factor MTERF6, chloroplastic/mitochondrial-like [Malus domestica]	Mitochondrial transcription termination factor, mTERF	GO:0009507,chloroplast; GO:0003690,double-stranded DNA binding; GO:0019843,rRNA binding; GO:0003727,single-stranded RNA binding; GO:0009658,chloroplast organization; GO:0006353,DNA-templated transcription, termination; GO:0009793,embryo development ending in seed dormancy; GO:0006355,regulation of transcription, DNA-templated; GO:0042255,ribosome assembly; GO:0008380,RNA splicing	mTERF
	gene:MD05G1041300	TR	mTERF	79	256	1.695	up	--	PREDICTED: uncharacterized protein LOC103444852 [Malus domestica]	--	--	mTERF
	gene:MD05G1066000	TR	mTERF	223	633	1.502	up	K15032 mTERF domain-containing protein, mitochondrial | (RefSeq) transcription termination factor MTERF2, chloroplastic-like (A)	PREDICTED: transcription termination factor MTERF2, chloroplastic-like [Malus domestica]	Mitochondrial transcription termination factor, mTERF	GO:0009507,chloroplast; GO:0009506,plasmodesma; GO:0003690,double-stranded DNA binding; GO:0019843,rRNA binding; GO:0003727,single-stranded RNA binding; GO:0009658,chloroplast organization; GO:0032502,developmental process; GO:0006353,DNA-templated transcription, termination; GO:0006355,regulation of transcription, DNA-templated; GO:0042255,ribosome assembly; GO:0008380,RNA splicing	mTERF
	gene:MD05G1280200	TR	mTERF	409	878	1.101	up	K14066 geranyl diphosphate synthase [EC:2.5.1.1] | (RefSeq) solanesyl diphosphate synthase 3, chloroplastic/mitochondrial-like (A)	PREDICTED: solanesyl diphosphate synthase 3, chloroplastic/mitochondrial-like [Malus domestica]	Geranylgeranyl pyrophosphate synthase/Polyprenyl synthetase	GO:0009507,chloroplast; GO:0005739,mitochondrion; GO:0009536,plastid; GO:0052924,all-trans-nonaprenyl-diphosphate synthase (geranylgeranyl-diphosphate specific) activity; GO:0046872,metal ion binding; GO:0004659,prenyltransferase activity; GO:0050347,trans-octaprenyltranstransferase activity; GO:0009793,embryo development ending in seed dormancy; GO:0008299,isoprenoid biosynthetic process; GO:000…	DMPK coiled coil domain like
	gene:MD09G1014700	TR	mTERF	1	13	3.821	up	K15032 mTERF domain-containing protein, mitochondrial | (RefSeq) transcription termination factor MTEF1, chloroplastic-like (A)	PREDICTED: transcription termination factor MTEF1, chloroplastic-like [Malus domestica]	Mitochondrial transcription termination factor, mTERF	GO:0009507,chloroplast; GO:0003690,double-stranded DNA binding; GO:0019843,rRNA binding; GO:0003727,single-stranded RNA binding; GO:0009658,chloroplast organization; GO:0006353,DNA-templated transcription, termination; GO:0009793,embryo development ending in seed dormancy; GO:0006355,regulation of transcription, DNA-templated; GO:0042255,ribosome assembly; GO:0008380,RNA splicing	mTERF
	gene:MD10G1082300	TR	mTERF	1	35	5.732	up	K15032 mTERF domain-containing protein, mitochondrial | (RefSeq) transcription termination factor MTEF1, chloroplastic-like (A)	PREDICTED: transcription termination factor MTEF1, chloroplastic-like [Malus domestica]	Mitochondrial transcription termination factor, mTERF	GO:0009507,chloroplast; GO:0003690,double-stranded DNA binding; GO:0019843,rRNA binding; GO:0003727,single-stranded RNA binding; GO:0009658,chloroplast organization; GO:0006353,DNA-templated transcription, termination; GO:0009793,embryo development ending in seed dormancy; GO:0006355,regulation of transcription, DNA-templated; GO:0042255,ribosome assembly; GO:0008380,RNA splicing	mTERF
	gene:MD10G1258500	TR	mTERF	334	733	1.132	up	K14066 geranyl diphosphate synthase [EC:2.5.1.1] | (RefSeq) solanesyl diphosphate synthase 3, chloroplastic/mitochondrial-like (A)	PREDICTED: solanesyl diphosphate synthase 3, chloroplastic/mitochondrial-like [Malus domestica]	Geranylgeranyl pyrophosphate synthase/Polyprenyl synthetase	GO:0009507,chloroplast; GO:0005739,mitochondrion; GO:0009536,plastid; GO:0052924,all-trans-nonaprenyl-diphosphate synthase (geranylgeranyl-diphosphate specific) activity; GO:0046872,metal ion binding; GO:0004659,prenyltransferase activity; GO:0050347,trans-octaprenyltranstransferase activity; GO:0009793,embryo development ending in seed dormancy; GO:0008299,isoprenoid biosynthetic process; GO:000…	mTERF
	gene:MD11G1204700	TR	mTERF	144	454	1.652	up	K15032 mTERF domain-containing protein, mitochondrial | (RefSeq) transcription termination factor MTERF9, chloroplastic-like (A)	PREDICTED: transcription termination factor MTERF9, chloroplastic-like [Malus domestica]	Mitochondrial transcription termination factor, mTERF	GO:0009507,chloroplast; GO:0003690,double-stranded DNA binding; GO:0019843,rRNA binding; GO:0003727,single-stranded RNA binding; GO:0009658,chloroplast organization; GO:0006353,DNA-templated transcription, termination; GO:0006355,regulation of transcription, DNA-templated; GO:0009651,response to salt stress; GO:0042255,ribosome assembly; GO:0008380,RNA splicing; GO:0048364,root development; GO:00…	mTERF
	gene:MD11G1292200	TR	mTERF	128	313	1.281	up	K15032 mTERF domain-containing protein, mitochondrial | (RefSeq) transcription termination factor MTERF4, chloroplastic-like (A)	PREDICTED: transcription termination factor MTERF4, chloroplastic-like [Malus domestica]	Mitochondrial transcription termination factor, mTERF	GO:0009507,chloroplast; GO:0005739,mitochondrion; GO:0009536,plastid; GO:0003690,double-stranded DNA binding; GO:0019843,rRNA binding; GO:0003727,single-stranded RNA binding; GO:0009658,chloroplast organization; GO:0032502,developmental process; GO:0006353,DNA-templated transcription, termination; GO:0009793,embryo development ending in seed dormancy; GO:0006355,regulation of transcription, DNA-t…	mTERF
MYB	gene:MD00G1104700	TF	MYB->MYB	242	1138	2.244	up	K09422 transcription factor MYB, plant | (RefSeq) MYB19, MdMYBB; protein ODORANT1-like (A)	protein ODORANT1-like [Malus domestica]	Transcription factor, Myb superfamily	GO:0005634,nucleus; GO:0003677,DNA binding; GO:0006355,regulation of transcription, DNA-templated; GO:0006351,transcription, DNA-templated	Myb-like DNA-binding domain
	gene:MD00G1116400	TF	MYB->MYB	76	3	-4.64	down	K09422 transcription factor MYB, plant | (RefSeq) protein ODORANT1-like (A)	PREDICTED: protein ODORANT1-like [Malus domestica]	Transcription factor, Myb superfamily	GO:0005634,nucleus; GO:0001046,core promoter sequence-specific DNA binding; GO:0003700,DNA-binding transcription factor activity; GO:0000981,DNA-binding transcription factor activity, RNA polymerase II-specific; GO:0043565,sequence-specific DNA binding; GO:0001135,RNA polymerase II transcription regulator recruiting activity; GO:0044212,transcription regulatory region DNA binding; GO:0030154,cell…	Myb-like DNA-binding domain
	gene:MD01G1054800	TF	MYB->MYB	149	67	-1.149	down	K09422 transcription factor MYB, plant | (RefSeq) MYB14; myb-related protein Myb4-like (A)	myb-related protein Myb4-like [Malus domestica]	Transcription factor, Myb superfamily	GO:0005634,nucleus; GO:0003700,DNA-binding transcription factor activity; GO:0000981,DNA-binding transcription factor activity, RNA polymerase II-specific; GO:0043565,sequence-specific DNA binding; GO:0001135,RNA polymerase II transcription regulator recruiting activity; GO:0044212,transcription regulatory region DNA binding; GO:0030154,cell differentiation; GO:0009908,flower development; GO:0009…	Myb-like DNA-binding domain
	gene:MD02G1312700	TF	MYB->MYB	12	0	-6.031	down	K09422 transcription factor MYB, plant | (RefSeq) transcription factor MYB46-like (A)	PREDICTED: transcription factor MYB46-like [Malus domestica]	Transcription factor, Myb superfamily	GO:0005634,nucleus; GO:0003700,DNA-binding transcription factor activity; GO:0000981,DNA-binding transcription factor activity, RNA polymerase II-specific; GO:0043565,sequence-specific DNA binding; GO:0001135,RNA polymerase II transcription regulator recruiting activity; GO:0044212,transcription regulatory region DNA binding; GO:0030154,cell differentiation; GO:0045893,positive regulation of tran…	Myb-like DNA-binding domain
	gene:MD03G1076200	TF	MYB->MYB	273	105	-1.377	down	K08869 aarF domain-containing kinase | (RefSeq) predicted protein (A)	PREDICTED: transcription factor DIVARICATA-like [Malus domestica]	Zuotin and related molecular chaperones (DnaJ superfamily), contains DNA-binding domains	GO:0005634,nucleus; GO:0003677,DNA binding; GO:0048262,determination of dorsal/ventral asymmetry; GO:0009908,flower development; GO:0006355,regulation of transcription, DNA-templated; GO:0006351,transcription, DNA-templated	Myb DNA-binding like
	gene:MD03G1176000	TF	MYB->MYB	113	0	-9.25	down	K09422 transcription factor MYB, plant | (RefSeq) transcription factor MYB46-like (A)	PREDICTED: transcription factor MYB46-like [Pyrus x bretschneideri]	Transcription factor, Myb superfamily	GO:0005634,nucleus; GO:0003700,DNA-binding transcription factor activity; GO:0000981,DNA-binding transcription factor activity, RNA polymerase II-specific; GO:0043565,sequence-specific DNA binding; GO:0001135,RNA polymerase II transcription regulator recruiting activity; GO:0044212,transcription regulatory region DNA binding; GO:0030154,cell differentiation; GO:0050832,defense response to fungus;…	Myb-like DNA-binding domain
	gene:MD03G1297100	TF	MYB->MYB	16	186	3.551	up	K09422 transcription factor MYB, plant | (RefSeq) MYB22; uncharacterized MYB22 (A)	PREDICTED: uncharacterized protein MYB22 [Malus domestica]	Transcription factor, Myb superfamily	GO:0005634,nucleus; GO:0003677,DNA binding; GO:0006355,regulation of transcription, DNA-templated; GO:0006351,transcription, DNA-templated	Myb-like DNA-binding domain
	gene:MD04G1080600	TF	MYB->MYB	53	2	-4.726	down	K09422 transcription factor MYB, plant | (RefSeq) protein ODORANT1 (A)	PREDICTED: protein ODORANT1 [Malus domestica]	Transcription factor, Myb superfamily	GO:0005634,nucleus; GO:0003677,DNA binding; GO:0006355,regulation of transcription, DNA-templated; GO:0006351,transcription, DNA-templated	Myb-like DNA-binding domain
	gene:MD04G1184900	TF	MYB->MYB	220	499	1.171	up	K09422 transcription factor MYB, plant | (RefSeq) transcription factor MYB86 (A)	MYB domain class transcription factor [Malus domestica]	Transcription factor, Myb superfamily	GO:0005634,nucleus; GO:0003700,DNA-binding transcription factor activity; GO:0000981,DNA-binding transcription factor activity, RNA polymerase II-specific; GO:0043565,sequence-specific DNA binding; GO:0001135,RNA polymerase II transcription regulator recruiting activity; GO:0044212,transcription regulatory region DNA binding; GO:0030154,cell differentiation; GO:0010087,phloem or xylem histogenesi…	Myb-like DNA-binding domain
	gene:MD05G1224100	TF	MYB->MYB	7	0	-5.216	down	K09422 transcription factor MYB, plant | (RefSeq) myb-related protein Myb4-like (A)	PREDICTED: myb-related protein Myb4-like [Malus domestica]	Transcription factor, Myb superfamily	GO:0005634,nucleus; GO:0003700,DNA-binding transcription factor activity; GO:0000981,DNA-binding transcription factor activity, RNA polymerase II-specific; GO:0043565,sequence-specific DNA binding; GO:0001135,RNA polymerase II transcription regulator recruiting activity; GO:0044212,transcription regulatory region DNA binding; GO:0030154,cell differentiation; GO:0009809,lignin biosynthetic process…	Myb-like DNA-binding domain
	gene:MD05G1239200	TF	MYB->MYB	38	9	-2.043	down	K09422 transcription factor MYB, plant | (RefSeq) transcription repressor MYB6-like (A)	PREDICTED: transcription repressor MYB6 isoform X1 [Malus domestica]	Transcription factor, Myb superfamily	GO:0005634,nucleus; GO:0003700,DNA-binding transcription factor activity; GO:0000981,DNA-binding transcription factor activity, RNA polymerase II-specific; GO:0043565,sequence-specific DNA binding; GO:0001135,RNA polymerase II transcription regulator recruiting activity; GO:0044212,transcription regulatory region DNA binding; GO:0030154,cell differentiation; GO:0010087,phloem or xylem histogenesi…	Myb-like DNA-binding domain
	gene:MD05G1326500	TF	MYB->MYB	222	27	-3.054	down	K09422 transcription factor MYB, plant | (RefSeq) MYB36; protein ODORANT1-like (A)	protein ODORANT1-like [Malus domestica]	Transcription factor, Myb superfamily	GO:0005634,nucleus; GO:0003700,DNA-binding transcription factor activity; GO:0000981,DNA-binding transcription factor activity, RNA polymerase II-specific; GO:0043565,sequence-specific DNA binding; GO:0001135,RNA polymerase II transcription regulator recruiting activity; GO:0044212,transcription regulatory region DNA binding; GO:0030154,cell differentiation; GO:0006952,defense response; GO:000635…	SLIDE
	gene:MD06G1217200	TF	MYB->MYB	2519	950	-1.406	down	K09422 transcription factor MYB, plant | (RefSeq) MYB8; transcription factor WER (A)	PREDICTED: transcription factor WER [Malus domestica]	Transcription factor, Myb superfamily	GO:0005634,nucleus; GO:0003700,DNA-binding transcription factor activity; GO:0000981,DNA-binding transcription factor activity, RNA polymerase II-specific; GO:0043565,sequence-specific DNA binding; GO:0001135,RNA polymerase II transcription regulator recruiting activity; GO:0044212,transcription regulatory region DNA binding; GO:0030154,cell differentiation; GO:0016036,cellular response to phosph…	Myb-like DNA-binding domain
	gene:MD06G1235300	TF	MYB->MYB	20	2	-3.32	down	K09422 transcription factor MYB, plant | (RefSeq) transcriptional activator Myb-like (A)	PREDICTED: transcriptional activator Myb-like isoform X1 [Malus domestica]	Transcription factor, Myb superfamily	GO:0005634,nucleus; GO:0003700,DNA-binding transcription factor activity; GO:0000981,DNA-binding transcription factor activity, RNA polymerase II-specific; GO:0043565,sequence-specific DNA binding; GO:0001135,RNA polymerase II transcription regulator recruiting activity; GO:0044212,transcription regulatory region DNA binding; GO:0030154,cell differentiation; GO:0071555,cell wall organization; GO:…	Myb-like DNA-binding domain
	gene:MD07G1010500	TF	MYB->MYB	9	0	-5.568	down	K09422 transcription factor MYB, plant | (RefSeq) transcription factor MYB46-like (A)	PREDICTED: transcription factor MYB46-like [Malus domestica]	Transcription factor, Myb superfamily	GO:0005634,nucleus; GO:0003700,DNA-binding transcription factor activity; GO:0000981,DNA-binding transcription factor activity, RNA polymerase II-specific; GO:0043565,sequence-specific DNA binding; GO:0001135,RNA polymerase II transcription regulator recruiting activity; GO:0044212,transcription regulatory region DNA binding; GO:0030154,cell differentiation; GO:0050832,defense response to fungus;…	Myb-like DNA-binding domain
	gene:MD07G1256200	TF	MYB->MYB	13	1	-4.246	down	K09422 transcription factor MYB, plant | (RefSeq) protein ODORANT1-like (A)	PREDICTED: protein ODORANT1-like [Malus domestica]	Transcription factor, Myb superfamily	GO:0005634,nucleus; GO:0003677,DNA binding; GO:0006355,regulation of transcription, DNA-templated; GO:0006351,transcription, DNA-templated	Myb-like DNA-binding domain
	gene:MD08G1220500	TF	MYB->MYB	3	17	2.432	up	K09422 transcription factor MYB, plant | (RefSeq) transcription repressor MYB6-like (A)	PREDICTED: transcription repressor MYB6-like [Malus domestica]	Transcription factor, Myb superfamily	GO:0005634,nucleus; GO:0003677,DNA binding; GO:0006355,regulation of transcription, DNA-templated; GO:0006351,transcription, DNA-templated	Myb DNA-binding like
	gene:MD09G1051000	TF	MYB->MYB	1962	875	-1.166	down	K09422 transcription factor MYB, plant | (RefSeq) MYB30; myb-related protein 306 (A)	myb-related protein 306 [Malus domestica]	Transcription factor, Myb superfamily	GO:0005634,nucleus; GO:0003677,DNA binding; GO:0006355,regulation of transcription, DNA-templated; GO:0006351,transcription, DNA-templated	Myb-like DNA-binding domain
	gene:MD09G1183800	TF	MYB->MYB	75	31	-1.256	down	K09422 transcription factor MYB, plant | (RefSeq) transcription factor WER-like (A)	PREDICTED: transcription factor WER-like [Malus domestica]	Transcription factor, Myb superfamily	GO:0005634,nucleus; GO:0003677,DNA binding; GO:0003700,DNA-binding transcription factor activity; GO:0000981,DNA-binding transcription factor activity, RNA polymerase II-specific; GO:0043565,sequence-specific DNA binding; GO:0001135,RNA polymerase II transcription regulator recruiting activity; GO:0044212,transcription regulatory region DNA binding; GO:0045165,cell fate commitment; GO:0045893,pos…	Myb-like DNA-binding domain
	gene:MD09G1184000	TF	MYB->MYB	110	47	-1.243	down	K09422 transcription factor MYB, plant | (RefSeq) MYB11; transcription repressor MYB6-like (A)	uncharacterized protein LOC103453608 [Malus domestica]	Transcription factor, Myb superfamily	GO:0005634,nucleus; GO:0003677,DNA binding; GO:0003700,DNA-binding transcription factor activity; GO:0000981,DNA-binding transcription factor activity, RNA polymerase II-specific; GO:0043565,sequence-specific DNA binding; GO:0001135,RNA polymerase II transcription regulator recruiting activity; GO:0044212,transcription regulatory region DNA binding; GO:0030154,cell differentiation; GO:1903086,neg…	Myb-like DNA-binding domain
	gene:MD09G1271400	TF	MYB->MYB	4	0	-4.429	down	K09422 transcription factor MYB, plant | (RefSeq) protein ODORANT1-like (A)	PREDICTED: protein ODORANT1-like [Malus domestica]	Transcription factor, Myb superfamily	GO:0005634,nucleus; GO:0001046,core promoter sequence-specific DNA binding; GO:0003700,DNA-binding transcription factor activity; GO:0000981,DNA-binding transcription factor activity, RNA polymerase II-specific; GO:0043565,sequence-specific DNA binding; GO:0001135,RNA polymerase II transcription regulator recruiting activity; GO:0044212,transcription regulatory region DNA binding; GO:0030154,cell…	Myb-like DNA-binding domain
	gene:MD09G1278600	TF	MYB->MYB	1	266	8.675	up	K09422 transcription factor MYB, plant | (RefSeq) MYB1, MYB10, MYB10a, MYB10b, MdMYBA; transcription factor MYB113-like (A)	MYB transcription factor [Malus domestica]	Transcription factor, Myb superfamily	GO:0005634,nucleus; GO:0003700,DNA-binding transcription factor activity; GO:0000981,DNA-binding transcription factor activity, RNA polymerase II-specific; GO:0043565,sequence-specific DNA binding; GO:0001135,RNA polymerase II transcription regulator recruiting activity; GO:0044212,transcription regulatory region DNA binding; GO:0030154,cell differentiation; GO:0007275,multicellular organism deve…	Myb-like DNA-binding domain
	gene:MD11G1196500	TF	MYB->MYB	37	1	-4.802	down	K09422 transcription factor MYB, plant | (RefSeq) MYB20; transcription factor MYB46-like (A)	transcription factor MYB46-like [Malus domestica]	Transcription factor, Myb superfamily	GO:0005634,nucleus; GO:0003700,DNA-binding transcription factor activity; GO:0000981,DNA-binding transcription factor activity, RNA polymerase II-specific; GO:0043565,sequence-specific DNA binding; GO:0001135,RNA polymerase II transcription regulator recruiting activity; GO:0044212,transcription regulatory region DNA binding; GO:0030154,cell differentiation; GO:0050832,defense response to fungus;…	Myb-like DNA-binding domain
	gene:MD11G1316800	TF	MYB->MYB	0	127	9.449	up	K09422 transcription factor MYB, plant | (RefSeq) uncharacterized LOC103449226 (A)	PREDICTED: uncharacterized protein LOC103449226 [Malus domestica]	Transcription factor, Myb superfamily	GO:0005634,nucleus; GO:0003677,DNA binding; GO:0006355,regulation of transcription, DNA-templated; GO:0006351,transcription, DNA-templated	Myb-like DNA-binding domain
	gene:MD12G1198600	TF	MYB->MYB	497	1106	1.156	up	K09422 transcription factor MYB, plant | (RefSeq) transcription factor MYB86-like (A)	PREDICTED: transcription factor MYB86-like [Malus domestica]	Transcription factor, Myb superfamily	GO:0005634,nucleus; GO:0003700,DNA-binding transcription factor activity; GO:0000981,DNA-binding transcription factor activity, RNA polymerase II-specific; GO:0043565,sequence-specific DNA binding; GO:0001135,RNA polymerase II transcription regulator recruiting activity; GO:0044212,transcription regulatory region DNA binding; GO:0030154,cell differentiation; GO:0010087,phloem or xylem histogenesi…	Myb-like DNA-binding domain
	gene:MD13G1075000	TF	MYB->MYB	50	15	-1.694	down	K09422 transcription factor MYB, plant | (RefSeq) MYB88; transcription factor MYB51 (A)	PREDICTED: transcription factor MYB51 isoform X1 [Malus domestica]	Transcription factor, Myb superfamily	GO:0005634,nucleus; GO:0003700,DNA-binding transcription factor activity; GO:0000981,DNA-binding transcription factor activity, RNA polymerase II-specific; GO:0043565,sequence-specific DNA binding; GO:0001135,RNA polymerase II transcription regulator recruiting activity; GO:0044212,transcription regulatory region DNA binding; GO:0009926,auxin polar transport; GO:0009734,auxin-activated signaling …	Myb DNA-binding like
	gene:MD14G1110800	TF	MYB->MYB	32	2	-3.975	down	K09422 transcription factor MYB, plant | (RefSeq) myb-related protein 308-like (A)	PREDICTED: myb-related protein 308-like [Malus domestica]	Transcription factor, Myb superfamily	GO:0005634,nucleus; GO:0003700,DNA-binding transcription factor activity; GO:0000981,DNA-binding transcription factor activity, RNA polymerase II-specific; GO:0043565,sequence-specific DNA binding; GO:0001135,RNA polymerase II transcription regulator recruiting activity; GO:0044212,transcription regulatory region DNA binding; GO:0030154,cell differentiation; GO:0009834,plant-type secondary cell w…	SLIDE
	gene:MD14G1172900	TF	MYB->MYB	24	10	-1.224	down	K09422 transcription factor MYB, plant | (RefSeq) transcription factor MYB86-like (A)	PREDICTED: transcription factor MYB86-like [Pyrus x bretschneideri]	Transcription factor, Myb superfamily	GO:0005634,nucleus; GO:0000981,DNA-binding transcription factor activity, RNA polymerase II-specific; GO:0043565,sequence-specific DNA binding; GO:0001135,RNA polymerase II transcription regulator recruiting activity; GO:0044212,transcription regulatory region DNA binding; GO:0030154,cell differentiation; GO:0006357,regulation of transcription by RNA polymerase II; GO:0006351,transcription, DNA-t…	Myb-like DNA-binding domain
	gene:MD14G1180700	TF	MYB->MYB	24	4	-2.564	down	K09422 transcription factor MYB, plant | (RefSeq) transcription factor WER-like (A)	PREDICTED: transcription factor WER-like [Malus domestica]	Transcription factor, Myb superfamily	GO:0005634,nucleus; GO:0003677,DNA binding; GO:0003700,DNA-binding transcription factor activity; GO:0000981,DNA-binding transcription factor activity, RNA polymerase II-specific; GO:0043565,sequence-specific DNA binding; GO:0001135,RNA polymerase II transcription regulator recruiting activity; GO:0044212,transcription regulatory region DNA binding; GO:0045165,cell fate commitment; GO:0045893,pos…	SLIDE
	gene:MD14G1234600	TF	MYB->MYB	0	7	5.21	up	K09422 transcription factor MYB, plant | (RefSeq) MYB17; myb-related protein 308-like (A)	myb-related protein 308-like [Malus domestica]	Transcription factor, Myb superfamily	GO:0005634,nucleus; GO:0003677,DNA binding; GO:0006355,regulation of transcription, DNA-templated; GO:0006351,transcription, DNA-templated	Myb-like DNA-binding domain
	gene:MD14G1242300	TF	MYB->MYB	17	5	-1.852	down	K09422 transcription factor MYB, plant | (RefSeq) transcriptional activator Myb (A)	PREDICTED: transcriptional activator Myb [Malus domestica]	Transcription factor, Myb superfamily	GO:0005634,nucleus; GO:0003700,DNA-binding transcription factor activity; GO:0000981,DNA-binding transcription factor activity, RNA polymerase II-specific; GO:0043565,sequence-specific DNA binding; GO:0001135,RNA polymerase II transcription regulator recruiting activity; GO:0044212,transcription regulatory region DNA binding; GO:0030154,cell differentiation; GO:0071555,cell wall organization; GO:…	Myb-like DNA-binding domain
	gene:MD15G1050300	TF	MYB->MYB	0	5	4.831	up	K09422 transcription factor MYB, plant | (RefSeq) transcription factor MYB114-like (A)	PREDICTED: transcription factor MYB114-like [Malus domestica]	Transcription factor, Myb superfamily	GO:0005634,nucleus; GO:0003677,DNA binding; GO:0003700,DNA-binding transcription factor activity; GO:0000981,DNA-binding transcription factor activity, RNA polymerase II-specific; GO:0043565,sequence-specific DNA binding; GO:0001135,RNA polymerase II transcription regulator recruiting activity; GO:0044212,transcription regulatory region DNA binding; GO:0045165,cell fate commitment; GO:0045893,pos…	Myb-like DNA-binding domain
	gene:MD15G1051000	TF	MYB->MYB	26	10	-1.417	down	K09422 transcription factor MYB, plant | (RefSeq) transcription repressor MYB5-like (A)	PREDICTED: transcription repressor MYB5-like [Malus domestica]	Transcription factor, Myb superfamily	GO:0005634,nucleus; GO:0003700,DNA-binding transcription factor activity; GO:0000981,DNA-binding transcription factor activity, RNA polymerase II-specific; GO:0043565,sequence-specific DNA binding; GO:0001135,RNA polymerase II transcription regulator recruiting activity; GO:0044212,transcription regulatory region DNA binding; GO:0030154,cell differentiation; GO:0009800,cinnamic acid biosynthetic …	Myb-like DNA-binding domain
	gene:MD15G1063300	TF	MYB->MYB	19	6	-1.66	down	K09422 transcription factor MYB, plant | (RefSeq) transcription factor RAX3-like (A)	PREDICTED: transcription factor RAX3-like [Malus domestica]	Transcription factor, Myb superfamily	GO:0005634,nucleus; GO:0003700,DNA-binding transcription factor activity; GO:0000981,DNA-binding transcription factor activity, RNA polymerase II-specific; GO:0043565,sequence-specific DNA binding; GO:0001135,RNA polymerase II transcription regulator recruiting activity; GO:0044212,transcription regulatory region DNA binding; GO:0030154,cell differentiation; GO:0007275,multicellular organism deve…	Myb-like DNA-binding domain
	gene:MD15G1076600	TF	MYB->MYB	3543	1242	-1.511	down	K09422 transcription factor MYB, plant | (RefSeq) transcription factor MYB44-like (A)	PREDICTED: transcription factor MYB44-like [Malus domestica]	Transcription factor, Myb superfamily	GO:0005634,nucleus; GO:0003700,DNA-binding transcription factor activity; GO:0000981,DNA-binding transcription factor activity, RNA polymerase II-specific; GO:0043565,sequence-specific DNA binding; GO:0001135,RNA polymerase II transcription regulator recruiting activity; GO:0044212,transcription regulatory region DNA binding; GO:0030154,cell differentiation; GO:0019760,glucosinolate metabolic pro…	SLIDE
	gene:MD15G1369700	TF	MYB->MYB	20	3	-2.932	down	K09422 transcription factor MYB, plant | (RefSeq) protein ODORANT1-like (A)	PREDICTED: protein ODORANT1-like [Malus domestica]	Transcription factor, Myb superfamily	GO:0005737,cytoplasm; GO:0005634,nucleus; GO:0003700,DNA-binding transcription factor activity; GO:0000981,DNA-binding transcription factor activity, RNA polymerase II-specific; GO:0043565,sequence-specific DNA binding; GO:0001135,RNA polymerase II transcription regulator recruiting activity; GO:0044212,transcription regulatory region DNA binding; GO:0030154,cell differentiation; GO:0071365,cellu…	SLIDE
	gene:MD16G1040800	TF	MYB->MYB	67	141	1.07	up	K09422 transcription factor MYB, plant | (RefSeq) MYB7; transcription factor MYB21 (A)	transcription factor MYB21 [Malus domestica]	Transcription factor, Myb superfamily	GO:0005634,nucleus; GO:0003700,DNA-binding transcription factor activity; GO:0000981,DNA-binding transcription factor activity, RNA polymerase II-specific; GO:0043565,sequence-specific DNA binding; GO:0001135,RNA polymerase II transcription regulator recruiting activity; GO:0044212,transcription regulatory region DNA binding; GO:0030154,cell differentiation; GO:0016036,cellular response to phosph…	Myb-like DNA-binding domain
	gene:MD16G1076100	TF	MYB->MYB	175	69	-1.351	down	K09422 transcription factor MYB, plant | (RefSeq) transcription factor RAX3 (A)	transcription factor MYB88 [Malus domestica]	Transcription factor, Myb superfamily	GO:0005634,nucleus; GO:0003700,DNA-binding transcription factor activity; GO:0000981,DNA-binding transcription factor activity, RNA polymerase II-specific; GO:0043565,sequence-specific DNA binding; GO:0001135,RNA polymerase II transcription regulator recruiting activity; GO:0044212,transcription regulatory region DNA binding; GO:0009926,auxin polar transport; GO:0009734,auxin-activated signaling …	Myb DNA-binding like
	gene:MD16G1093200	TF	MYB->MYB	0	8	5.548	up	K09422 transcription factor MYB, plant | (RefSeq) transcription factor WER-like (A)	PREDICTED: transcription factor WER-like [Malus domestica]	Transcription factor, Myb superfamily	GO:0005634,nucleus; GO:0003677,DNA binding; GO:0003700,DNA-binding transcription factor activity; GO:0000981,DNA-binding transcription factor activity, RNA polymerase II-specific; GO:0043565,sequence-specific DNA binding; GO:0001135,RNA polymerase II transcription regulator recruiting activity; GO:0044212,transcription regulatory region DNA binding; GO:0045165,cell fate commitment; GO:0045893,pos…	Myb-like DNA-binding domain
	gene:MD16G1228600	TF	MYB->MYB	11	31	1.472	up	K09422 transcription factor MYB, plant | (RefSeq) transcription factor MYB21-like (A)	PREDICTED: transcription factor MYB21-like [Pyrus x bretschneideri]	Transcription factor, Myb superfamily	GO:0005634,nucleus; GO:0003677,DNA binding; GO:0006355,regulation of transcription, DNA-templated; GO:0006351,transcription, DNA-templated	Myb-like DNA-binding domain
	gene:MD16G1229600	TF	MYB->MYB	4	0	-4.497	down	K09422 transcription factor MYB, plant | (RefSeq) myb-related protein 305-like (A)	PREDICTED: myb-related protein 305-like [Pyrus x bretschneideri]	Transcription factor, Myb superfamily	GO:0005634,nucleus; GO:0003677,DNA binding; GO:0006355,regulation of transcription, DNA-templated; GO:0006351,transcription, DNA-templated	Myb-like DNA-binding domain
	gene:MD01G1090900	TF	MYB->MYB-related	3386	467	-2.857	down	K12133 MYB-related transcription factor LHY | (RefSeq) protein LHY-like (A)	PREDICTED: protein LHY-like [Malus domestica]	Zuotin and related molecular chaperones (DnaJ superfamily), contains DNA-binding domains	GO:0005634,nucleus; GO:0003700,DNA-binding transcription factor activity; GO:0044212,transcription regulatory region DNA binding; GO:0007623,circadian rhythm; GO:0048574,long-day photoperiodism, flowering; GO:0042754,negative regulation of circadian rhythm; GO:0043433,negative regulation of DNA-binding transcription factor activity; GO:0042752,regulation of circadian rhythm; GO:0006355,regulation…	Myb-like DNA-binding domain
	gene:MD02G1318400	TF	MYB->MYB-related	97	446	2.185	up	K02934 large subunit ribosomal protein L6e | (RefSeq) uncharacterized protein LOC111806995 isoform X1 (A)	PREDICTED: uncharacterized protein LOC103954913 [Pyrus x bretschneideri]	--	--	HeH/LEM domain
	gene:MD03G1017000	TF	MYB->MYB-related	129	44	-1.554	down	K02934 large subunit ribosomal protein L6e | (RefSeq) uncharacterized protein LOC111806995 isoform X1 (A)	PREDICTED: uncharacterized protein LOC103418669 [Malus domestica]	--	--	Myb-like DNA-binding domain
	gene:MD05G1341500	TF	MYB->MYB-related	3	18	2.587	up	K09422 transcription factor MYB, plant | (RefSeq) transcription factor CPC (A)	PREDICTED: MYB-like transcription factor ETC1 [Malus domestica]	--	GO:0005634,nucleus; GO:0003700,DNA-binding transcription factor activity; GO:0000981,DNA-binding transcription factor activity, RNA polymerase II-specific; GO:0043565,sequence-specific DNA binding; GO:0001135,RNA polymerase II transcription regulator recruiting activity; GO:0044212,transcription regulatory region DNA binding; GO:1900033,negative regulation of trichome patterning; GO:0006357,regul…	Myb-like DNA-binding domain
	gene:MD06G1089700	TF	MYB->MYB-related	18	0	-6.635	down	K09422 transcription factor MYB, plant | (RefSeq) transcription factor MYB21-like (A)	PREDICTED: transcription factor MYB21-like [Pyrus x bretschneideri]	Transcription factor, Myb superfamily	GO:0005634,nucleus; GO:0003677,DNA binding; GO:0006355,regulation of transcription, DNA-templated; GO:0006351,transcription, DNA-templated	Myb-like DNA-binding domain
	gene:MD06G1089800	TF	MYB->MYB-related	6	0	-5.042	down	K09422 transcription factor MYB, plant | (RefSeq) transcription factor MYB46-like (A)	Transcription factor [Morus notabilis]	Transcription factor, Myb superfamily	GO:0005634,nucleus; GO:0003700,DNA-binding transcription factor activity; GO:0000981,DNA-binding transcription factor activity, RNA polymerase II-specific; GO:0043565,sequence-specific DNA binding; GO:0001135,RNA polymerase II transcription regulator recruiting activity; GO:0044212,transcription regulatory region DNA binding; GO:0030154,cell differentiation; GO:0009834,plant-type secondary cell w…	SLIDE
	gene:MD06G1104200	TF	MYB->MYB-related	0	7	5.276	up	K09422 transcription factor MYB, plant | (RefSeq) MYB-like transcription factor ETC3 (A)	PREDICTED: MYB-like transcription factor ETC3 isoform X2 [Malus domestica]	--	GO:0005634,nucleus; GO:0003700,DNA-binding transcription factor activity; GO:0000981,DNA-binding transcription factor activity, RNA polymerase II-specific; GO:0043565,sequence-specific DNA binding; GO:0001135,RNA polymerase II transcription regulator recruiting activity; GO:0044212,transcription regulatory region DNA binding; GO:0007275,multicellular organism development; GO:0006357,regulation of…	Myb-like DNA-binding domain
	gene:MD09G1203200	TF	MYB->MYB-related	395	1069	1.436	up	K08869 aarF domain-containing kinase | (RefSeq) predicted protein (A)	uncharacterized protein LOC103443746 [Malus domestica]	--	GO:0005634,nucleus; GO:0003677,DNA binding; GO:0003700,DNA-binding transcription factor activity; GO:0046872,metal ion binding; GO:0045892,negative regulation of transcription, DNA-templated; GO:0009723,response to ethylene; GO:0009739,response to gibberellin; GO:0009744,response to sucrose; GO:0006351,transcription, DNA-templated	Myb-like DNA-binding domain
	gene:MD11G1017600	TF	MYB->MYB-related	116	55	-1.08	down	K02934 large subunit ribosomal protein L6e | (RefSeq) uncharacterized protein LOC111806995 isoform X1 (A)	PREDICTED: uncharacterized protein LOC103954069 [Pyrus x bretschneideri]	--	--	Myb/SANT-like DNA-binding domain
	gene:MD14G1180900	TF	MYB->MYB-related	302	45	-2.736	down	K09422 transcription factor MYB, plant | (RefSeq) transcription factor WER-like (A)	PREDICTED: transcription factor WER-like [Malus domestica]	Transcription factor, Myb superfamily	GO:0005634,nucleus; GO:0003677,DNA binding; GO:0003700,DNA-binding transcription factor activity; GO:0000981,DNA-binding transcription factor activity, RNA polymerase II-specific; GO:0043565,sequence-specific DNA binding; GO:0001135,RNA polymerase II transcription regulator recruiting activity; GO:0044212,transcription regulatory region DNA binding; GO:0045165,cell fate commitment; GO:0045893,pos…	Myb-like DNA-binding domain
	gene:MD14G1181000	TF	MYB->MYB-related	130	24	-2.439	down	K09422 transcription factor MYB, plant | (RefSeq) transcription factor WER-like (A)	PREDICTED: transcription factor WER-like [Malus domestica]	Transcription factor, Myb superfamily	GO:0005634,nucleus; GO:0003677,DNA binding; GO:0003700,DNA-binding transcription factor activity; GO:0000981,DNA-binding transcription factor activity, RNA polymerase II-specific; GO:0043565,sequence-specific DNA binding; GO:0001135,RNA polymerase II transcription regulator recruiting activity; GO:0044212,transcription regulatory region DNA binding; GO:0045165,cell fate commitment; GO:0045893,pos…	TRF2-interacting telomeric protein/Rap1 - C terminal domain
	gene:MD14G1243400	TF	MYB->MYB-related	70	336	2.275	up	K12133 MYB-related transcription factor LHY | (RefSeq) protein CCA1-like (A)	PREDICTED: protein REVEILLE 7-like [Malus domestica]	Zuotin and related molecular chaperones (DnaJ superfamily), contains DNA-binding domains	GO:0005634,nucleus; GO:0003677,DNA binding; GO:0003700,DNA-binding transcription factor activity; GO:0007623,circadian rhythm; GO:0006355,regulation of transcription, DNA-templated; GO:0046686,response to cadmium ion; GO:0009723,response to ethylene; GO:0009651,response to salt stress; GO:0006351,transcription, DNA-templated	Myb DNA-binding like
	gene:MD16G1083300	TF	MYB->MYB-related	23	102	2.135	up	K08869 aarF domain-containing kinase | (RefSeq) predicted protein (A)	PREDICTED: transcription factor MYB1R1 [Malus domestica]	--	GO:0005634,nucleus; GO:0003700,DNA-binding transcription factor activity; GO:0000976,transcription regulatory region sequence-specific DNA binding; GO:0008270,zinc ion binding; GO:0010252,auxin homeostasis; GO:0048527,lateral root development; GO:0048366,leaf development; GO:0010150,leaf senescence; GO:2000469,negative regulation of peroxidase activity; GO:0000122,negative regulation of transcrip…	Myb-like DNA-binding domain
	gene:MD17G1184100	TF	MYB->MYB-related	451	1271	1.496	up	K08869 aarF domain-containing kinase | (RefSeq) predicted protein (A)	MYBR domain class transcription factor [Malus domestica]	--	GO:0005634,nucleus; GO:0003677,DNA binding; GO:0003700,DNA-binding transcription factor activity; GO:0046872,metal ion binding; GO:0045892,negative regulation of transcription, DNA-templated; GO:0009723,response to ethylene; GO:0009739,response to gibberellin; GO:0009744,response to sucrose; GO:0006351,transcription, DNA-templated	Myb-like DNA-binding domain
	gene:MD17G1261100	TF	MYB->MYB-related	0	115	9.305	up	K09422 transcription factor MYB, plant | (RefSeq) MYB110b; transcription factor MYB114-like (A)	PREDICTED: uncharacterized protein LOC103405833 isoform X2 [Malus domestica]	Transcription factor, Myb superfamily	GO:0005634,nucleus; GO:0003700,DNA-binding transcription factor activity; GO:0000981,DNA-binding transcription factor activity, RNA polymerase II-specific; GO:0043565,sequence-specific DNA binding; GO:0001135,RNA polymerase II transcription regulator recruiting activity; GO:0044212,transcription regulatory region DNA binding; GO:0030154,cell differentiation; GO:0007275,multicellular organism deve…	Myb-like DNA-binding domain
	gene:MD17G1271400	TF	MYB->MYB-related	470	177	-1.412	down	K12133 MYB-related transcription factor LHY | (RefSeq) uncharacterized protein LOC112280611 (A)	PREDICTED: protein REVEILLE 1 [Pyrus x bretschneideri]	Zuotin and related molecular chaperones (DnaJ superfamily), contains DNA-binding domains	GO:0005634,nucleus; GO:0003677,DNA binding; GO:0003700,DNA-binding transcription factor activity; GO:0009851,auxin biosynthetic process; GO:0009734,auxin-activated signaling pathway; GO:0007623,circadian rhythm; GO:0010600,regulation of auxin biosynthetic process; GO:0006355,regulation of transcription, DNA-templated; GO:0006351,transcription, DNA-templated	Myb DNA-binding like
NAC	gene:MD01G1088100	TF	NAC	122	9	-3.713	down	K00521 ferric-chelate reductase [EC:1.16.1.7] | (RefSeq) ferric reduction oxidase 7, chloroplastic-like (A)	NAC2 transcription factor [Eriobotrya japonica]	--	GO:0005634,nucleus; GO:0003677,DNA binding; GO:0003700,DNA-binding transcription factor activity; GO:0010047,fruit dehiscence; GO:0009834,plant-type secondary cell wall biogenesis; GO:0045893,positive regulation of transcription, DNA-templated; GO:0006351,transcription, DNA-templated	No apical meristem (NAM) protein
	gene:MD01G1088300	TF	NAC	39	1	-5.87	down	K00521 ferric-chelate reductase [EC:1.16.1.7] | (RefSeq) ferric reduction oxidase 7, chloroplastic-like (A)	PREDICTED: NAC domain-containing protein 43-like [Malus domestica]	--	GO:0005634,nucleus; GO:0003677,DNA binding; GO:0003700,DNA-binding transcription factor activity; GO:0010047,fruit dehiscence; GO:0009834,plant-type secondary cell wall biogenesis; GO:0045893,positive regulation of transcription, DNA-templated; GO:0006351,transcription, DNA-templated	No apical meristem (NAM) protein
	gene:MD01G1093200	TF	NAC	131	58	-1.184	down	K00521 ferric-chelate reductase [EC:1.16.1.7] | (RefSeq) ferric reduction oxidase 7, chloroplastic-like (A)	PREDICTED: NAC domain-containing protein 62-like [Malus domestica]	--	GO:0005789,endoplasmic reticulum membrane; GO:0016021,integral component of membrane; GO:0005634,nucleus; GO:0005886,plasma membrane; GO:0005516,calmodulin binding; GO:0003700,DNA-binding transcription factor activity; GO:0044212,transcription regulatory region DNA binding; GO:0071470,cellular response to osmotic stress; GO:0045892,negative regulation of transcription, DNA-templated; GO:1900426,p…	No apical meristem (NAM) protein
	gene:MD01G1093700	TF	NAC	101	233	1.216	up	K00521 ferric-chelate reductase [EC:1.16.1.7] | (RefSeq) ferric reduction oxidase 7, chloroplastic-like (A)	PREDICTED: protein NTM1-like 9 [Malus domestica]	--	GO:0005789,endoplasmic reticulum membrane; GO:0016021,integral component of membrane; GO:0005634,nucleus; GO:0005886,plasma membrane; GO:0005516,calmodulin binding; GO:0003700,DNA-binding transcription factor activity; GO:0044212,transcription regulatory region DNA binding; GO:0071470,cellular response to osmotic stress; GO:0045892,negative regulation of transcription, DNA-templated; GO:1900426,p…	No apical meristem (NAM) protein
	gene:MD01G1094200	TF	NAC	0	4	4.432	up	K00521 ferric-chelate reductase [EC:1.16.1.7] | (RefSeq) ferric reduction oxidase 7, chloroplastic-like (A)	PREDICTED: NAC domain-containing protein 14-like [Pyrus x bretschneideri]	--	GO:0016021,integral component of membrane; GO:0005634,nucleus; GO:0003677,DNA binding; GO:0003700,DNA-binding transcription factor activity; GO:0006351,transcription, DNA-templated	No apical meristem (NAM) protein
	gene:MD02G1068700	TF	NAC	17	5	-1.9	down	K00521 ferric-chelate reductase [EC:1.16.1.7] | (RefSeq) ferric reduction oxidase 7, chloroplastic-like (A)	PREDICTED: uncharacterized protein LOC103943930 isoform X2 [Pyrus x bretschneideri]	--	GO:0005634,nucleus; GO:0003700,DNA-binding transcription factor activity; GO:0044212,transcription regulatory region DNA binding; GO:0071555,cell wall organization; GO:0007275,multicellular organism development; GO:0045893,positive regulation of transcription, DNA-templated; GO:1905177,tracheary element differentiation; GO:0006351,transcription, DNA-templated	No apical meristem (NAM) protein
	gene:MD03G1148500	TF	NAC	1	16	4.583	up	K00521 ferric-chelate reductase [EC:1.16.1.7] | (RefSeq) ferric reduction oxidase 7, chloroplastic-like (A)	PREDICTED: NAC domain-containing protein 90-like [Malus domestica]	--	GO:0005634,nucleus; GO:0003677,DNA binding; GO:0003700,DNA-binding transcription factor activity; GO:0006351,transcription, DNA-templated	No apical meristem (NAM) protein
	gene:MD03G1222700	TF	NAC	2486	5310	1.096	up	K00521 ferric-chelate reductase [EC:1.16.1.7] | (RefSeq) ferric reduction oxidase 7, chloroplastic-like (A)	PREDICTED: NAC domain-containing protein 72-like [Malus domestica]	--	GO:0005634,nucleus; GO:0003677,DNA binding; GO:0006355,regulation of transcription, DNA-templated; GO:0006351,transcription, DNA-templated	No apical meristem (NAM) protein
	gene:MD05G1030600	TF	NAC	1	9	2.611	up	K12862 pleiotropic regulator 1 | (RefSeq) uncharacterized protein LOC104215049 (A)	PREDICTED: NAC domain-containing protein 41-like [Pyrus x bretschneideri]	--	GO:0005634,nucleus; GO:0003677,DNA binding; GO:0003700,DNA-binding transcription factor activity; GO:0090603,sieve element differentiation; GO:0090602,sieve element enucleation; GO:0006351,transcription, DNA-templated	No apical meristem (NAM) protein
	gene:MD05G1258300	TF	NAC	10	1	-3.993	down	K00521 ferric-chelate reductase [EC:1.16.1.7] | (RefSeq) ferric reduction oxidase 7, chloroplastic-like (A)	PREDICTED: transcription factor JUNGBRUNNEN 1-like [Malus domestica]	--	GO:0005634,nucleus; GO:0003677,DNA binding; GO:0003700,DNA-binding transcription factor activity; GO:0009718,anthocyanin-containing compound biosynthetic process; GO:0010120,camalexin biosynthetic process; GO:0042538,hyperosmotic salinity response; GO:0010150,leaf senescence; GO:1900056,negative regulation of leaf senescence; GO:0006561,proline biosynthetic process; GO:0006351,transcription, DNA-…	No apical meristem (NAM) protein
	gene:MD05G1309700	TF	NAC	37	5	-2.974	down	--	PREDICTED: NAC domain-containing protein 73 [Malus domestica]	--	GO:0005634,nucleus; GO:0003700,DNA-binding transcription factor activity; GO:0043565,sequence-specific DNA binding; GO:0044212,transcription regulatory region DNA binding; GO:0045893,positive regulation of transcription, DNA-templated; GO:2000652,regulation of secondary cell wall biogenesis; GO:0006351,transcription, DNA-templated	zinc-ribbon domain
	gene:MD05G1321800	TF	NAC	3168	1425	-1.153	down	K00521 ferric-chelate reductase [EC:1.16.1.7] | (RefSeq) ferric reduction oxidase 7, chloroplastic-like (A)	NAC transcription factor 25-like [Malus domestica]	--	GO:0005634,nucleus; GO:0003677,DNA binding; GO:0003700,DNA-binding transcription factor activity; GO:0009793,embryo development ending in seed dormancy; GO:0006351,transcription, DNA-templated	No apical meristem (NAM) protein
	gene:MD06G1121400	TF	NAC	2094	392	-2.416	down	K00521 ferric-chelate reductase [EC:1.16.1.7] | (RefSeq) ferric reduction oxidase 7, chloroplastic-like (A)	NAC domain-containing protein 43-like [Malus domestica]	--	GO:0005634,nucleus; GO:0003677,DNA binding; GO:0003700,DNA-binding transcription factor activity; GO:0010047,fruit dehiscence; GO:0009834,plant-type secondary cell wall biogenesis; GO:0045893,positive regulation of transcription, DNA-templated; GO:0006351,transcription, DNA-templated	No apical meristem (NAM) protein
	gene:MD06G1216500	TF	NAC	9	1	-2.68	down	K00521 ferric-chelate reductase [EC:1.16.1.7] | (RefSeq) ferric reduction oxidase 7, chloroplastic-like (A)	PREDICTED: protein CUP-SHAPED COTYLEDON 1 [Malus domestica]	--	GO:0005634,nucleus; GO:0003677,DNA binding; GO:0003700,DNA-binding transcription factor activity; GO:0090691,formation of plant organ boundary; GO:0048366,leaf development; GO:0010072,primary shoot apical meristem specification; GO:0090709,regulation of timing of plant organ formation; GO:0010223,secondary shoot formation; GO:0006351,transcription, DNA-templated	No apical meristem (NAM) protein
	gene:MD07G1158300	TF	NAC	4	0	-4.374	down	K00521 ferric-chelate reductase [EC:1.16.1.7] | (RefSeq) ferric reduction oxidase 7, chloroplastic-like (A)	PREDICTED: NAC domain-containing protein 43-like [Malus domestica]	--	GO:0005634,nucleus; GO:0003677,DNA binding; GO:0003700,DNA-binding transcription factor activity; GO:0010047,fruit dehiscence; GO:0009834,plant-type secondary cell wall biogenesis; GO:0045893,positive regulation of transcription, DNA-templated; GO:0006351,transcription, DNA-templated	No apical meristem (NAM) protein
	gene:MD07G1162700	TF	NAC	77	181	1.23	up	K00521 ferric-chelate reductase [EC:1.16.1.7] | (RefSeq) ferric reduction oxidase 7, chloroplastic-like (A)	PREDICTED: NAC domain-containing protein 68-like [Malus domestica]	--	GO:0005789,endoplasmic reticulum membrane; GO:0016021,integral component of membrane; GO:0005634,nucleus; GO:0005886,plasma membrane; GO:0005516,calmodulin binding; GO:0003700,DNA-binding transcription factor activity; GO:0044212,transcription regulatory region DNA binding; GO:0071470,cellular response to osmotic stress; GO:0045892,negative regulation of transcription, DNA-templated; GO:1900426,p…	No apical meristem (NAM) protein
	gene:MD07G1163700	TF	NAC	47	138	1.539	up	K00521 ferric-chelate reductase [EC:1.16.1.7] | (RefSeq) ferric reduction oxidase 7, chloroplastic-like (A)	PREDICTED: NAC domain-containing protein 69-like isoform X1 [Malus domestica]	--	GO:0016021,integral component of membrane; GO:0005634,nucleus; GO:0005886,plasma membrane; GO:0003677,DNA binding; GO:0003700,DNA-binding transcription factor activity; GO:0045893,positive regulation of transcription, DNA-templated; GO:0006351,transcription, DNA-templated	No apical meristem (NAM) protein
	gene:MD08G1222300	TF	NAC	4	0	-4.429	down	K00521 ferric-chelate reductase [EC:1.16.1.7] | (RefSeq) ferric reduction oxidase 7, chloroplastic-like (A)	PREDICTED: LOW QUALITY PROTEIN: NAC domain-containing protein 104-like [Malus domestica]	--	GO:0005634,nucleus; GO:0003677,DNA binding; GO:0003700,DNA-binding transcription factor activity; GO:0043067,regulation of programmed cell death; GO:0048367,shoot system development; GO:0006351,transcription, DNA-templated; GO:0010089,xylem development	No apical meristem (NAM) protein
	gene:MD08G1232800	TF	NAC	52	3	-4.275	down	K00521 ferric-chelate reductase [EC:1.16.1.7] | (RefSeq) ferric reduction oxidase 7, chloroplastic-like (A)	PREDICTED: NAC domain-containing protein 43-like [Malus domestica]	--	GO:0005634,nucleus; GO:0003677,DNA binding; GO:0003700,DNA-binding transcription factor activity; GO:0010047,fruit dehiscence; GO:0009834,plant-type secondary cell wall biogenesis; GO:0045893,positive regulation of transcription, DNA-templated; GO:0006351,transcription, DNA-templated	No apical meristem (NAM) protein
	gene:MD09G1023600	TF	NAC	12	31	1.326	up	--	PREDICTED: NAC domain-containing protein 8-like [Pyrus x bretschneideri]	--	GO:0005634,nucleus; GO:0003700,DNA-binding transcription factor activity; GO:0043565,sequence-specific DNA binding; GO:0000077,DNA damage checkpoint; GO:0040020,regulation of meiotic nuclear division; GO:0010332,response to gamma radiation; GO:0006351,transcription, DNA-templated	No apical meristem (NAM) protein
	gene:MD09G1053700	TF	NAC	35	180	2.358	up	K00521 ferric-chelate reductase [EC:1.16.1.7] | (RefSeq) ferric reduction oxidase 7, chloroplastic-like (A)	NAC domain protein [Malus domestica]	--	GO:0005634,nucleus; GO:0003677,DNA binding; GO:0003700,DNA-binding transcription factor activity; GO:0006351,transcription, DNA-templated	No apical meristem (NAM) protein
	gene:MD11G1167900	TF	NAC	4	20	2.334	up	K00521 ferric-chelate reductase [EC:1.16.1.7] | (RefSeq) ferric reduction oxidase 7, chloroplastic-like (A)	PREDICTED: NAC domain-containing protein 90-like [Malus domestica]	--	GO:0005634,nucleus; GO:0003677,DNA binding; GO:0003700,DNA-binding transcription factor activity; GO:0006351,transcription, DNA-templated	No apical meristem (NAM) protein
	gene:MD11G1239900	TF	NAC	1808	808	-1.162	down	K00521 ferric-chelate reductase [EC:1.16.1.7] | (RefSeq) ferric reduction oxidase 7, chloroplastic-like (A)	PREDICTED: NAC transcription factor 56-like [Malus domestica]	--	GO:0005634,nucleus; GO:0003700,DNA-binding transcription factor activity; GO:0044212,transcription regulatory region DNA binding; GO:0080060,integument development; GO:0045995,regulation of embryonic development; GO:0009753,response to jasmonic acid; GO:0048317,seed morphogenesis; GO:0006351,transcription, DNA-templated	No apical meristem (NAM) protein
	gene:MD12G1000800	TF	NAC	762	1601	1.071	up	K00521 ferric-chelate reductase [EC:1.16.1.7] | (RefSeq) ferric reduction oxidase 7, chloroplastic-like (A)	PREDICTED: NAC domain-containing protein 18-like [Pyrus x bretschneideri]	--	GO:0005634,nucleus; GO:0003700,DNA-binding transcription factor activity; GO:0043565,sequence-specific DNA binding; GO:0009793,embryo development ending in seed dormancy; GO:0010365,positive regulation of ethylene biosynthetic process; GO:0009413,response to flooding; GO:0006351,transcription, DNA-templated	No apical meristem (NAM) protein
	gene:MD12G1001200	TF	NAC	10	24	1.234	up	K00521 ferric-chelate reductase [EC:1.16.1.7] | (RefSeq) ferric reduction oxidase 7, chloroplastic-like (A)	PREDICTED: NAC domain-containing protein 79-like [Malus domestica]	--	GO:0005737,cytoplasm; GO:0005634,nucleus; GO:0003677,DNA binding; GO:0003700,DNA-binding transcription factor activity; GO:0006351,transcription, DNA-templated	No apical meristem (NAM) protein
	gene:MD14G1001000	TF	NAC	246	58	-2.089	down	K00521 ferric-chelate reductase [EC:1.16.1.7] | (RefSeq) ferric reduction oxidase 7, chloroplastic-like (A)	NAC transcription factor 29 [Malus domestica]	--	GO:0005634,nucleus; GO:0003700,DNA-binding transcription factor activity; GO:0043565,sequence-specific DNA binding; GO:0009793,embryo development ending in seed dormancy; GO:0010365,positive regulation of ethylene biosynthetic process; GO:0009413,response to flooding; GO:0006351,transcription, DNA-templated	No apical meristem (NAM) protein
	gene:MD14G1137900	TF	NAC	137	9	-3.973	down	K00521 ferric-chelate reductase [EC:1.16.1.7] | (RefSeq) ferric reduction oxidase 7, chloroplastic-like (A)	NAC domain-containing protein 43-like [Malus domestica]	--	GO:0005634,nucleus; GO:0003677,DNA binding; GO:0003700,DNA-binding transcription factor activity; GO:0010047,fruit dehiscence; GO:0009834,plant-type secondary cell wall biogenesis; GO:0045893,positive regulation of transcription, DNA-templated; GO:0006351,transcription, DNA-templated	No apical meristem (NAM) protein
	gene:MD15G1100100	TF	NAC	40	19	-1.077	down	K00521 ferric-chelate reductase [EC:1.16.1.7] | (RefSeq) ferric reduction oxidase 7, chloroplastic-like (A)	PREDICTED: NAC domain-containing protein 100-like isoform X2 [Malus domestica]	--	GO:0005634,nucleus; GO:0003677,DNA binding; GO:0003700,DNA-binding transcription factor activity; GO:0090691,formation of plant organ boundary; GO:0048366,leaf development; GO:0010072,primary shoot apical meristem specification; GO:0090709,regulation of timing of plant organ formation; GO:0010223,secondary shoot formation; GO:0006351,transcription, DNA-templated	No apical meristem (NAM) protein
	gene:MD15G1415700	TF	NAC	1264	479	-1.398	down	K00521 ferric-chelate reductase [EC:1.16.1.7] | (RefSeq) ferric reduction oxidase 7, chloroplastic-like (A)	NAC domain-containing protein 104-like [Malus domestica]	--	GO:0005634,nucleus; GO:0003677,DNA binding; GO:0003700,DNA-binding transcription factor activity; GO:0043067,regulation of programmed cell death; GO:0048367,shoot system development; GO:0006351,transcription, DNA-templated; GO:0010089,xylem development	No apical meristem (NAM) protein
	gene:MD16G1277000	TF	NAC	1	8	2.668	up	K00521 ferric-chelate reductase [EC:1.16.1.7] | (RefSeq) ferric reduction oxidase 7, chloroplastic-like (A)	PREDICTED: NAC domain-containing protein 86-like [Malus domestica]	--	GO:0005634,nucleus; GO:0003700,DNA-binding transcription factor activity; GO:0043565,sequence-specific DNA binding; GO:0008283,cell proliferation; GO:0071365,cellular response to auxin stimulus; GO:0006351,transcription, DNA-templated	No apical meristem (NAM) protein
	gene:MD17G1051600	TF	NAC	125	330	1.401	up	K00521 ferric-chelate reductase [EC:1.16.1.7] | (RefSeq) ferric reduction oxidase 7, chloroplastic-like (A)	PREDICTED: NAC domain-containing protein 100 [Malus domestica]	--	GO:0005634,nucleus; GO:0003677,DNA binding; GO:0003700,DNA-binding transcription factor activity; GO:0006351,transcription, DNA-templated	No apical meristem (NAM) protein
NF-YC	gene:MD06G1141200	TF	NF-Y->NF-YC	126	294	1.223	up	K08066 nuclear transcription factor Y, gamma | (RefSeq) nuclear transcription factor Y subunit C-4 (A)	PREDICTED: nuclear transcription factor Y subunit C-1-like [Malus domestica]	CCAAT-binding factor, subunit C (HAP5)	GO:0005829,cytosol; GO:0005634,nucleus; GO:0003677,DNA binding; GO:0003700,DNA-binding transcription factor activity; GO:0046982,protein heterodimerization activity; GO:0009738,abscisic acid-activated signaling pathway; GO:0009740,gibberellic acid mediated signaling pathway; GO:2000905,negative regulation of starch metabolic process; GO:2000306,positive regulation of photomorphogenesis; GO:005124…	Core histone H2A/H2B/H3/H4
OFP	gene:MD03G1262500	TF	OFP	16	3	-2.536	down	--	PREDICTED: transcription repressor OFP12-like [Pyrus x bretschneideri]	--	GO:0005634,nucleus; GO:0045892,negative regulation of transcription, DNA-templated; GO:0006351,transcription, DNA-templated	Transcriptional repressor, ovate
	gene:MD11G1172500	TF	OFP	90	43	-1.087	down	K01870 isoleucyl-tRNA synthetase [EC:6.1.1.5] | (RefSeq) hypothetical protein (A)	PREDICTED: transcription repressor OFP4-like [Pyrus x bretschneideri]	--	GO:0005634,nucleus; GO:0045892,negative regulation of transcription, DNA-templated; GO:0006351,transcription, DNA-templated	Transcriptional repressor, ovate
	gene:MD11G1283200	TF	OFP	1	19	4.872	up	--	PREDICTED: transcription repressor OFP12-like [Malus domestica]	--	GO:0005634,nucleus; GO:0045892,negative regulation of transcription, DNA-templated; GO:0006351,transcription, DNA-templated	Transcriptional repressor, ovate
	gene:MD14G1035600	TF	OFP	9	2	-2.434	down	--	PREDICTED: transcription repressor OFP15 [Malus domestica]	--	GO:0005634,nucleus; GO:0045892,negative regulation of transcription, DNA-templated; GO:0006351,transcription, DNA-templated	Transcriptional repressor, ovate
Others	gene:MD02G1128300	TR	Others	145	46	-1.66	down	K14489 arabidopsis histidine kinase 2/3/4 (cytokinin receptor) [EC:2.7.13.3] | (RefSeq) histidine kinase 4-like (A)	PREDICTED: LOW QUALITY PROTEIN: histidine kinase 1-like [Malus domestica]	Sensory transduction histidine kinase	GO:0016021,integral component of membrane; GO:0005622,intracellular; GO:0005886,plasma membrane; GO:0009927,histidine phosphotransfer kinase activity; GO:0005034,osmosensor activity; GO:0000155,phosphorelay sensor kinase activity; GO:0009738,abscisic acid-activated signaling pathway; GO:0006970,response to osmotic stress; GO:0009414,response to water deprivation; GO:0010431,seed maturation; GO:00…	Cache domain
	gene:MD03G1059900	TR	Others	1	8	3.749	up	K12135 zinc finger protein CONSTANS | (RefSeq) zinc finger protein CONSTANS isoform X2 (A)	PREDICTED: zinc finger protein CONSTANS-LIKE 7-like isoform X2 [Malus domestica]	GATA-4/5/6 transcription factors	GO:0009507,chloroplast; GO:0005634,nucleus; GO:0045036,protein targeting to chloroplast; GO:0006355,regulation of transcription, DNA-templated	CCT motif
	gene:MD03G1105500	TR	Others	47	15	-1.659	down	K03539 ribonuclease P/MRP protein subunit RPP1 [EC:3.1.26.5] | (RefSeq) uncharacterized LOC105046161 (A)	PREDICTED: uncharacterized protein LOC103421700 [Malus domestica]	--	GO:0005634,nucleus; GO:0003677,DNA binding; GO:0003700,DNA-binding transcription factor activity; GO:0042802,identical protein binding; GO:0008270,zinc ion binding; GO:0009909,regulation of flower development; GO:0009416,response to light stimulus; GO:0006351,transcription, DNA-templated	CCT motif
	gene:MD03G1247700	TR	Others	211	540	1.349	up	K19720 collagen, type III, alpha | (RefSeq) predicted protein (A)	PREDICTED: B-box zinc finger protein 22 [Malus domestica]	--	GO:0005634,nucleus; GO:0000989,NA; GO:0008270,zinc ion binding; GO:0006355,regulation of transcription, DNA-templated; GO:0006351,transcription, DNA-templated	Cytoplasmic polyadenylation element-binding protein ZZ domain
	gene:MD05G1182700	TR	Others	177	39	-2.173	down	K19691 osomolarity two-component system, sensor histidine kinase NIK1 [EC:2.7.13.3] | (RefSeq) PRR3; pseudo response regulator (A)	PREDICTED: two-component response regulator ARR22 [Malus domestica]	Sensory transduction histidine kinase	GO:0005737,cytoplasm; GO:0005634,nucleus; GO:0000156,phosphorelay response regulator activity; GO:0101006,protein histidine phosphatase activity; GO:0009736,cytokinin-activated signaling pathway; GO:0006355,regulation of transcription, DNA-templated; GO:0006351,transcription, DNA-templated	Response regulator receiver domain
	gene:MD06G1182400	TR	Others	27	76	1.477	up	K14492 two-component response regulator ARR-A family | (RefSeq) two-component response regulator ARR5-like (A)	PREDICTED: two-component response regulator ARR5-like [Malus domestica]	GATA-4/5/6 transcription factors	GO:0005634,nucleus; GO:0000156,phosphorelay response regulator activity; GO:0009736,cytokinin-activated signaling pathway; GO:0006355,regulation of transcription, DNA-templated; GO:0009735,response to cytokinin; GO:0006351,transcription, DNA-templated	Response regulator receiver domain
	gene:MD09G1099500	TR	Others	100	22	-2.182	down	K19939 Rab effector Noc2 | (RefSeq) POPTRDRAFT_568988; hypothetical protein (A)	PREDICTED: zinc finger protein CONSTANS-LIKE 2-like [Pyrus x bretschneideri]	--	GO:0005634,nucleus; GO:0003700,DNA-binding transcription factor activity; GO:0030674,protein binding, bridging; GO:0008270,zinc ion binding; GO:0007623,circadian rhythm; GO:0009909,regulation of flower development; GO:0006355,regulation of transcription, DNA-templated; GO:0010224,response to UV-B	B-box zinc finger
	gene:MD09G1161200	TR	Others	77	155	1.014	up	K09667 protein O-GlcNAc transferase [EC:2.4.1.255] | (RefSeq) probable UDP-N-acetylglucosamine--peptide N-acetylglucosaminyltransferase SPINDLY (A)	COL domain class transcription factor [Malus domestica]	--	GO:0005634,nucleus; GO:0003700,DNA-binding transcription factor activity; GO:0030674,protein binding, bridging; GO:0008270,zinc ion binding; GO:0007623,circadian rhythm; GO:0009909,regulation of flower development; GO:0006355,regulation of transcription, DNA-templated; GO:0010224,response to UV-B	--
	gene:MD09G1251100	TR	Others	0	15	6.352	up	K19720 collagen, type III, alpha | (RefSeq) predicted protein (A)	PREDICTED: B-box zinc finger protein 24-like [Pyrus x bretschneideri]	--	GO:0005634,nucleus; GO:0003677,DNA binding; GO:0003700,DNA-binding transcription factor activity; GO:0003712,transcription coregulator activity; GO:0008270,zinc ion binding; GO:0048573,photoperiodism, flowering; GO:0006355,regulation of transcription, DNA-templated; GO:0080167,response to karrikin; GO:0009416,response to light stimulus; GO:0006351,transcription, DNA-templated; GO:0010228,vegetati…	Cytoplasmic polyadenylation element-binding protein ZZ domain
	gene:MD11G1063100	TR	Others	1	14	4.403	up	K12135 zinc finger protein CONSTANS | (RefSeq) zinc finger protein CONSTANS isoform X2 (A)	PREDICTED: protein CHLOROPLAST IMPORT APPARATUS 2-like [Malus domestica]	GATA-4/5/6 transcription factors	GO:0009507,chloroplast; GO:0005634,nucleus; GO:0045036,protein targeting to chloroplast; GO:0006355,regulation of transcription, DNA-templated	CCT motif
	gene:MD13G1220700	TR	Others	7	1	-3.363	down	K22377 E3 ubiquitin-protein ligase listerin [EC:2.3.2.27] | (RefSeq) hypothetical protein (A)	PREDICTED: serine/threonine-protein kinase phg2-like isoform X1 [Pyrus x bretschneideri]	--	GO:0005634,nucleus; GO:0003677,DNA binding; GO:0009908,flower development; GO:0048579,negative regulation of long-day photoperiodism, flowering; GO:0006355,regulation of transcription, DNA-templated; GO:0006351,transcription, DNA-templated	CCT motif
	gene:MD13G1239300	TR	Others	167	893	2.425	up	K12129 pseudo-response regulator 7 | (RefSeq) two-component response regulator-like APRR7 isoform X1 (A)	PREDICTED: protein CHLOROPLAST IMPORT APPARATUS 2-like [Malus domestica]	GATA-4/5/6 transcription factors	GO:0009507,chloroplast; GO:0005634,nucleus; GO:0045036,protein targeting to chloroplast; GO:0006355,regulation of transcription, DNA-templated	CCT motif
	gene:MD15G1346400	TR	Others	7	31	2.166	up	K14492 two-component response regulator ARR-A family | (RefSeq) two-component response regulator ORR9-like (A)	PREDICTED: two-component response regulator ORR9-like isoform X2 [Malus domestica]	GATA-4/5/6 transcription factors	GO:0005622,intracellular; GO:0009736,cytokinin-activated signaling pathway; GO:0000160,phosphorelay signal transduction system; GO:0006355,regulation of transcription, DNA-templated; GO:0006351,transcription, DNA-templated	Response regulator receiver domain
	gene:MD16G1084400	TR	Others	3	23	2.893	up	K14492 two-component response regulator ARR-A family | (RefSeq) ARR3, ARR4; two-component response regulator ARR5 (A)	PREDICTED: two-component response regulator ARR5 [Malus domestica]	GATA-4/5/6 transcription factors	GO:0005737,cytoplasm; GO:0005634,nucleus; GO:0000156,phosphorelay response regulator activity; GO:0007623,circadian rhythm; GO:0009736,cytokinin-activated signaling pathway; GO:0000160,phosphorelay signal transduction system; GO:0010161,red light signaling pathway; GO:0006355,regulation of transcription, DNA-templated; GO:0009735,response to cytokinin; GO:0010114,response to red light; GO:0006351…	Response regulator receiver domain
	gene:MD16G1248400	TR	Others	85	1099	3.71	up	K12130 pseudo-response regulator 5 | (RefSeq) two-component response regulator-like PRR95 (A)	PREDICTED: protein CHLOROPLAST IMPORT APPARATUS 2-like isoform X1 [Malus domestica]	GATA-4/5/6 transcription factors	GO:0009507,chloroplast; GO:0005634,nucleus; GO:0045036,protein targeting to chloroplast; GO:0006355,regulation of transcription, DNA-templated	CCT motif
	gene:MD17G1119500	TR	Others	127	1025	3.015	up	K12135 zinc finger protein CONSTANS | (RefSeq) zinc finger protein CONSTANS-like (A)	zinc finger protein CONSTANS-LIKE 9-like [Malus domestica]	--	GO:0005634,nucleus; GO:0003700,DNA-binding transcription factor activity; GO:0008270,zinc ion binding; GO:0007623,circadian rhythm; GO:0048579,negative regulation of long-day photoperiodism, flowering; GO:0006355,regulation of transcription, DNA-templated	B-box zinc finger
	gene:MD17G1243400	TR	Others	236	1928	3.041	up	K19720 collagen, type III, alpha | (RefSeq) predicted protein (A)	COL domain class transcription factor [Malus domestica]	--	GO:0005634,nucleus; GO:0003677,DNA binding; GO:0003700,DNA-binding transcription factor activity; GO:0003712,transcription coregulator activity; GO:0008270,zinc ion binding; GO:0048573,photoperiodism, flowering; GO:0006355,regulation of transcription, DNA-templated; GO:0080167,response to karrikin; GO:0009416,response to light stimulus; GO:0006351,transcription, DNA-templated; GO:0010228,vegetati…	Cytoplasmic polyadenylation element-binding protein ZZ domain
PHD	gene:MD11G1071500	TR	PHD	28	57	1.027	up	K00232 acyl-CoA oxidase [EC:1.3.3.6] | (RefSeq) uncharacterized protein LOC107952742 isoform X1 (A)	PREDICTED: uncharacterized protein LOC103429947 [Malus domestica]	--	GO:0005634,nucleus; GO:0009506,plasmodesma; GO:0010385,double-stranded methylated DNA binding; GO:0004402,histone acetyltransferase activity; GO:0042393,histone binding; GO:0046872,metal ion binding; GO:0044154,histone H3-K14 acetylation; GO:0043971,histone H3-K18 acetylation; GO:0043972,histone H3-K23 acetylation; GO:0044030,regulation of DNA methylation; GO:0006355,regulation of transcription, …	PHD/FYVE-zinc-finger like domain
Pseudo ARR-B	gene:MD01G1088900	TR	Pseudo ARR-B	1770	330	-2.424	down	K12130 pseudo-response regulator 5 | (RefSeq) two-component response regulator-like PRR95 (A)	PREDICTED: LOW QUALITY PROTEIN: two-component response regulator-like PRR95 [Malus domestica]	GATA-4/5/6 transcription factors	GO:0005634,nucleus; GO:0000160,phosphorelay signal transduction system; GO:0006355,regulation of transcription, DNA-templated; GO:0048511,rhythmic process; GO:0006351,transcription, DNA-templated	CCT motif
	gene:MD01G1228200	TR	Pseudo ARR-B	845	212	-2.002	down	K12130 pseudo-response regulator 5 | (RefSeq) two-component response regulator-like APRR5 isoform X1 (A)	PREDICTED: two-component response regulator-like APRR5 isoform X1 [Pyrus x bretschneideri]	GATA-4/5/6 transcription factors	GO:0005634,nucleus; GO:0000160,phosphorelay signal transduction system; GO:0006355,regulation of transcription, DNA-templated; GO:0048511,rhythmic process; GO:0006351,transcription, DNA-templated	CCT motif
	gene:MD04G1113200	TR	Pseudo ARR-B	262	49	-2.428	down	K12129 pseudo-response regulator 7 | (RefSeq) two-component response regulator-like APRR7 isoform X1 (A)	PREDICTED: two-component response regulator-like APRR7 isoform X1 [Pyrus x bretschneideri]	GATA-4/5/6 transcription factors	GO:0005634,nucleus; GO:0000160,phosphorelay signal transduction system; GO:0006355,regulation of transcription, DNA-templated; GO:0048511,rhythmic process; GO:0006351,transcription, DNA-templated	CCT motif
	gene:MD12G1128600	TR	Pseudo ARR-B	1851	715	-1.375	down	K12129 pseudo-response regulator 7 | (RefSeq) two-component response regulator-like APRR7 isoform X1 (A)	PREDICTED: two-component response regulator-like APRR7 isoform X1 [Pyrus x bretschneideri]	GATA-4/5/6 transcription factors	GO:0005739,mitochondrion; GO:0005634,nucleus; GO:0003677,DNA binding; GO:0007623,circadian rhythm; GO:0045892,negative regulation of transcription, DNA-templated; GO:0000160,phosphorelay signal transduction system; GO:0010017,red or far-red light signaling pathway; GO:0006355,regulation of transcription, DNA-templated; GO:0006351,transcription, DNA-templated	CCT motif
S1Fa-like	gene:MD13G1116600	TF	S1Fa-like	268	134	-1.002	down	K04733 interleukin-1 receptor-associated kinase 4 [EC:2.7.11.1] | (RefSeq) receptor protein kinase-like protein ZAR1 (A)	PREDICTED: probable inactive leucine-rich repeat receptor-like protein kinase At1g66830 [Malus domestica]	--	GO:0009507,chloroplast; GO:0009570,chloroplast stroma; GO:0016021,integral component of membrane; GO:0009505,plant-type cell wall; GO:0005886,plasma membrane; GO:0090406,pollen tube; GO:0005524,ATP binding; GO:0016301,kinase activity; GO:0004674,protein serine/threonine kinase activity; GO:0046777,protein autophosphorylation; GO:0010070,zygote asymmetric cell division; GO:0010069,zygote asymmetri…	DNA binding protein S1FA
SBP	gene:MD11G1251800	TF	SBP	45	20	-1.199	down	K13415 protein brassinosteroid insensitive 1 [EC:2.7.10.1 2.7.11.1] | (RefSeq) uncharacterized LOC103401427 (A)	SPL domain class transcription factor [Malus domestica]	--	GO:0005737,cytoplasm; GO:0005634,nucleus; GO:0003677,DNA binding; GO:0003700,DNA-binding transcription factor activity; GO:0046872,metal ion binding; GO:0006355,regulation of transcription, DNA-templated; GO:0010321,regulation of vegetative phase change; GO:0006351,transcription, DNA-templated	SBP domain
	gene:MD13G1059500	TF	SBP	8	30	1.864	up	K13415 protein brassinosteroid insensitive 1 [EC:2.7.10.1 2.7.11.1] | (RefSeq) uncharacterized LOC103401427 (A)	PREDICTED: squamosa promoter-binding-like protein 6 [Malus domestica]	--	GO:0005634,nucleus; GO:0003677,DNA binding; GO:0003700,DNA-binding transcription factor activity; GO:0046872,metal ion binding; GO:0042742,defense response to bacterium; GO:0010468,regulation of gene expression; GO:0006355,regulation of transcription, DNA-templated; GO:0006351,transcription, DNA-templated	SBP domain
	gene:MD13G1175800	TF	SBP	1078	428	-1.333	down	K13415 protein brassinosteroid insensitive 1 [EC:2.7.10.1 2.7.11.1] | (RefSeq) uncharacterized LOC103401427 (A)	PREDICTED: squamosa promoter-binding-like protein 7 [Pyrus x bretschneideri]	--	GO:0016607,nuclear speck; GO:0003677,DNA binding; GO:0046872,metal ion binding; GO:0042803,protein homodimerization activity; GO:0035874,cellular response to copper ion starvation; GO:0048638,regulation of developmental growth; GO:0006355,regulation of transcription, DNA-templated; GO:0006351,transcription, DNA-templated	SBP domain
	gene:MD14G1060200	TF	SBP	19	49	1.388	up	K13415 protein brassinosteroid insensitive 1 [EC:2.7.10.1 2.7.11.1] | (RefSeq) uncharacterized LOC103401427 (A)	PREDICTED: squamosa promoter-binding-like protein 9 [Malus domestica]	--	GO:0005634,nucleus; GO:0003677,DNA binding; GO:0046872,metal ion binding; GO:0006355,regulation of transcription, DNA-templated; GO:0006351,transcription, DNA-templated	SBP domain
	gene:MD16G1122000	TF	SBP	16	83	2.387	up	K13415 protein brassinosteroid insensitive 1 [EC:2.7.10.1 2.7.11.1] | (RefSeq) uncharacterized LOC103401427 (A)	PREDICTED: teosinte glume architecture 1-like [Malus domestica]	--	GO:0005634,nucleus; GO:0003677,DNA binding; GO:0046872,metal ion binding	SBP domain
SET	gene:MD05G1244800	TR	SET	4	15	1.889	up	--	PREDICTED: protein PLASTID TRANSCRIPTIONALLY ACTIVE 14-like isoform X1 [Malus domestica]	--	GO:0009507,chloroplast; GO:0009534,chloroplast thylakoid; GO:0009295,nucleoid; GO:0009508,plastid chromosome; GO:0000427,plastid-encoded plastid RNA polymerase complex; GO:0016279,protein-lysine N-methyltransferase activity; GO:0009658,chloroplast organization; GO:0018026,peptidyl-lysine monomethylation; GO:0006355,regulation of transcription, DNA-templated; GO:0009416,response to light stimulus;…	SET domain
	gene:MD10G1226200	TR	SET	392	1065	1.442	up	K00592 [ribulose-bisphosphate carboxylase]/[fructose-bisphosphate aldolase]-lysine N-methyltransferase [EC:2.1.1.127 2.1.1.259] | (RefSeq) ribulose-1,5 bisphosphate carboxylase/oxygenase large subunit N-methyltransferase, chloroplastic (A)	PREDICTED: protein PLASTID TRANSCRIPTIONALLY ACTIVE 14-like isoform X2 [Malus domestica]	--	GO:0009507,chloroplast; GO:0009534,chloroplast thylakoid; GO:0009295,nucleoid; GO:0009508,plastid chromosome; GO:0000427,plastid-encoded plastid RNA polymerase complex; GO:0016279,protein-lysine N-methyltransferase activity; GO:0009658,chloroplast organization; GO:0018026,peptidyl-lysine monomethylation; GO:0006355,regulation of transcription, DNA-templated; GO:0009416,response to light stimulus;…	Rubisco LSMT substrate-binding
	gene:MD16G1019300	TR	SET	132	272	1.047	up	K19199 histone-lysine N-methyltransferase SETD3 [EC:2.1.1.43] | (RefSeq) hypothetical protein (A)	PREDICTED: histone-lysine N-methyltransferase setd3-like [Malus domestica]	N-methyltransferase	GO:0009507,chloroplast; GO:0009534,chloroplast thylakoid; GO:0009295,nucleoid; GO:0009508,plastid chromosome; GO:0000427,plastid-encoded plastid RNA polymerase complex; GO:0016279,protein-lysine N-methyltransferase activity; GO:0009658,chloroplast organization; GO:0018026,peptidyl-lysine monomethylation; GO:0006355,regulation of transcription, DNA-templated; GO:0009416,response to light stimulus;…	SET domain
	gene:MD16G1067900	TR	SET	683	2457	1.845	up	K00592 [ribulose-bisphosphate carboxylase]/[fructose-bisphosphate aldolase]-lysine N-methyltransferase [EC:2.1.1.127 2.1.1.259] | (RefSeq) ribulose-1,5 bisphosphate carboxylase/oxygenase large subunit N-methyltransferase, chloroplastic-like (A)	PREDICTED: ribulose-1,5 bisphosphate carboxylase/oxygenase large subunit N-methyltransferase, chloroplastic-like [Malus domestica]	N-methyltransferase	GO:0009507,chloroplast; GO:0030785,[ribulose-bisphosphate carboxylase]-lysine N-methyltransferase activity	SET domain
	gene:MD16G1130700	TR	SET	33	88	1.401	up	K11426 SET and MYND domain-containing protein | (RefSeq) histone-lysine N-methyltransferase ASHR2-like (A)	PREDICTED: histone-lysine N-methyltransferase ASHR2-like [Malus domestica]	Predicted histone tail methylase containing SET domain	GO:0005694,chromosome; GO:0005634,nucleus; GO:0018024,histone-lysine N-methyltransferase activity	SET domain
	gene:MD17G1118300	TR	SET	55	824	3.88	up	K19199 histone-lysine N-methyltransferase SETD3 [EC:2.1.1.43] | (RefSeq) ribulose-1,5 bisphosphate carboxylase/oxygenase large subunit N-methyltransferase, chloroplastic (A)	PREDICTED: ribulose-1,5 bisphosphate carboxylase/oxygenase large subunit N-methyltransferase, chloroplastic [Malus domestica]	N-methyltransferase	GO:0009507,chloroplast; GO:0030785,[ribulose-bisphosphate carboxylase]-lysine N-methyltransferase activity	SET domain
SNF2	gene:MD05G1079700	TR	SNF2	28	2	-3.785	down	K10875 DNA repair and recombination protein RAD54 and RAD54-like protein [EC:3.6.4.-] | (RefSeq) protein CHROMATIN REMODELING 25 (A)	PREDICTED: protein CHROMATIN REMODELING 25 [Malus domestica]	DNA repair protein, SNF2 family	GO:0005634,nucleus; GO:0005524,ATP binding; GO:0003677,DNA binding; GO:0004386,helicase activity; GO:0007049,cell cycle; GO:0051301,cell division; GO:0071480,cellular response to gamma radiation; GO:0071248,cellular response to metal ion; GO:0000724,double-strand break repair via homologous recombination; GO:0045003,double-strand break repair via synthesis-dependent strand annealing; GO:0051701,i…	Uncharacterized conserved protein (DUF2075)
SRS	gene:MD02G1285800	TF	SRS	87	205	1.225	up	--	PREDICTED: protein LATERAL ROOT PRIMORDIUM 1-like isoform X2 [Malus domestica]	--	GO:0005634,nucleus; GO:0003677,DNA binding; GO:0046872,metal ion binding; GO:0042803,protein homodimerization activity; GO:0009851,auxin biosynthetic process; GO:0009734,auxin-activated signaling pathway; GO:0009733,response to auxin; GO:0048364,root development	Domain of unknown function (DUF702)
SWI/SNF-BAF60b	gene:MD05G1094300	TR	SWI/SNF-BAF60b	497	1745	1.814	up	K15223 upstream activation factor subunit UAF30 | (RefSeq) upstream activation factor subunit UAF30-like (A)	PREDICTED: uncharacterized protein LOC103428126 [Malus domestica]	RNA polymerase I transcription factor UAF	GO:0005829,cytosol; GO:0005634,nucleus; GO:0003677,DNA binding; GO:0042393,histone binding; GO:0046872,metal ion binding; GO:0032776,DNA methylation on cytosine; GO:0031047,gene silencing by RNA; GO:0010964,regulation of chromatin silencing by small RNA; GO:0006351,transcription, DNA-templated	--
	gene:MD10G1101500	TR	SWI/SNF-BAF60b	266	858	1.688	up	K15223 upstream activation factor subunit UAF30 | (RefSeq) upstream activation factor subunit UAF30-like (A)	PREDICTED: uncharacterized protein LOC103430142 [Malus domestica]	RNA polymerase I transcription factor UAF	--	--
TAZ	gene:MD06G1161300	TR	TAZ	298	1093	1.879	up	K10523 speckle-type POZ protein | (RefSeq) BTB/POZ and TAZ domain-containing protein 1-like (A)	PREDICTED: BTB/POZ and TAZ domain-containing protein 1 [Malus domestica]	CREB binding protein/P300 and related TAZ Zn-finger proteins	GO:0005737,cytoplasm; GO:0005634,nucleus; GO:0019005,SCF ubiquitin ligase complex; GO:0005516,calmodulin binding; GO:0004402,histone acetyltransferase activity; GO:0003712,transcription coregulator activity; GO:0031625,ubiquitin protein ligase binding; GO:0008270,zinc ion binding; GO:0009553,embryo sac development; GO:0009555,pollen development; GO:0043161,proteasome-mediated ubiquitin-dependent …	TAZ zinc finger
TCP	gene:MD00G1004900	TF	TCP	1352	578	-1.227	down	K16221 transcription factor TCP21 (protein CCA1 HIKING EXPEDITION) | (RefSeq) transcription factor TCP7-like (A)	PREDICTED: transcription factor TCP19-like [Malus domestica]	--	GO:0005634,nucleus; GO:0003677,DNA binding; GO:0003700,DNA-binding transcription factor activity; GO:0031347,regulation of defense response; GO:0006355,regulation of transcription, DNA-templated; GO:0006351,transcription, DNA-templated	TCP family transcription factor
	gene:MD02G1196100	TF	TCP	70	27	-1.351	down	K16221 transcription factor TCP21 (protein CCA1 HIKING EXPEDITION) | (RefSeq) transcription factor TCP7 (A)	PREDICTED: transcription factor TCP9-like [Malus domestica]	--	GO:0005634,nucleus; GO:0003677,DNA binding; GO:0003700,DNA-binding transcription factor activity; GO:1900056,negative regulation of leaf senescence; GO:0008361,regulation of cell size; GO:0006355,regulation of transcription, DNA-templated; GO:0048364,root development; GO:0006351,transcription, DNA-templated	TCP family transcription factor
	gene:MD04G1069300	TF	TCP	109	40	-1.469	down	K16221 transcription factor TCP21 (protein CCA1 HIKING EXPEDITION) | (RefSeq) transcription factor TCP21-like (A)	PREDICTED: transcription factor TCP9-like [Pyrus x bretschneideri]	--	GO:0005634,nucleus; GO:0003677,DNA binding; GO:0003700,DNA-binding transcription factor activity; GO:1900056,negative regulation of leaf senescence; GO:0008361,regulation of cell size; GO:0006355,regulation of transcription, DNA-templated; GO:0048364,root development; GO:0006351,transcription, DNA-templated	TCP family transcription factor
	gene:MD06G1070100	TF	TCP	16	3	-2.395	down	K16221 transcription factor TCP21 (protein CCA1 HIKING EXPEDITION) | (RefSeq) transcription factor TCP21-like (A)	PREDICTED: LOW QUALITY PROTEIN: transcription factor TCP9-like [Malus domestica]	--	GO:0005634,nucleus; GO:0003677,DNA binding; GO:0003700,DNA-binding transcription factor activity; GO:1900056,negative regulation of leaf senescence; GO:0008361,regulation of cell size; GO:0006355,regulation of transcription, DNA-templated; GO:0048364,root development; GO:0006351,transcription, DNA-templated	TCP family transcription factor
	gene:MD06G1211100	TF	TCP	0	19	6.735	up	K16221 transcription factor TCP21 (protein CCA1 HIKING EXPEDITION) | (RefSeq) transcription factor TCP7-like isoform X1 (A)	PREDICTED: transcription factor TCP18-like [Malus domestica]	--	GO:0005634,nucleus; GO:0003677,DNA binding; GO:0007275,multicellular organism development; GO:0006355,regulation of transcription, DNA-templated; GO:0006351,transcription, DNA-templated	TCP family transcription factor
	gene:MD09G1068200	TF	TCP	211	456	1.106	up	--	PREDICTED: transcription factor TCP13-like [Malus domestica]	--	GO:0009507,chloroplast; GO:0005634,nucleus; GO:0003677,DNA binding; GO:0003700,DNA-binding transcription factor activity; GO:0030154,cell differentiation; GO:0048366,leaf development; GO:0009965,leaf morphogenesis; GO:0045962,positive regulation of development, heterochronic; GO:0031347,regulation of defense response; GO:0006355,regulation of transcription, DNA-templated; GO:0006351,transcription…	TCP family transcription factor
	gene:MD09G1232700	TF	TCP	26	72	1.44	up	--	PREDICTED: transcription factor TCP4-like [Malus domestica]	--	GO:0005634,nucleus; GO:0003677,DNA binding; GO:0003700,DNA-binding transcription factor activity; GO:0030154,cell differentiation; GO:0048826,cotyledon morphogenesis; GO:0009793,embryo development ending in seed dormancy; GO:0048366,leaf development; GO:0009965,leaf morphogenesis; GO:0045962,positive regulation of development, heterochronic; GO:0006355,regulation of transcription, DNA-templated; …	TCP family transcription factor
	gene:MD17G1073600	TF	TCP	56	12	-2.215	down	--	PREDICTED: transcription factor CYCLOIDEA-like [Malus domestica]	--	GO:0005634,nucleus; GO:0003677,DNA binding; GO:0003700,DNA-binding transcription factor activity; GO:0009908,flower development; GO:0006351,transcription, DNA-templated	TCP family transcription factor
Tify	gene:MD02G1096100	TF	Tify	37	79	1.097	up	K13464 jasmonate ZIM domain-containing protein | (RefSeq) protein TIFY 10A (A)	PREDICTED: protein TIFY 10A [Malus domestica]	--	GO:0005634,nucleus; GO:0003714,transcription corepressor activity; GO:0042742,defense response to bacterium; GO:0009908,flower development; GO:0009867,jasmonic acid mediated signaling pathway; GO:1903507,negative regulation of nucleic acid-templated transcription; GO:0009555,pollen development; GO:1900067,regulation of cellular response to alkaline pH; GO:0031347,regulation of defense response; G…	Divergent CCT motif
	gene:MD13G1127100	TF	Tify	25	65	1.402	up	K13464 jasmonate ZIM domain-containing protein | (RefSeq) protein TIFY 9 (A)	PREDICTED: protein TIFY 9 [Malus domestica]	--	GO:0005634,nucleus; GO:0042803,protein homodimerization activity; GO:0003714,transcription corepressor activity; GO:0006952,defense response; GO:1903507,negative regulation of nucleic acid-templated transcription; GO:2000022,regulation of jasmonic acid mediated signaling pathway; GO:0010112,regulation of systemic acquired resistance; GO:0006355,regulation of transcription, DNA-templated; GO:00097…	Divergent CCT motif
	gene:MD14G1238100	TF	Tify	437	1187	1.44	up	K13464 jasmonate ZIM domain-containing protein | (RefSeq) protein TIFY 6B-like (A)	PREDICTED: protein TIFY 6B-like isoform X1 [Malus domestica]	--	GO:0005634,nucleus; GO:0042802,identical protein binding; GO:0003714,transcription corepressor activity; GO:0006952,defense response; GO:0009867,jasmonic acid mediated signaling pathway; GO:1903507,negative regulation of nucleic acid-templated transcription; GO:0031347,regulation of defense response; GO:2000022,regulation of jasmonic acid mediated signaling pathway; GO:0006355,regulation of trans…	Divergent CCT motif
	gene:MD16G1020800	TF	Tify	226	562	1.306	up	K13464 jasmonate ZIM domain-containing protein | (RefSeq) JAZ2; protein TIFY 6B-like (A)	PREDICTED: protein TIFY 6B-like [Malus domestica]	--	GO:0005634,nucleus; GO:0042802,identical protein binding; GO:0003714,transcription corepressor activity; GO:0006952,defense response; GO:0009867,jasmonic acid mediated signaling pathway; GO:1903507,negative regulation of nucleic acid-templated transcription; GO:0031347,regulation of defense response; GO:2000022,regulation of jasmonic acid mediated signaling pathway; GO:0006355,regulation of trans…	Divergent CCT motif
	gene:MD16G1127400	TF	Tify	33	71	1.121	up	K13464 jasmonate ZIM domain-containing protein | (RefSeq) protein TIFY 9-like (A)	PREDICTED: protein TIFY 9-like [Pyrus x bretschneideri]	--	GO:0005634,nucleus; GO:0042803,protein homodimerization activity; GO:0003714,transcription corepressor activity; GO:0006952,defense response; GO:1903507,negative regulation of nucleic acid-templated transcription; GO:2000022,regulation of jasmonic acid mediated signaling pathway; GO:0010112,regulation of systemic acquired resistance; GO:0006355,regulation of transcription, DNA-templated; GO:00097…	Divergent CCT motif
TRAF	gene:MD01G1141000	TR	TRAF	96	321	1.737	up	K10523 speckle-type POZ protein | (RefSeq) BTB/POZ domain-containing protein At1g01640-like (A)	PREDICTED: BTB/POZ domain-containing protein At1g01640-like [Malus domestica]	Speckle-type POZ protein SPOP and related proteins with TRAF, MATH and BTB/POZ domains	GO:0005737,cytoplasm; GO:0019005,SCF ubiquitin ligase complex; GO:0031625,ubiquitin protein ligase binding; GO:0043161,proteasome-mediated ubiquitin-dependent protein catabolic process; GO:0042787,NA; GO:0030162,regulation of proteolysis	BTB And C-terminal Kelch
	gene:MD01G1161900	TR	TRAF	11	0	-5.953	down	K10523 speckle-type POZ protein | (RefSeq) BTB/POZ domain-containing protein At3g56230-like (A)	PREDICTED: BTB/POZ domain-containing protein At3g56230-like [Malus domestica]	Speckle-type POZ protein SPOP and related proteins with TRAF, MATH and BTB/POZ domains	GO:0005737,cytoplasm; GO:0019005,SCF ubiquitin ligase complex; GO:0031625,ubiquitin protein ligase binding; GO:0043161,proteasome-mediated ubiquitin-dependent protein catabolic process; GO:0042787,NA; GO:0030162,regulation of proteolysis	BTB/POZ domain
	gene:MD03G1264400	TR	TRAF	17	6	-1.535	down	K10523 speckle-type POZ protein | (RefSeq) ARM REPEAT PROTEIN INTERACTING WITH ABF2-like (A)	PREDICTED: ARM REPEAT PROTEIN INTERACTING WITH ABF2-like isoform X3 [Malus domestica]	FOG: Armadillo/beta-catenin-like repeats	GO:0005737,cytoplasm; GO:0005634,nucleus; GO:0005886,plasma membrane; GO:0010187,negative regulation of seed germination; GO:0016567,protein ubiquitination; GO:0009737,response to abscisic acid; GO:0009651,response to salt stress	HEAT repeat
	gene:MD07G1230000	TR	TRAF	33	5	-2.647	down	K10523 speckle-type POZ protein | (RefSeq) BTB/POZ domain-containing protein At3g56230 (A)	PREDICTED: BTB/POZ domain-containing protein At3g56230 [Malus domestica]	Speckle-type POZ protein SPOP and related proteins with TRAF, MATH and BTB/POZ domains	GO:0005737,cytoplasm; GO:0019005,SCF ubiquitin ligase complex; GO:0031625,ubiquitin protein ligase binding; GO:0043161,proteasome-mediated ubiquitin-dependent protein catabolic process; GO:0042787,NA; GO:0030162,regulation of proteolysis	BTB/POZ domain
	gene:MD11G1066100	TR	TRAF	148	644	2.128	up	K09667 protein O-GlcNAc transferase [EC:2.4.1.255] | (RefSeq) probable UDP-N-acetylglucosamine--peptide N-acetylglucosaminyltransferase SEC (A)	PREDICTED: ethylene-overproduction protein 1 [Malus domestica]	--	GO:0005622,intracellular; GO:0009873,ethylene-activated signaling pathway; GO:0016567,protein ubiquitination	Tetratricopeptide repeat
	gene:MD15G1132600	TR	TRAF	86	27	-1.672	down	K10523 speckle-type POZ protein | (RefSeq) BTB/POZ domain-containing protein At4g08455-like (A)	PREDICTED: BTB/POZ domain-containing protein At4g08455-like [Malus domestica]	Speckle-type POZ protein SPOP and related proteins with TRAF, MATH and BTB/POZ domains	GO:0005737,cytoplasm; GO:0019005,SCF ubiquitin ligase complex; GO:0031625,ubiquitin protein ligase binding; GO:0043161,proteasome-mediated ubiquitin-dependent protein catabolic process; GO:0042787,NA; GO:0030162,regulation of proteolysis	BTB And C-terminal Kelch
Trihelix	gene:MD02G1283400	TF	Trihelix	183	66	-1.486	down	K12501 homogentisate solanesyltransferase [EC:2.5.1.117] | (RefSeq) hypothetical protein (A)	PREDICTED: trihelix transcription factor ASIL2-like [Malus domestica]	Transcription factor GT-2 and related proteins, contains trihelix DNA-binding/SANT domain	GO:0005634,nucleus; GO:0003700,DNA-binding transcription factor activity; GO:0043565,sequence-specific DNA binding; GO:0009793,embryo development ending in seed dormancy; GO:0006355,regulation of transcription, DNA-templated; GO:0010431,seed maturation; GO:0006351,transcription, DNA-templated	Protein of unknown function, DUF573
	gene:MD05G1024500	TF	Trihelix	147	360	1.291	up	K01051 pectinesterase [EC:3.1.1.11] | (RefSeq) probable pectinesterase/pectinesterase inhibitor 58 (A)	PREDICTED: trihelix transcription factor GT-2-like [Pyrus x bretschneideri]	Transcription factor GT-2 and related proteins, contains trihelix DNA-binding/SANT domain	GO:0005634,nucleus; GO:0003677,DNA binding; GO:0003700,DNA-binding transcription factor activity; GO:0006351,transcription, DNA-templated	Myb-like DNA-binding domain
	gene:MD06G1046900	TF	Trihelix	272	135	-1.002	down	K12501 homogentisate solanesyltransferase [EC:2.5.1.117] | (RefSeq) hypothetical protein (A)	PREDICTED: trihelix transcription factor ASIL2-like [Malus domestica]	Transcription factor GT-2 and related proteins, contains trihelix DNA-binding/SANT domain	GO:0005634,nucleus; GO:0003700,DNA-binding transcription factor activity; GO:0043565,sequence-specific DNA binding; GO:0009793,embryo development ending in seed dormancy; GO:0006355,regulation of transcription, DNA-templated; GO:0010431,seed maturation; GO:0006351,transcription, DNA-templated	Myb/SANT-like DNA-binding domain
	gene:MD06G1143600	TF	Trihelix	348	1205	1.787	up	K13148 integrator complex subunit 11 [EC:3.1.27.-] | (RefSeq) cleavage and polyadenylation specificity factor subunit 3-II-like isoform X1 (A)	PREDICTED: ribonuclease J-like isoform X1 [Malus domestica]	mRNA cleavage and polyadenylation factor II complex, BRR5 (CPSF subunit)	GO:0016592,mediator complex; GO:0005730,nucleolus; GO:0005634,nucleus; GO:0003700,DNA-binding transcription factor activity; GO:0000981,DNA-binding transcription factor activity, RNA polymerase II-specific; GO:0043565,sequence-specific DNA binding; GO:0006355,regulation of transcription, DNA-templated; GO:0006351,transcription, DNA-templated	Myb-like DNA-binding domain
	gene:MD07G1048900	TF	Trihelix	182	63	-1.53	down	K12501 homogentisate solanesyltransferase [EC:2.5.1.117] | (RefSeq) hypothetical protein (A)	PREDICTED: trihelix transcription factor ASIL2-like [Malus domestica]	Transcription factor GT-2 and related proteins, contains trihelix DNA-binding/SANT domain	GO:0005634,nucleus; GO:0003700,DNA-binding transcription factor activity; GO:0043565,sequence-specific DNA binding; GO:0009793,embryo development ending in seed dormancy; GO:0006355,regulation of transcription, DNA-templated; GO:0010431,seed maturation; GO:0006351,transcription, DNA-templated	Myb/SANT-like DNA-binding domain
	gene:MD13G1130000	TF	Trihelix	114	352	1.627	up	K06210 nicotinamide mononucleotide adenylyltransferase [EC:2.7.7.1 2.7.7.18] | (RefSeq) uncharacterized protein LOC112279923 isoform X1 (A)	PREDICTED: trihelix transcription factor ASR3-like [Malus domestica]	--	GO:0005634,nucleus; GO:0003677,DNA binding; GO:0003700,DNA-binding transcription factor activity; GO:0042803,protein homodimerization activity; GO:0071219,cellular response to molecule of bacterial origin; GO:0006952,defense response; GO:0050777,negative regulation of immune response; GO:0045892,negative regulation of transcription, DNA-templated; GO:0006355,regulation of transcription, DNA-templ…	Myb-like DNA-binding domain
	gene:MD14G1158900	TF	Trihelix	153	430	1.486	up	K13148 integrator complex subunit 11 [EC:3.1.27.-] | (RefSeq) cleavage and polyadenylation specificity factor subunit 3-II-like isoform X1 (A)	PREDICTED: ribonuclease J-like isoform X1 [Malus domestica]	mRNA cleavage and polyadenylation factor II complex, BRR5 (CPSF subunit)	GO:0005634,nucleus; GO:0003677,DNA binding; GO:0003700,DNA-binding transcription factor activity; GO:0000981,DNA-binding transcription factor activity, RNA polymerase II-specific; GO:0006355,regulation of transcription, DNA-templated; GO:0006351,transcription, DNA-templated	Beta-lactamase superfamily domain
	gene:MD15G1050800	TF	Trihelix	46	106	1.198	up	K01051 pectinesterase [EC:3.1.1.11] | (RefSeq) probable pectinesterase/pectinesterase inhibitor 58 (A)	PREDICTED: trihelix transcription factor GT-2-like [Malus domestica]	Transcription factor GT-2 and related proteins, contains trihelix DNA-binding/SANT domain	GO:0005634,nucleus; GO:0003677,DNA binding; GO:0003700,DNA-binding transcription factor activity; GO:0006351,transcription, DNA-templated	V-ATPase subunit H
TUB	gene:MD11G1264100	TF	TUB	714	355	-1.006	down	K19600 tubby-related protein 1 | (RefSeq) hypothetical protein (A)	TLP domain class transcription factor [Malus domestica]	Tub family proteins	GO:0005829,cytosol; GO:0005634,nucleus; GO:0005886,plasma membrane; GO:0009536,plastid; GO:0003700,DNA-binding transcription factor activity; GO:0035091,phosphatidylinositol binding; GO:0044212,transcription regulatory region DNA binding; GO:0009555,pollen development; GO:0006355,regulation of transcription, DNA-templated; GO:0009620,response to fungus	Domain of unknown function (DUF3527)
	gene:MD17G1227000	TF	TUB	1	14	3.797	up	K19600 tubby-related protein 1 | (RefSeq) tubby-like protein 8 (A)	PREDICTED: tubby-like protein 8 [Malus domestica]	Tub family proteins	GO:0035091,phosphatidylinositol binding	Domain of unknown function (DUF3527)
WRKY	gene:MD01G1078000	TF	WRKY	124	271	1.124	up	K19613 leucine-rich repeat protein SHOC2 | (RefSeq) uncharacterized protein LOC111313103 isoform X1 (A)	probable WRKY transcription factor 46 [Malus domestica]	--	GO:0009507,chloroplast; GO:0005634,nucleus; GO:0003677,DNA binding; GO:0003700,DNA-binding transcription factor activity; GO:0043565,sequence-specific DNA binding; GO:0009816,defense response to bacterium, incompatible interaction; GO:0010150,leaf senescence; GO:0045893,positive regulation of transcription, DNA-templated; GO:0031347,regulation of defense response; GO:0010200,response to chitin; G…	WRKY DNA -binding domain
	gene:MD01G1168600	TF	WRKY	0	6	5.181	up	K13459 disease resistance protein RPS2 | (RefSeq) disease resistance protein RPS2 (A)	PREDICTED: probable WRKY transcription factor 70 [Malus domestica]	--	GO:0005634,nucleus; GO:0003700,DNA-binding transcription factor activity; GO:0043565,sequence-specific DNA binding; GO:0042742,defense response to bacterium; GO:0050832,defense response to fungus; GO:0009864,induced systemic resistance, jasmonic acid mediated signaling pathway; GO:1900056,negative regulation of leaf senescence; GO:0045892,negative regulation of transcription, DNA-templated; GO:00…	WRKY DNA -binding domain
	gene:MD03G1057400	TF	WRKY	1355	2880	1.088	up	K13424 WRKY transcription factor 33 | (RefSeq) WRKY13; probable WRKY transcription factor 26 (A)	probable WRKY transcription factor 26 [Malus domestica]	--	GO:0005634,nucleus; GO:0003700,DNA-binding transcription factor activity; GO:0043565,sequence-specific DNA binding; GO:0009738,abscisic acid-activated signaling pathway; GO:0009740,gibberellic acid mediated signaling pathway; GO:0009788,negative regulation of abscisic acid-activated signaling pathway; GO:0009938,negative regulation of gibberellic acid mediated signaling pathway; GO:0045893,positi…	WRKY DNA -binding domain
	gene:MD04G1131000	TF	WRKY	10	35	1.788	up	K08956 AFG3 family protein [EC:3.4.24.-] | (RefSeq) ATP-dependent zinc metalloprotease FTSH 10, mitochondrial (A)	PREDICTED: probable WRKY transcription factor 49 isoform X2 [Malus domestica]	--	GO:0005634,nucleus; GO:0003700,DNA-binding transcription factor activity; GO:0043565,sequence-specific DNA binding; GO:0006351,transcription, DNA-templated	WRKY DNA -binding domain
	gene:MD04G1226400	TF	WRKY	58	13	-2.081	down	K13425 WRKY transcription factor 22 | (RefSeq) WRKY transcription factor 22-like (A)	PREDICTED: probable WRKY transcription factor 74 [Malus domestica]	--	GO:0005634,nucleus; GO:0005516,calmodulin binding; GO:0003700,DNA-binding transcription factor activity; GO:0043565,sequence-specific DNA binding; GO:0006351,transcription, DNA-templated	Plant zinc cluster domain
	gene:MD04G1244700	TF	WRKY	5	33	2.738	up	K18835 WRKY transcription factor 2 | (RefSeq) WRKY transcription factor SUSIBA2-like (A)	PREDICTED: WRKY transcription factor SUSIBA2-like isoform X1 [Malus domestica]	--	GO:0005634,nucleus; GO:0003700,DNA-binding transcription factor activity; GO:0043565,sequence-specific DNA binding; GO:0030010,establishment of cell polarity; GO:0009942,longitudinal axis specification; GO:0009555,pollen development; GO:0006355,regulation of transcription, DNA-templated; GO:0006351,transcription, DNA-templated	WRKY DNA -binding domain
	gene:MD05G1295700	TF	WRKY	222	106	-1.067	down	K13425 WRKY transcription factor 22 | (RefSeq) WRKY transcription factor 22-like (A)	PREDICTED: probable WRKY transcription factor 65 [Malus domestica]	--	GO:0005634,nucleus; GO:0003700,DNA-binding transcription factor activity; GO:0043565,sequence-specific DNA binding; GO:0006351,transcription, DNA-templated	WRKY DNA -binding domain
	gene:MD06G1104100	TF	WRKY	151	400	1.399	up	K19613 leucine-rich repeat protein SHOC2 | (RefSeq) uncharacterized protein LOC111313103 isoform X1 (A)	PREDICTED: probable WRKY transcription factor 53 [Malus domestica]	--	GO:0005634,nucleus; GO:0003700,DNA-binding transcription factor activity; GO:0043565,sequence-specific DNA binding; GO:0006351,transcription, DNA-templated	WRKY DNA -binding domain
	gene:MD06G1138500	TF	WRKY	4	14	1.782	up	K18835 WRKY transcription factor 2 | (RefSeq) probable WRKY transcription factor 2 (A)	PREDICTED: probable WRKY transcription factor 75 [Malus domestica]	--	GO:0005634,nucleus; GO:0003700,DNA-binding transcription factor activity; GO:0000978,RNA polymerase II proximal promoter sequence-specific DNA binding; GO:0044212,transcription regulatory region DNA binding; GO:0010055,atrichoblast differentiation; GO:0048527,lateral root development; GO:0000122,negative regulation of transcription by RNA polymerase II; GO:0043620,regulation of DNA-templated tran…	WRKY DNA -binding domain
	gene:MD09G1008800	TF	WRKY	43	13	-1.713	down	K12835 ATP-dependent RNA helicase DDX42 [EC:3.6.4.13] | (RefSeq) DEAD-box ATP-dependent RNA helicase 24 isoform X1 (A)	PREDICTED: probable WRKY transcription factor 75 [Malus domestica]	--	GO:0005634,nucleus; GO:0003700,DNA-binding transcription factor activity; GO:0000978,RNA polymerase II proximal promoter sequence-specific DNA binding; GO:0044212,transcription regulatory region DNA binding; GO:0010055,atrichoblast differentiation; GO:0048527,lateral root development; GO:0000122,negative regulation of transcription by RNA polymerase II; GO:0043620,regulation of DNA-templated tran…	WRKY DNA -binding domain
	gene:MD12G1260600	TF	WRKY	44	97	1.13	up	K18835 WRKY transcription factor 2 | (RefSeq) WRKY transcription factor SUSIBA2-like (A)	PREDICTED: WRKY transcription factor SUSIBA2-like [Malus domestica]	--	GO:0005634,nucleus; GO:0003700,DNA-binding transcription factor activity; GO:0043565,sequence-specific DNA binding; GO:0030010,establishment of cell polarity; GO:0009942,longitudinal axis specification; GO:0009555,pollen development; GO:0006355,regulation of transcription, DNA-templated; GO:0006351,transcription, DNA-templated	WRKY DNA -binding domain
	gene:MD14G1123000	TF	WRKY	15	40	1.461	up	K19613 leucine-rich repeat protein SHOC2 | (RefSeq) uncharacterized protein LOC111313103 isoform X1 (A)	PREDICTED: probable WRKY transcription factor 53 [Malus domestica]	--	GO:0005634,nucleus; GO:0003700,DNA-binding transcription factor activity; GO:0043565,sequence-specific DNA binding; GO:0006351,transcription, DNA-templated	WRKY DNA -binding domain
	gene:MD15G1078200	TF	WRKY	327	108	-1.596	down	K13425 WRKY transcription factor 22 | (RefSeq) WRKY transcription factor 22-like (A)	PREDICTED: probable WRKY transcription factor 7 [Malus domestica]	--	GO:0005634,nucleus; GO:0005516,calmodulin binding; GO:0003700,DNA-binding transcription factor activity; GO:0043565,sequence-specific DNA binding; GO:0006351,transcription, DNA-templated	Plant zinc cluster domain
	gene:MD17G1223100	TF	WRKY	90	209	1.22	up	K18834 WRKY transcription factor 1 | (RefSeq) WRKY transcription factor 1 (A)	PREDICTED: probable WRKY transcription factor 40 [Malus domestica]	--	GO:0005634,nucleus; GO:0003700,DNA-binding transcription factor activity; GO:0043565,sequence-specific DNA binding; GO:0044212,transcription regulatory region DNA binding; GO:0042742,defense response to bacterium; GO:0050832,defense response to fungus; GO:0045892,negative regulation of transcription, DNA-templated; GO:0031347,regulation of defense response; GO:0010200,response to chitin; GO:00022…	WRKY DNA -binding domain
	gene:MD17G1278100	TF	WRKY	80	172	1.109	up	K12835 ATP-dependent RNA helicase DDX42 [EC:3.6.4.13] | (RefSeq) DEAD-box ATP-dependent RNA helicase 24 isoform X1 (A)	PREDICTED: probable WRKY transcription factor 23 [Malus domestica]	--	GO:0005634,nucleus; GO:0003700,DNA-binding transcription factor activity; GO:0043565,sequence-specific DNA binding; GO:0009733,response to auxin; GO:0009624,response to nematode; GO:0006351,transcription, DNA-templated	WRKY DNA -binding domain
zf-HD	gene:MD06G1234500	TF	zf-HD	16	1	-4.63	down	K15601 lysine-specific demethylase 3 [EC:1.14.11.-] | (RefSeq) lysine-specific demethylase JMJ25-like (A)	PREDICTED: zinc-finger homeodomain protein 10-like [Malus domestica]	--	GO:0005634,nucleus; GO:0003677,DNA binding; GO:0046872,metal ion binding; GO:0042803,protein homodimerization activity; GO:0009793,embryo development ending in seed dormancy; GO:0006355,regulation of transcription, DNA-templated; GO:0006351,transcription, DNA-templated	ZF-HD protein dimerisation region
	gene:MD09G1051100	TF	zf-HD	3321	570	-2.541	down	--	PREDICTED: mini zinc finger protein 2 [Malus domestica]	--	GO:0005737,cytoplasm; GO:0005634,nucleus; GO:0003677,DNA binding; GO:0046872,metal ion binding; GO:0042803,protein homodimerization activity; GO:0007275,multicellular organism development; GO:0006355,regulation of transcription, DNA-templated; GO:0006351,transcription, DNA-templated	ZF-HD protein dimerisation region
	gene:MD15G1260600	TF	zf-HD	59	26	-1.157	down	K15601 lysine-specific demethylase 3 [EC:1.14.11.-] | (RefSeq) lysine-specific demethylase JMJ25-like (A)	PREDICTED: zinc-finger homeodomain protein 6-like [Malus domestica]	--	GO:0005634,nucleus; GO:0003677,DNA binding; GO:0046872,metal ion binding; GO:0042803,protein homodimerization activity; GO:0006355,regulation of transcription, DNA-templated; GO:0006351,transcription, DNA-templated	Homeodomain
	gene:MD17G1051200	TF	zf-HD	59	294	2.34	up	--	PREDICTED: mini zinc finger protein 2-like [Malus domestica]	--	GO:0005737,cytoplasm; GO:0005634,nucleus; GO:0003677,DNA binding; GO:0046872,metal ion binding; GO:0042803,protein homodimerization activity; GO:0007275,multicellular organism development; GO:0006355,regulation of transcription, DNA-templated; GO:0006351,transcription, DNA-templated	ZF-HD protein dimerisation region

## Sheet: CK VS UV-B
Supplemental Table S5b. Differentially expression transcription factors of UV-B compared with CK
Family	ID	Category	Classification	CK	UVB	log2FoldChange	regulated	KEGG	NR	KOG	GO	Pfam
Alfin-like	gene:MD01G1153500	TF	Alfin-like	48	127	1.419	up	K06889 uncharacterized protein | (RefSeq) protein bem46-like isoform X1 (A)	PHD finger protein ALFIN-LIKE 2-like [Malus domestica]	Uncharacterized PHD Zn-finger protein	GO:0005634,nucleus; GO:0046872,metal ion binding; GO:0035064,methylated histone binding; GO:0043565,sequence-specific DNA binding; GO:0044212,transcription regulatory region DNA binding; GO:0016569,covalent chromatin modification; GO:0006355,regulation of transcription, DNA-templated; GO:0006351,transcription, DNA-templated	PHD-finger
AP2/ERF-AP2	gene:MD01G1040700	TF	AP2/ERF->AP2/ERF-AP2	1	10	3.744	up	K09285 AP2-like factor, ANT lineage | (RefSeq) AP2-like ethylene-responsive transcription factor AIL6 (A)	PREDICTED: AP2-like ethylene-responsive transcription factor AIL6 [Pyrus x bretschneideri]	--	GO:0005634,nucleus; GO:0003677,DNA binding; GO:0003700,DNA-binding transcription factor activity; GO:0009873,ethylene-activated signaling pathway; GO:0007275,multicellular organism development; GO:0006351,transcription, DNA-templated	AP2 domain
	gene:MD08G1077100	TF	AP2/ERF->AP2/ERF-AP2	9	31	1.735	up	K09285 AP2-like factor, ANT lineage | (RefSeq) AP2-like ethylene-responsive transcription factor ANT (A)	PREDICTED: AP2-like ethylene-responsive transcription factor ANT [Malus domestica]	--	GO:0005634,nucleus; GO:0003677,DNA binding; GO:0003700,DNA-binding transcription factor activity; GO:0043565,sequence-specific DNA binding; GO:0030154,cell differentiation; GO:0009908,flower development; GO:0019760,glucosinolate metabolic process; GO:0010492,maintenance of shoot apical meristem identity; GO:0042127,regulation of cell proliferation; GO:0006351,transcription, DNA-templated	AP2 domain
	gene:MD09G1047600	TF	AP2/ERF->AP2/ERF-AP2	11	127	3.475	up	K09285 AP2-like factor, ANT lineage | (RefSeq) AP2-like ethylene-responsive transcription factor At1g16060 (A)	PREDICTED: AP2-like ethylene-responsive transcription factor At1g79700 [Malus domestica]	--	GO:0005634,nucleus; GO:0003677,DNA binding; GO:0003700,DNA-binding transcription factor activity; GO:0009873,ethylene-activated signaling pathway; GO:0008610,lipid biosynthetic process; GO:0006629,lipid metabolic process; GO:0007275,multicellular organism development; GO:1901959,positive regulation of cutin biosynthetic process; GO:0006109,regulation of carbohydrate metabolic process; GO:0006110,…	AP2 domain
	gene:MD09G1228500	TF	AP2/ERF->AP2/ERF-AP2	26	6	-2.145	down	K09285 AP2-like factor, ANT lineage | (RefSeq) AP2-like ethylene-responsive transcription factor At1g16060 (A)	PREDICTED: AP2-like ethylene-responsive transcription factor At1g16060 isoform X2 [Malus domestica]	--	GO:0005634,nucleus; GO:0003677,DNA binding; GO:0003700,DNA-binding transcription factor activity; GO:0000981,DNA-binding transcription factor activity, RNA polymerase II-specific; GO:0009873,ethylene-activated signaling pathway; GO:0007275,multicellular organism development; GO:0010187,negative regulation of seed germination; GO:1901959,positive regulation of cutin biosynthetic process; GO:004572…	AP2 domain
AP2/ERF-ERF	gene:MD01G1016100	TF	AP2/ERF->AP2/ERF-ERF	0	6	4.902	up	K09286 EREBP-like factor | (RefSeq) hypothetical protein (A)	PREDICTED: ethylene-responsive transcription factor ABR1-like [Pyrus x bretschneideri]	--	GO:0005634,nucleus; GO:0003677,DNA binding; GO:0003700,DNA-binding transcription factor activity; GO:0009873,ethylene-activated signaling pathway; GO:0045893,positive regulation of transcription, DNA-templated; GO:0048510,regulation of timing of transition from vegetative to reproductive phase; GO:0006351,transcription, DNA-templated	AP2 domain
	gene:MD01G1075400	TF	AP2/ERF->AP2/ERF-ERF	17	56	1.704	up	K13434 pathogenesis-related genes transcriptional activator PTI6 | (RefSeq) ethylene-responsive transcription factor CRF6-like (A)	ethylene-responsive transcription factor CRF4-like [Malus domestica]	--	GO:0005737,cytoplasm; GO:0005634,nucleus; GO:0003677,DNA binding; GO:0003700,DNA-binding transcription factor activity; GO:0009736,cytokinin-activated signaling pathway; GO:0009873,ethylene-activated signaling pathway; GO:0048366,leaf development; GO:0006351,transcription, DNA-templated	AP2 domain
	gene:MD01G1083000	TF	AP2/ERF->AP2/ERF-ERF	60	177	1.579	up	K09286 EREBP-like factor | (RefSeq) ethylene-responsive transcription factor ERF023-like (A)	PREDICTED: ethylene-responsive transcription factor ERF023-like [Malus domestica]	--	GO:0005634,nucleus; GO:0003677,DNA binding; GO:0003700,DNA-binding transcription factor activity; GO:0009873,ethylene-activated signaling pathway; GO:0006351,transcription, DNA-templated	AP2 domain
	gene:MD01G1177000	TF	AP2/ERF->AP2/ERF-ERF	574	231	-1.307	down	K09286 EREBP-like factor | (RefSeq) AP2D2, ERF2, MdERF2; ethylene-responsive transcription factor 2-like (A)	ethylene-responsive transcription factor 2-like [Malus domestica]	--	GO:0005634,nucleus; GO:0003677,DNA binding; GO:0003700,DNA-binding transcription factor activity; GO:0006952,defense response; GO:0009873,ethylene-activated signaling pathway; GO:0006351,transcription, DNA-templated	AP2 domain
	gene:MD01G1177200	TF	AP2/ERF->AP2/ERF-ERF	5905	1464	-2.012	down	K09286 EREBP-like factor | (RefSeq) ethylene-responsive transcription factor ERF105 (A)	AP2 domain class transcription factor [Malus domestica]	--	GO:0005634,nucleus; GO:0003677,DNA binding; GO:0003700,DNA-binding transcription factor activity; GO:0009873,ethylene-activated signaling pathway; GO:0006351,transcription, DNA-templated	AP2 domain
	gene:MD01G1196100	TF	AP2/ERF->AP2/ERF-ERF	7	63	3.225	up	K09286 EREBP-like factor | (RefSeq) CBF3; AP2 domain CBF protein (A)	PREDICTED: dehydration-responsive element-binding protein 1B [Malus domestica]	--	GO:0005634,nucleus; GO:0003700,DNA-binding transcription factor activity; GO:0043565,sequence-specific DNA binding; GO:0009631,cold acclimation; GO:0009409,response to cold; GO:0006351,transcription, DNA-templated	AP2 domain
	gene:MD01G1196300	TF	AP2/ERF->AP2/ERF-ERF	1	7	3.224	up	K09286 EREBP-like factor | (RefSeq) dehydration-responsive element-binding protein 1A-like (A)	ethylene-responsive transcription factor ERF027-like [Malus domestica]	--	GO:0005634,nucleus; GO:0003677,DNA binding; GO:0003700,DNA-binding transcription factor activity; GO:0009873,ethylene-activated signaling pathway; GO:0006351,transcription, DNA-templated	AP2 domain
	gene:MD01G1214500	TF	AP2/ERF->AP2/ERF-ERF	122	41	-1.565	down	K13434 pathogenesis-related genes transcriptional activator PTI6 | (RefSeq) pathogenesis-related genes transcriptional activator PTI6-like (A)	PREDICTED: ethylene-responsive transcription factor CRF4-like [Malus domestica]	--	GO:0005737,cytoplasm; GO:0005634,nucleus; GO:0003677,DNA binding; GO:0003700,DNA-binding transcription factor activity; GO:0009736,cytokinin-activated signaling pathway; GO:0009873,ethylene-activated signaling pathway; GO:0048366,leaf development; GO:0006351,transcription, DNA-templated	AP2 domain
	gene:MD02G1030900	TF	AP2/ERF->AP2/ERF-ERF	171	348	1.033	up	K09286 EREBP-like factor | (RefSeq) ethylene-responsive transcription factor ERF060 (A)	ethylene-responsive transcription factor WIN1-like [Malus domestica]	--	GO:0005634,nucleus; GO:0003700,DNA-binding transcription factor activity; GO:0043565,sequence-specific DNA binding; GO:0010143,cutin biosynthetic process; GO:0009873,ethylene-activated signaling pathway; GO:0009414,response to water deprivation; GO:0006351,transcription, DNA-templated; GO:0010166,wax metabolic process	AP2 domain
	gene:MD02G1060200	TF	AP2/ERF->AP2/ERF-ERF	68	328	2.271	up	K09286 EREBP-like factor | (RefSeq) ethylene-responsive transcription factor TINY-like (A)	PREDICTED: ethylene-responsive transcription factor TINY-like [Malus domestica]	--	GO:0005634,nucleus; GO:0003700,DNA-binding transcription factor activity; GO:0043565,sequence-specific DNA binding; GO:0009873,ethylene-activated signaling pathway; GO:0045893,positive regulation of transcription, DNA-templated; GO:0006351,transcription, DNA-templated	AP2 domain
	gene:MD03G1049900	TF	AP2/ERF->AP2/ERF-ERF	2582	1278	-1.013	down	K13434 pathogenesis-related genes transcriptional activator PTI6 | (RefSeq) pathogenesis-related genes transcriptional activator PTI6-like (A)	transcription factor ERF9 [Eriobotrya japonica]	--	GO:0005634,nucleus; GO:0003677,DNA binding; GO:0003700,DNA-binding transcription factor activity; GO:0006952,defense response; GO:0006351,transcription, DNA-templated	AP2 domain
	gene:MD04G1067700	TF	AP2/ERF->AP2/ERF-ERF	1	28	5.311	up	K09286 EREBP-like factor | (RefSeq) dehydration-responsive element-binding protein 1B-like (A)	PREDICTED: ethylene-responsive transcription factor ERF027-like [Malus domestica]	--	GO:0005634,nucleus; GO:0003677,DNA binding; GO:0003700,DNA-binding transcription factor activity; GO:0009873,ethylene-activated signaling pathway; GO:0006351,transcription, DNA-templated	AP2 domain
	gene:MD04G1165400	TF	AP2/ERF->AP2/ERF-ERF	3	23	3.218	up	K09286 EREBP-like factor | (RefSeq) DREB1; dehydration responsive element binding protein (A)	PREDICTED: uncharacterized protein LOC103433697 [Malus domestica]	--	GO:0005634,nucleus; GO:0003677,DNA binding; GO:0003700,DNA-binding transcription factor activity; GO:0006351,transcription, DNA-templated	AP2 domain
	gene:MD05G1080900	TF	AP2/ERF->AP2/ERF-ERF	21	74	1.806	up	K09286 EREBP-like factor | (RefSeq) ethylene-responsive transcription factor RAP2-12-like (A)	PREDICTED: ethylene-responsive transcription factor ERF109-like isoform X1 [Malus domestica]	--	GO:0005634,nucleus; GO:0003677,DNA binding; GO:0003700,DNA-binding transcription factor activity; GO:0051301,cell division; GO:0050832,defense response to fungus; GO:0009873,ethylene-activated signaling pathway; GO:0010087,phloem or xylem histogenesis; GO:0010200,response to chitin; GO:0006351,transcription, DNA-templated	AP2 domain
	gene:MD05G1171400	TF	AP2/ERF->AP2/ERF-ERF	15	39	1.336	up	--	PREDICTED: ethylene-responsive transcription factor-like protein At4g13040 [Malus domestica]	--	GO:0005634,nucleus; GO:0003677,DNA binding; GO:0003700,DNA-binding transcription factor activity; GO:0009873,ethylene-activated signaling pathway; GO:0007275,multicellular organism development; GO:0006351,transcription, DNA-templated	AP2 domain
	gene:MD05G1198900	TF	AP2/ERF->AP2/ERF-ERF	14	2	-2.684	down	K14516 ethylene-responsive transcription factor 1 | (RefSeq) ethylene-responsive transcription factor 1B-like (A)	PREDICTED: ethylene-responsive transcription factor ERF096-like [Pyrus x bretschneideri]	--	GO:0005634,nucleus; GO:0003677,DNA binding; GO:0003700,DNA-binding transcription factor activity; GO:0009873,ethylene-activated signaling pathway; GO:0010200,response to chitin; GO:0006351,transcription, DNA-templated	AP2 domain
	gene:MD05G1204300	TF	AP2/ERF->AP2/ERF-ERF	2	12	2.436	up	K09286 EREBP-like factor | (RefSeq) ethylene-responsive transcription factor 12-like (A)	PREDICTED: ethylene-responsive transcription factor 3-like [Malus domestica]	--	GO:0005634,nucleus; GO:0003677,DNA binding; GO:0003700,DNA-binding transcription factor activity; GO:0006952,defense response; GO:0009873,ethylene-activated signaling pathway; GO:0006351,transcription, DNA-templated	AP2 domain
	gene:MD05G1306900	TF	AP2/ERF->AP2/ERF-ERF	51	179	1.802	up	K13433 pathogenesis-related genes transcriptional activator PTI5 | (RefSeq) pathogenesis-related genes transcriptional activator PTI5 (A)	PREDICTED: pathogenesis-related genes transcriptional activator PTI5-like [Malus domestica]	--	GO:0005634,nucleus; GO:0003677,DNA binding; GO:0003700,DNA-binding transcription factor activity; GO:0006952,defense response; GO:0006351,transcription, DNA-templated	AP2 domain
	gene:MD05G1311600	TF	AP2/ERF->AP2/ERF-ERF	64	289	2.18	up	K09286 EREBP-like factor | (RefSeq) ethylene-responsive transcription factor 3-like (A)	PREDICTED: ethylene-responsive transcription factor 12-like [Malus domestica]	--	GO:0005634,nucleus; GO:0003677,DNA binding; GO:0003700,DNA-binding transcription factor activity; GO:0006952,defense response; GO:0009873,ethylene-activated signaling pathway; GO:0006351,transcription, DNA-templated	AP2 domain
	gene:MD06G1051900	TF	AP2/ERF->AP2/ERF-ERF	192	412	1.101	up	K09286 EREBP-like factor | (RefSeq) ethylene-responsive transcription factor 5-like (A)	PREDICTED: ethylene-responsive transcription factor 5-like [Pyrus x bretschneideri]	--	GO:0005634,nucleus; GO:0003700,DNA-binding transcription factor activity; GO:0043565,sequence-specific DNA binding; GO:0006952,defense response; GO:0009873,ethylene-activated signaling pathway; GO:0010200,response to chitin; GO:0009409,response to cold; GO:0006351,transcription, DNA-templated	AP2 domain
	gene:MD06G1072200	TF	AP2/ERF->AP2/ERF-ERF	3	30	3.117	up	K09286 EREBP-like factor | (RefSeq) dehydration-responsive element-binding protein 1A-like (A)	PREDICTED: dehydration-responsive element-binding protein 1E-like [Malus domestica]	--	GO:0005634,nucleus; GO:0003700,DNA-binding transcription factor activity; GO:0043565,sequence-specific DNA binding; GO:0044212,transcription regulatory region DNA binding; GO:0019760,glucosinolate metabolic process; GO:0010371,regulation of gibberellin biosynthetic process; GO:0048510,regulation of timing of transition from vegetative to reproductive phase; GO:0051510,regulation of unidimensional…	--
	gene:MD06G1125700	TF	AP2/ERF->AP2/ERF-ERF	3	12	1.809	up	K09286 EREBP-like factor | (RefSeq) uncharacterized protein LOC109757323 (A)	PREDICTED: dehydration-responsive element-binding protein 1E-like [Malus domestica]	--	GO:0005634,nucleus; GO:0003700,DNA-binding transcription factor activity; GO:0043565,sequence-specific DNA binding; GO:0035865,cellular response to potassium ion; GO:0009873,ethylene-activated signaling pathway; GO:0048528,post-embryonic root development; GO:0009723,response to ethylene; GO:0000302,response to reactive oxygen species; GO:0006351,transcription, DNA-templated	AP2 domain
	gene:MD06G1130400	TF	AP2/ERF->AP2/ERF-ERF	1	7	3.355	up	K12900 FUS-interacting serine-arginine-rich protein 1 | (RefSeq) serine/arginine-rich SC35-like splicing factor SCL30A (A)	PREDICTED: ethylene-responsive transcription factor ERF114-like [Malus domestica]	--	GO:0005634,nucleus; GO:0003700,DNA-binding transcription factor activity; GO:0043565,sequence-specific DNA binding; GO:0050832,defense response to fungus; GO:0009873,ethylene-activated signaling pathway; GO:0007275,multicellular organism development; GO:0006351,transcription, DNA-templated	AP2 domain
	gene:MD07G1262900	TF	AP2/ERF->AP2/ERF-ERF	1	30	4.876	up	K09286 EREBP-like factor | (RefSeq) dehydration-responsive element-binding protein 1A-like (A)	C-repeat binding factor-like 1 [Malus domestica]	--	GO:0005634,nucleus; GO:0003700,DNA-binding transcription factor activity; GO:0043565,sequence-specific DNA binding; GO:0009631,cold acclimation; GO:0009409,response to cold; GO:0006351,transcription, DNA-templated	AP2 domain
	gene:MD07G1263200	TF	AP2/ERF->AP2/ERF-ERF	1	10	3.914	up	K09286 EREBP-like factor | (RefSeq) ethylene-responsive transcription factor TINY (A)	ethylene-responsive transcription factor ERF027-like [Malus domestica]	--	GO:0005634,nucleus; GO:0003677,DNA binding; GO:0003700,DNA-binding transcription factor activity; GO:0009873,ethylene-activated signaling pathway; GO:0006351,transcription, DNA-templated	AP2 domain
	gene:MD08G1114100	TF	AP2/ERF->AP2/ERF-ERF	18	37	1.013	up	K09286 EREBP-like factor | (RefSeq) AP2D49; ethylene-responsive transcription factor TINY-like (A)	ethylene-responsive transcription factor TINY-like [Malus domestica]	--	GO:0005634,nucleus; GO:0003700,DNA-binding transcription factor activity; GO:0043565,sequence-specific DNA binding; GO:0009873,ethylene-activated signaling pathway; GO:0045893,positive regulation of transcription, DNA-templated; GO:0006351,transcription, DNA-templated	AP2 domain
	gene:MD09G1206700	TF	AP2/ERF->AP2/ERF-ERF	6	87	3.872	up	K09286 EREBP-like factor | (RefSeq) AP2D9; ethylene-responsive transcription factor TINY-like (A)	ethylene-responsive transcription factor TINY-like [Malus domestica]	--	GO:0005634,nucleus; GO:0003700,DNA-binding transcription factor activity; GO:0043565,sequence-specific DNA binding; GO:0009873,ethylene-activated signaling pathway; GO:0045893,positive regulation of transcription, DNA-templated; GO:0006351,transcription, DNA-templated	AP2 domain
	gene:MD10G1032000	TF	AP2/ERF->AP2/ERF-ERF	19	44	1.216	up	K09286 EREBP-like factor | (RefSeq) ethylene-responsive transcription factor RAP2-3 (A)	ethylene-responsive transcription factor ABR1-like [Malus domestica]	--	GO:0005634,nucleus; GO:0003677,DNA binding; GO:0003700,DNA-binding transcription factor activity; GO:0009738,abscisic acid-activated signaling pathway; GO:0050832,defense response to fungus; GO:0009873,ethylene-activated signaling pathway; GO:0009788,negative regulation of abscisic acid-activated signaling pathway; GO:0009737,response to abscisic acid; GO:0009749,response to glucose; GO:0006970,r…	AP2 domain
	gene:MD10G1094700	TF	AP2/ERF->AP2/ERF-ERF	1	18	3.648	up	K09286 EREBP-like factor | (RefSeq) ethylene-responsive transcription factor ERF073 (A)	PREDICTED: ethylene-responsive transcription factor ERF109-like [Pyrus x bretschneideri]	--	GO:0005634,nucleus; GO:0003677,DNA binding; GO:0003700,DNA-binding transcription factor activity; GO:0051301,cell division; GO:0050832,defense response to fungus; GO:0009873,ethylene-activated signaling pathway; GO:0010087,phloem or xylem histogenesis; GO:0010200,response to chitin; GO:0006351,transcription, DNA-templated	AP2 domain
	gene:MD10G1191300	TF	AP2/ERF->AP2/ERF-ERF	6	39	2.675	up	K09286 EREBP-like factor | (RefSeq) ethylene-responsive transcription factor 12-like (A)	PREDICTED: ethylene-responsive transcription factor 8-like [Malus domestica]	--	GO:0005634,nucleus; GO:0003677,DNA binding; GO:0003700,DNA-binding transcription factor activity; GO:0006952,defense response; GO:0009873,ethylene-activated signaling pathway; GO:0006351,transcription, DNA-templated	AP2 domain
	gene:MD10G1286300	TF	AP2/ERF->AP2/ERF-ERF	301	626	1.054	up	K13433 pathogenesis-related genes transcriptional activator PTI5 | (RefSeq) pathogenesis-related genes transcriptional activator PTI5 (A)	PREDICTED: pathogenesis-related genes transcriptional activator PTI5-like [Malus domestica]	--	GO:0005634,nucleus; GO:0003677,DNA binding; GO:0003700,DNA-binding transcription factor activity; GO:0006952,defense response; GO:0006351,transcription, DNA-templated	AP2 domain
	gene:MD12G1125900	TF	AP2/ERF->AP2/ERF-ERF	676	254	-1.418	down	K09284 AP2-like factor, euAP2 lineage | (RefSeq) floral homeotic protein APETALA 2-like (A)	PREDICTED: ethylene-responsive transcription factor RAP2-7-like isoform X2 [Malus domestica]	--	GO:0005634,nucleus; GO:0003677,DNA binding; GO:0003700,DNA-binding transcription factor activity; GO:0009873,ethylene-activated signaling pathway; GO:0007275,multicellular organism development; GO:0006351,transcription, DNA-templated	AP2 domain
	gene:MD12G1179500	TF	AP2/ERF->AP2/ERF-ERF	6	45	2.998	up	K09286 EREBP-like factor | (RefSeq) DREB1; dehydration-responsive element-binding protein 2A-like (A)	dehydration-responsive element-binding protein (DREB2), partial [Malus domestica]	--	GO:0005634,nucleus; GO:0003700,DNA-binding transcription factor activity; GO:0043565,sequence-specific DNA binding; GO:0044212,transcription regulatory region DNA binding; GO:0045893,positive regulation of transcription, DNA-templated; GO:0006351,transcription, DNA-templated	AP2 domain
	gene:MD13G1163300	TF	AP2/ERF->AP2/ERF-ERF	21101	8593	-1.296	down	K09286 EREBP-like factor | (RefSeq) AP2D1, ERF1, MdERF1; ethylene-responsive transcription factor RAP2-3-like (A)	PREDICTED: ethylene-responsive transcription factor RAP2-3-like isoform X1 [Malus domestica]	--	GO:0005737,cytoplasm; GO:0005634,nucleus; GO:0005886,plasma membrane; GO:0003677,DNA binding; GO:0003700,DNA-binding transcription factor activity; GO:0043565,sequence-specific DNA binding; GO:0008219,cell death; GO:0009873,ethylene-activated signaling pathway; GO:0010286,heat acclimation; GO:0045893,positive regulation of transcription, DNA-templated; GO:0009735,response to cytokinin; GO:0009723…	AP2 domain
	gene:MD13G1213100	TF	AP2/ERF->AP2/ERF-ERF	67	13	-2.353	down	K14516 ethylene-responsive transcription factor 1 | (RefSeq) AP2D29; ethylene-responsive transcription factor 1B-like (A)	ethylene-responsive transcription factor 1B-like [Malus domestica]	--	GO:0005634,nucleus; GO:0003677,DNA binding; GO:0003700,DNA-binding transcription factor activity; GO:0006952,defense response; GO:0009873,ethylene-activated signaling pathway; GO:0009867,jasmonic acid mediated signaling pathway; GO:0006351,transcription, DNA-templated	AP2 domain
	gene:MD14G1120000	TF	AP2/ERF->AP2/ERF-ERF	39	3	-3.673	down	K13434 pathogenesis-related genes transcriptional activator PTI6 | (RefSeq) pathogenesis-related genes transcriptional activator PTI6-like (A)	PREDICTED: ethylene-responsive transcription factor CRF2-like [Pyrus x bretschneideri]	--	GO:0005737,cytoplasm; GO:0005634,nucleus; GO:0003700,DNA-binding transcription factor activity; GO:0042802,identical protein binding; GO:0043565,sequence-specific DNA binding; GO:0048825,cotyledon development; GO:0009736,cytokinin-activated signaling pathway; GO:0009873,ethylene-activated signaling pathway; GO:0048364,root development; GO:0006351,transcription, DNA-templated	AP2 domain
	gene:MD14G1127700	TF	AP2/ERF->AP2/ERF-ERF	44	181	2.025	up	K09286 EREBP-like factor | (RefSeq) ethylene-responsive transcription factor RAP2-4-like (A)	PREDICTED: ethylene-responsive transcription factor ERF061 [Malus domestica]	--	GO:0005634,nucleus; GO:0003677,DNA binding; GO:0003700,DNA-binding transcription factor activity; GO:0009873,ethylene-activated signaling pathway; GO:0010200,response to chitin; GO:0006351,transcription, DNA-templated	AP2 domain
	gene:MD14G1147100	TF	AP2/ERF->AP2/ERF-ERF	28	104	1.906	up	K12900 FUS-interacting serine-arginine-rich protein 1 | (RefSeq) serine/arginine-rich SC35-like splicing factor SCL30A (A)	PREDICTED: ethylene-responsive transcription factor ERF114-like [Malus domestica]	--	GO:0005634,nucleus; GO:0003700,DNA-binding transcription factor activity; GO:0043565,sequence-specific DNA binding; GO:0050832,defense response to fungus; GO:0009873,ethylene-activated signaling pathway; GO:0007275,multicellular organism development; GO:0006351,transcription, DNA-templated	G2F domain
	gene:MD15G1036500	TF	AP2/ERF->AP2/ERF-ERF	122	32	-1.901	down	K09286 EREBP-like factor | (RefSeq) EREB109; ethylene-responsive transcription factor RAP2-13-like (A)	PREDICTED: ethylene-responsive transcription factor ERF003-like [Malus domestica]	--	GO:0005634,nucleus; GO:0003677,DNA binding; GO:0003700,DNA-binding transcription factor activity; GO:0009873,ethylene-activated signaling pathway; GO:0006351,transcription, DNA-templated	AP2 domain
	gene:MD15G1093800	TF	AP2/ERF->AP2/ERF-ERF	13	61	2.17	up	K09286 EREBP-like factor | (RefSeq) AP2D44; dehydration-responsive element-binding protein 3-like (A)	dehydration-responsive element-binding protein 3-like [Malus domestica]	--	GO:0005634,nucleus; GO:0003700,DNA-binding transcription factor activity; GO:0043565,sequence-specific DNA binding; GO:0009873,ethylene-activated signaling pathway; GO:0045893,positive regulation of transcription, DNA-templated; GO:0006351,transcription, DNA-templated	AP2 domain
	gene:MD15G1283200	TF	AP2/ERF->AP2/ERF-ERF	0	31	7.309	up	K09286 EREBP-like factor | (RefSeq) cip353; ethylene-responsive transcription factor RAP2-3 (A)	PREDICTED: ethylene-responsive transcription factor ERF109-like [Malus domestica]	--	GO:0005634,nucleus; GO:0003677,DNA binding; GO:0003700,DNA-binding transcription factor activity; GO:0051301,cell division; GO:0050832,defense response to fungus; GO:0009873,ethylene-activated signaling pathway; GO:0010087,phloem or xylem histogenesis; GO:0010200,response to chitin; GO:0006351,transcription, DNA-templated	AP2 domain
	gene:MD15G1326800	TF	AP2/ERF->AP2/ERF-ERF	6545	1094	-2.582	down	K09286 EREBP-like factor | (RefSeq) AP2D51; ethylene-responsive transcription factor ERF060 (A)	ethylene-responsive transcription factor ERF060 [Malus domestica]	--	GO:0005634,nucleus; GO:0003677,DNA binding; GO:0003700,DNA-binding transcription factor activity; GO:0043565,sequence-specific DNA binding; GO:0071472,cellular response to salt stress; GO:0009736,cytokinin-activated signaling pathway; GO:0009873,ethylene-activated signaling pathway; GO:0045595,regulation of cell differentiation; GO:0009409,response to cold; GO:0009416,response to light stimulus; …	AP2 domain
	gene:MD15G1334900	TF	AP2/ERF->AP2/ERF-ERF	0	19	6.599	up	K09286 EREBP-like factor | (RefSeq) hypothetical protein (A)	PREDICTED: ethylene-responsive transcription factor ABR1-like [Pyrus x bretschneideri]	--	GO:0005634,nucleus; GO:0003677,DNA binding; GO:0003700,DNA-binding transcription factor activity; GO:0009873,ethylene-activated signaling pathway; GO:0045893,positive regulation of transcription, DNA-templated; GO:0048510,regulation of timing of transition from vegetative to reproductive phase; GO:0006351,transcription, DNA-templated	AP2 domain
	gene:MD16G1162800	TF	AP2/ERF->AP2/ERF-ERF	785	223	-1.819	down	K09286 EREBP-like factor | (RefSeq) AP2D15; ethylene-responsive transcription factor RAP2-3 (A)	ethylene-responsive transcription factor RAP2-3 [Malus domestica]	--	GO:0005737,cytoplasm; GO:0005634,nucleus; GO:0005886,plasma membrane; GO:0003677,DNA binding; GO:0003700,DNA-binding transcription factor activity; GO:0043565,sequence-specific DNA binding; GO:0008219,cell death; GO:0009873,ethylene-activated signaling pathway; GO:0010286,heat acclimation; GO:0045893,positive regulation of transcription, DNA-templated; GO:0009735,response to cytokinin; GO:0009723…	AP2 domain
	gene:MD16G1162900	TF	AP2/ERF->AP2/ERF-ERF	69	17	-2.011	down	K09286 EREBP-like factor | (RefSeq) AP2D15; ethylene-responsive transcription factor RAP2-3 (A)	ethylene-responsive transcription factor RAP2-3 [Malus domestica]	--	GO:0005737,cytoplasm; GO:0005634,nucleus; GO:0005886,plasma membrane; GO:0003677,DNA binding; GO:0003700,DNA-binding transcription factor activity; GO:0043565,sequence-specific DNA binding; GO:0008219,cell death; GO:0009873,ethylene-activated signaling pathway; GO:0010286,heat acclimation; GO:0045893,positive regulation of transcription, DNA-templated; GO:0009735,response to cytokinin; GO:0009723…	AP2 domain
	gene:MD16G1216900	TF	AP2/ERF->AP2/ERF-ERF	4	0	-4.718	down	K14516 ethylene-responsive transcription factor 1 | (RefSeq) ethylene-responsive transcription factor 1B-like (A)	PREDICTED: ethylene-responsive transcription factor 1B-like [Malus domestica]	--	GO:0005634,nucleus; GO:0003677,DNA binding; GO:0003700,DNA-binding transcription factor activity; GO:0006952,defense response; GO:0009873,ethylene-activated signaling pathway; GO:0009867,jasmonic acid mediated signaling pathway; GO:0006351,transcription, DNA-templated	AP2 domain
	gene:MD17G1244300	TF	AP2/ERF->AP2/ERF-ERF	59	22	-1.422	down	K09286 EREBP-like factor | (RefSeq) ethylene-responsive transcription factor ERF054 (A)	PREDICTED: ethylene-responsive transcription factor ERF054-like [Malus domestica]	--	GO:0005737,cytoplasm; GO:0005634,nucleus; GO:0003700,DNA-binding transcription factor activity; GO:0043565,sequence-specific DNA binding; GO:0009873,ethylene-activated signaling pathway; GO:1900036,positive regulation of cellular response to heat; GO:0045893,positive regulation of transcription, DNA-templated; GO:2000070,regulation of response to water deprivation; GO:0009651,response to salt str…	AP2 domain
AP2/ERF-RAV	gene:MD13G1046100	TF	AP2/ERF->AP2/ERF-RAV	196	476	1.279	up	K09287 RAV-like factor | (RefSeq) AP2D36; AP2/ERF and B3 domain-containing transcription factor RAV1-like (A)	PREDICTED: AP2/ERF and B3 domain-containing transcription factor RAV1-like [Malus domestica]	--	GO:0005634,nucleus; GO:0003677,DNA binding; GO:0003700,DNA-binding transcription factor activity; GO:0009873,ethylene-activated signaling pathway; GO:0048527,lateral root development; GO:0048366,leaf development; GO:0009910,negative regulation of flower development; GO:0045892,negative regulation of transcription, DNA-templated; GO:0009741,response to brassinosteroid; GO:0006351,transcription, DN…	Domain of unknown function (DUF313)
ARID	gene:MD04G1192900	TR	ARID	24	67	1.473	up	--	PREDICTED: high mobility group B protein 10-like isoform X1 [Malus domestica]	DNA-binding proteins Bright/BRCAA1/RBP1 and related proteins containing BRIGHT domain	GO:0009507,chloroplast; GO:0005634,nucleus; GO:0003677,DNA binding; GO:0003700,DNA-binding transcription factor activity; GO:0006351,transcription, DNA-templated	Transposase Tn5 dimerisation domain
	gene:MD12G1204900	TR	ARID	7	35	2.321	up	--	PREDICTED: putative high mobility group B protein 11 [Malus domestica]	--	--	HMG (high mobility group) box
	gene:MD15G1005800	TR	ARID	22	188	3.153	up	K11446 histone demethylase JARID1 [EC:1.14.11.-] | (RefSeq) JmjN/JmjC protein (A)	PREDICTED: high mobility group B protein 9-like isoform X2 [Malus domestica]	DNA-binding proteins Bright/BRCAA1/RBP1 and related proteins containing BRIGHT domain	GO:0005634,nucleus; GO:0003677,DNA binding; GO:0003700,DNA-binding transcription factor activity; GO:0000741,karyogamy; GO:0010197,polar nucleus fusion; GO:0006355,regulation of transcription, DNA-templated; GO:0006351,transcription, DNA-templated	HMG-box domain
AUX/IAA	gene:MD05G1205900	TR	AUX/IAA	9	24	1.518	up	K14484 auxin-responsive protein IAA | (RefSeq) IAA8; auxin-induced protein 22D-like (A)	auxin-induced protein 22D-like [Malus domestica]	--	GO:0005634,nucleus; GO:0009734,auxin-activated signaling pathway; GO:0006355,regulation of transcription, DNA-templated; GO:0006351,transcription, DNA-templated	AUX/IAA family
	gene:MD09G1202300	TR	AUX/IAA	215	558	1.38	up	K14484 auxin-responsive protein IAA | (RefSeq) IAA11; auxin-responsive protein IAA26-like (A)	auxin-responsive protein IAA26-like [Malus domestica]	--	GO:0005634,nucleus; GO:0003700,DNA-binding transcription factor activity; GO:0009734,auxin-activated signaling pathway; GO:0009733,response to auxin; GO:0006351,transcription, DNA-templated	AUX/IAA family
	gene:MD09G1208000	TR	AUX/IAA	80	31	-1.353	down	K14484 auxin-responsive protein IAA | (RefSeq) auxin-responsive protein IAA21-like (A)	PREDICTED: auxin-responsive protein IAA21-like isoform X2 [Malus domestica]	--	GO:0005634,nucleus; GO:0003700,DNA-binding transcription factor activity; GO:0009734,auxin-activated signaling pathway; GO:0009733,response to auxin; GO:0006351,transcription, DNA-templated	AUX/IAA family
	gene:MD13G1205000	TR	AUX/IAA	14	4	-1.691	down	K14484 auxin-responsive protein IAA | (RefSeq) auxin-responsive protein IAA14-like (A)	PREDICTED: auxin-responsive protein IAA14-like [Pyrus x bretschneideri]	--	GO:0005634,nucleus; GO:0003700,DNA-binding transcription factor activity; GO:0009734,auxin-activated signaling pathway; GO:0010102,lateral root morphogenesis; GO:0045892,negative regulation of transcription, DNA-templated; GO:0009733,response to auxin; GO:0006351,transcription, DNA-templated	AUX/IAA family
	gene:MD16G1206500	TR	AUX/IAA	25	95	1.933	up	K14484 auxin-responsive protein IAA | (RefSeq) IAA10; auxin-induced protein 22D-like (A)	ARF domain class transcription factor [Malus domestica]	--	GO:0005634,nucleus; GO:0009734,auxin-activated signaling pathway; GO:0006355,regulation of transcription, DNA-templated; GO:0006351,transcription, DNA-templated	AUX/IAA family
	gene:MD17G1198100	TR	AUX/IAA	70	21	-1.75	down	K14484 auxin-responsive protein IAA | (RefSeq) auxin-induced protein IAA6 (A)	PREDICTED: auxin-induced protein IAA6 [Malus domestica]	--	GO:0005634,nucleus; GO:0009734,auxin-activated signaling pathway; GO:0006355,regulation of transcription, DNA-templated; GO:0006351,transcription, DNA-templated	AUX/IAA family
B3	gene:MD00G1022000	TF	B3->B3	5	22	1.959	up	K21554 CREB3 regulatory factor | (RefSeq) B3 domain-containing transcription factor VRN1-like (A)	PREDICTED: B3 domain-containing protein LOC_Os12g40080-like [Malus domestica]	--	GO:0005654,nucleoplasm; GO:0003677,DNA binding; GO:0043565,sequence-specific DNA binding; GO:0009909,regulation of flower development; GO:0006355,regulation of transcription, DNA-templated; GO:0006351,transcription, DNA-templated; GO:0010048,vernalization response	B3 DNA binding domain
	gene:MD02G1159700	TF	B3->B3	0	7	4.314	up	K21554 CREB3 regulatory factor | (RefSeq) B3 domain-containing transcription factor VRN1-like (A)	PREDICTED: uncharacterized protein LOC108867956 [Pyrus x bretschneideri]	--	GO:0005654,nucleoplasm; GO:0003677,DNA binding; GO:0043565,sequence-specific DNA binding; GO:0009909,regulation of flower development; GO:0006355,regulation of transcription, DNA-templated; GO:0006351,transcription, DNA-templated; GO:0010048,vernalization response	B3 DNA binding domain
	gene:MD05G1079100	TF	B3->B3	38	81	1.08	up	--	PREDICTED: B3 domain-containing protein Os01g0234100-like [Malus domestica]	--	GO:0005634,nucleus; GO:0003677,DNA binding; GO:0006355,regulation of transcription, DNA-templated; GO:0006351,transcription, DNA-templated	Protein of unknown function (DUF724)
	gene:MD07G1162400	TF	B3->B3	44	89	1.038	up	K04733 interleukin-1 receptor-associated kinase 4 [EC:2.7.11.1] | (RefSeq) uncharacterized protein LOC109779403 (A)	PREDICTED: B3 domain-containing transcription factor NGA1-like isoform X1 [Malus domestica]	--	GO:0005634,nucleus; GO:0003677,DNA binding; GO:0003700,DNA-binding transcription factor activity; GO:0009908,flower development; GO:0048366,leaf development; GO:1901371,regulation of leaf morphogenesis; GO:0006351,transcription, DNA-templated	B3 DNA binding domain
	gene:MD12G1188100	TF	B3->B3	617	288	-1.096	down	K09287 RAV-like factor | (RefSeq) hypothetical protein (A)	PREDICTED: B3 domain-containing transcription repressor VAL2-like isoform X1 [Malus domestica]	--	GO:0005634,nucleus; GO:0003677,DNA binding; GO:0008270,zinc ion binding; GO:0006355,regulation of transcription, DNA-templated; GO:0006351,transcription, DNA-templated	CW-type Zinc Finger
B3-ARF	gene:MD05G1279200	TF	B3->B3-ARF	379	801	1.078	up	K14486 auxin response factor | (RefSeq) auxin response factor 19 isoform X3 (A)	auxin response factor 6-like [Malus domestica]	--	GO:0005634,nucleus; GO:0003677,DNA binding; GO:0003700,DNA-binding transcription factor activity; GO:0009734,auxin-activated signaling pathway; GO:0009908,flower development; GO:0009733,response to auxin; GO:0006351,transcription, DNA-templated	AUX/IAA family
BES1	gene:MD15G1031900	TF	BES1	130	341	1.398	up	K14503 brassinosteroid resistant 1/2 | (RefSeq) protein BRASSINAZOLE-RESISTANT 1-like (A)	PREDICTED: protein BRASSINAZOLE-RESISTANT 1-like [Malus domestica]	--	GO:0005829,cytosol; GO:0005634,nucleus; GO:0003677,DNA binding; GO:0003700,DNA-binding transcription factor activity; GO:0009742,brassinosteroid mediated signaling pathway; GO:0045892,negative regulation of transcription, DNA-templated; GO:0048481,plant ovule development; GO:0040008,regulation of growth; GO:0006355,regulation of transcription, DNA-templated; GO:0048316,seed development; GO:000635…	BES1/BZR1 plant transcription factor, N-terminal
bHLH	gene:MD00G1068800	TF	bHLH	18	66	1.844	up	K13422 transcription factor MYC2 | (RefSeq) transcription factor MYC3-like isoform X1 (A)	PREDICTED: transcription factor bHLH18-like [Pyrus x bretschneideri]	--	GO:0005634,nucleus; GO:0003677,DNA binding; GO:0003700,DNA-binding transcription factor activity; GO:0046983,protein dimerization activity; GO:0006355,regulation of transcription, DNA-templated; GO:0006351,transcription, DNA-templated	Helix-loop-helix DNA-binding domain
	gene:MD01G1045500	TF	bHLH	729	238	-1.615	down	K13422 transcription factor MYC2 | (RefSeq) hypothetical protein (A)	PREDICTED: transcription factor bHLH93 [Malus domestica]	--	GO:0005634,nucleus; GO:0003677,DNA binding; GO:0003700,DNA-binding transcription factor activity; GO:0046983,protein dimerization activity; GO:0045487,gibberellin catabolic process; GO:0007275,multicellular organism development; GO:0010371,regulation of gibberellin biosynthetic process; GO:0006351,transcription, DNA-templated	Helix-loop-helix DNA-binding domain
	gene:MD01G1047400	TF	bHLH	19	63	1.74	up	K13422 transcription factor MYC2 | (RefSeq) transcription factor MYC3-like isoform X1 (A)	PREDICTED: transcription factor bHLH18-like isoform X1 [Malus domestica]	--	GO:0005634,nucleus; GO:0003700,DNA-binding transcription factor activity; GO:0046983,protein dimerization activity; GO:0043565,sequence-specific DNA binding; GO:0006355,regulation of transcription, DNA-templated; GO:0006351,transcription, DNA-templated	Helix-loop-helix DNA-binding domain
	gene:MD02G1081600	TF	bHLH	3	16	2.211	up	K13422 transcription factor MYC2 | (RefSeq) transcription factor MYC2-like (A)	PREDICTED: putative transcription factor bHLH041 isoform X2 [Malus domestica]	--	GO:0005634,nucleus; GO:0003677,DNA binding; GO:0003700,DNA-binding transcription factor activity; GO:0046983,protein dimerization activity; GO:0006355,regulation of transcription, DNA-templated; GO:0010200,response to chitin; GO:0006351,transcription, DNA-templated	Helix-loop-helix DNA-binding domain
	gene:MD05G1065100	TF	bHLH	18	4	-2.243	down	K11253 histone H3 | (RefSeq) hypothetical protein (A)	PREDICTED: transcription factor bHLH49-like isoform X2 [Malus domestica]	--	GO:0005634,nucleus; GO:0003677,DNA binding; GO:0003700,DNA-binding transcription factor activity; GO:0046983,protein dimerization activity; GO:0009908,flower development; GO:0009911,positive regulation of flower development; GO:0009637,response to blue light; GO:0006351,transcription, DNA-templated	Helix-loop-helix DNA-binding domain
	gene:MD05G1113000	TF	bHLH	14	73	2.323	up	K13422 transcription factor MYC2 | (RefSeq) transcription factor MYC2-like (A)	PREDICTED: transcription factor bHLH18-like [Malus domestica]	--	GO:0005634,nucleus; GO:0003677,DNA binding; GO:0003700,DNA-binding transcription factor activity; GO:0046983,protein dimerization activity; GO:0006355,regulation of transcription, DNA-templated; GO:0006351,transcription, DNA-templated	Helix-loop-helix DNA-binding domain
	gene:MD06G1120100	TF	bHLH	13	155	3.539	up	K13422 transcription factor MYC2 | (RefSeq) transcription factor bHLH14 (A)	PREDICTED: transcription factor MYC2-like [Malus domestica]	--	GO:0005737,cytoplasm; GO:0005634,nucleus; GO:0003677,DNA binding; GO:0003700,DNA-binding transcription factor activity; GO:0046983,protein dimerization activity; GO:0010629,negative regulation of gene expression; GO:0006355,regulation of transcription, DNA-templated; GO:0006351,transcription, DNA-templated	Helix-loop-helix DNA-binding domain
	gene:MD06G1199400	TF	bHLH	99	18	-2.46	down	K16189 phytochrome-interacting factor 4 | (RefSeq) transcription factor PIF4 (A)	PREDICTED: transcription factor PIF7-like isoform X2 [Malus domestica]	--	GO:0005634,nucleus; GO:0009506,plasmodesma; GO:0003677,DNA binding; GO:0003700,DNA-binding transcription factor activity; GO:0046983,protein dimerization activity; GO:0009567,double fertilization forming a zygote and endosperm; GO:0006355,regulation of transcription, DNA-templated; GO:0006351,transcription, DNA-templated	Helix-loop-helix DNA-binding domain
	gene:MD06G1206200	TF	bHLH	789	363	-1.126	down	K16189 phytochrome-interacting factor 4 | (RefSeq) PIL5; putative HLH DNA-binding domain superfamily protein (A)	PREDICTED: transcription factor BIM1-like isoform X1 [Malus domestica]	--	GO:0005634,nucleus; GO:0003677,DNA binding; GO:0046983,protein dimerization activity; GO:0006355,regulation of transcription, DNA-templated; GO:0006351,transcription, DNA-templated	Helix-loop-helix DNA-binding domain
	gene:MD07G1113200	TF	bHLH	71	287	2.03	up	K12126 phytochrome-interacting factor 3 | (RefSeq) PIF3; hypothetical protein (A)	PREDICTED: transcription factor UNE10 isoform X1 [Malus domestica]	--	GO:0005634,nucleus; GO:0009506,plasmodesma; GO:0003677,DNA binding; GO:0003700,DNA-binding transcription factor activity; GO:0046983,protein dimerization activity; GO:0009567,double fertilization forming a zygote and endosperm; GO:0006355,regulation of transcription, DNA-templated; GO:0006351,transcription, DNA-templated	Helix-loop-helix DNA-binding domain
	gene:MD07G1151000	TF	bHLH	162	355	1.131	up	K22484 transcriptional regulator CBF1 | (RefSeq) LOW QUALITY PROTEIN: transcription factor ABA-INDUCIBLE bHLH-TYPE-like (A)	PREDICTED: transcription factor bHLH13 [Malus domestica]	--	GO:0005737,cytoplasm; GO:0005634,nucleus; GO:0003700,DNA-binding transcription factor activity; GO:0046983,protein dimerization activity; GO:0044212,transcription regulatory region DNA binding; GO:0010629,negative regulation of gene expression; GO:0006355,regulation of transcription, DNA-templated; GO:0006351,transcription, DNA-templated	Helix-loop-helix DNA-binding domain
	gene:MD07G1224100	TF	bHLH	3	40	4.038	up	K22484 transcriptional regulator CBF1 | (RefSeq) transcription factor bHLH106-like (A)	PREDICTED: transcription factor bHLH51 [Malus domestica]	--	GO:0005634,nucleus; GO:0003677,DNA binding; GO:0003700,DNA-binding transcription factor activity; GO:0046983,protein dimerization activity; GO:0006355,regulation of transcription, DNA-templated; GO:0006351,transcription, DNA-templated	Helix-loop-helix DNA-binding domain
	gene:MD08G1077000	TF	bHLH	1018	475	-1.099	down	K11253 histone H3 | (RefSeq) uncharacterized protein LOC18096237 (A)	PREDICTED: transcription factor bHLH74-like [Malus domestica]	--	GO:0005634,nucleus; GO:0003677,DNA binding; GO:0003700,DNA-binding transcription factor activity; GO:0046983,protein dimerization activity; GO:0040008,regulation of growth; GO:0006355,regulation of transcription, DNA-templated; GO:0009637,response to blue light; GO:0006351,transcription, DNA-templated	Helix-loop-helix DNA-binding domain
	gene:MD08G1207700	TF	bHLH	96	11	-3.051	down	K13422 transcription factor MYC2 | (RefSeq) transcription factor MYC4 (A)	PREDICTED: transcription factor bHLH61-like [Malus domestica]	--	GO:0005634,nucleus; GO:0003677,DNA binding; GO:0003700,DNA-binding transcription factor activity; GO:0046983,protein dimerization activity; GO:0045487,gibberellin catabolic process; GO:0007275,multicellular organism development; GO:0010371,regulation of gibberellin biosynthetic process; GO:0006351,transcription, DNA-templated	Helix-loop-helix DNA-binding domain
	gene:MD10G1115500	TF	bHLH	50	123	1.279	up	K13422 transcription factor MYC2 | (RefSeq) LOC109750771; transcription factor MYC2-like (A)	PREDICTED: transcription factor bHLH18-like [Pyrus x bretschneideri]	--	GO:0005634,nucleus; GO:0003677,DNA binding; GO:0003700,DNA-binding transcription factor activity; GO:0046983,protein dimerization activity; GO:0006355,regulation of transcription, DNA-templated; GO:0006351,transcription, DNA-templated	Helix-loop-helix DNA-binding domain
	gene:MD10G1156100	TF	bHLH	121	21	-2.54	down	K11253 histone H3 | (RefSeq) hypothetical protein (A)	PREDICTED: transcription factor bHLH62 [Malus domestica]	--	GO:0005634,nucleus; GO:0003677,DNA binding; GO:0003700,DNA-binding transcription factor activity; GO:0046983,protein dimerization activity; GO:0006355,regulation of transcription, DNA-templated; GO:0006351,transcription, DNA-templated	Helix-loop-helix DNA-binding domain
	gene:MD10G1281100	TF	bHLH	514	1413	1.458	up	K22484 transcriptional regulator CBF1 | (RefSeq) transcription factor bHLH106-like (A)	PREDICTED: transcription factor bHLH30-like [Malus domestica]	Aryl-hydrocarbon receptor nuclear translocator	GO:0009941,chloroplast envelope; GO:0005634,nucleus; GO:0003677,DNA binding; GO:0003700,DNA-binding transcription factor activity; GO:0046983,protein dimerization activity; GO:0042538,hyperosmotic salinity response; GO:0006355,regulation of transcription, DNA-templated; GO:0006351,transcription, DNA-templated	Helix-loop-helix DNA-binding domain
	gene:MD12G1063900	TF	bHLH	105	214	1.02	up	K11253 histone H3 | (RefSeq) uncharacterized protein LOC18096237 (A)	PREDICTED: transcription factor bHLH48-like [Malus domestica]	--	GO:0005634,nucleus; GO:0003677,DNA binding; GO:0003700,DNA-binding transcription factor activity; GO:0046983,protein dimerization activity; GO:0006355,regulation of transcription, DNA-templated; GO:0006351,transcription, DNA-templated	Helix-loop-helix DNA-binding domain
	gene:MD12G1095300	TF	bHLH	2	27	3.415	up	K22484 transcriptional regulator CBF1 | (RefSeq) transcription factor bHLH106-like (A)	PREDICTED: transcription factor bHLH106-like [Malus domestica]	Aryl-hydrocarbon receptor nuclear translocator	GO:0009941,chloroplast envelope; GO:0005634,nucleus; GO:0003677,DNA binding; GO:0003700,DNA-binding transcription factor activity; GO:0046983,protein dimerization activity; GO:0042538,hyperosmotic salinity response; GO:0006355,regulation of transcription, DNA-templated; GO:0006351,transcription, DNA-templated	Helix-loop-helix DNA-binding domain
	gene:MD14G1063300	TF	bHLH	3	14	2.318	up	K04733 interleukin-1 receptor-associated kinase 4 [EC:2.7.11.1] | (RefSeq) probable serine/threonine-protein kinase PBL26 isoform X1 (A)	PREDICTED: transcription factor bHLH130-like [Malus domestica]	--	GO:0005634,nucleus; GO:0001046,core promoter sequence-specific DNA binding; GO:0003700,DNA-binding transcription factor activity; GO:0046983,protein dimerization activity; GO:0001228,DNA-binding transcription activator activity, RNA polymerase II-specific; GO:0048573,photoperiodism, flowering; GO:0006355,regulation of transcription, DNA-templated; GO:0006366,transcription by RNA polymerase II	Helix-loop-helix DNA-binding domain
	gene:MD14G1064200	TF	bHLH	53	114	1.126	up	K11253 histone H3 | (RefSeq) hypothetical protein (A)	PREDICTED: transcription factor bHLH48-like [Malus domestica]	--	GO:0005634,nucleus; GO:0003677,DNA binding; GO:0003700,DNA-binding transcription factor activity; GO:0046983,protein dimerization activity; GO:0006355,regulation of transcription, DNA-templated; GO:0006351,transcription, DNA-templated	Helix-loop-helix DNA-binding domain
	gene:MD14G1137200	TF	bHLH	35	15	-1.343	down	K13422 transcription factor MYC2 | (RefSeq) transcription factor bHLH14 (A)	PREDICTED: transcription factor MYC2-like [Malus domestica]	--	GO:0005737,cytoplasm; GO:0005634,nucleus; GO:0003677,DNA binding; GO:0003700,DNA-binding transcription factor activity; GO:0046983,protein dimerization activity; GO:0010629,negative regulation of gene expression; GO:0006355,regulation of transcription, DNA-templated; GO:0006351,transcription, DNA-templated	Helix-loop-helix DNA-binding domain
	gene:MD14G1149600	TF	bHLH	7	20	1.564	up	K11253 histone H3 | (RefSeq) hypothetical protein (A)	PREDICTED: transcription factor bHLH137-like [Malus domestica]	--	GO:0005634,nucleus; GO:0003677,DNA binding; GO:0003700,DNA-binding transcription factor activity; GO:0046983,protein dimerization activity; GO:0009739,response to gibberellin; GO:0006351,transcription, DNA-templated	Helix-loop-helix DNA-binding domain
	gene:MD14G1182700	TF	bHLH	10	28	1.454	up	--	PREDICTED: uncharacterized protein LOC103455312 [Malus domestica]	--	GO:0090575,RNA polymerase II transcription factor complex; GO:0003700,DNA-binding transcription factor activity; GO:0046983,protein dimerization activity; GO:0000977,RNA polymerase II regulatory region sequence-specific DNA binding; GO:0050832,defense response to fungus; GO:0006357,regulation of transcription by RNA polymerase II; GO:0006355,regulation of transcription, DNA-templated; GO:0006351,…	Helix-loop-helix DNA-binding domain
	gene:MD14G1227400	TF	bHLH	57	14	-2.054	down	K04733 interleukin-1 receptor-associated kinase 4 [EC:2.7.11.1] | (RefSeq) F15H18.11 (A)	PREDICTED: transcription factor BEE 3 [Malus domestica]	--	GO:0005634,nucleus; GO:0003677,DNA binding; GO:0003700,DNA-binding transcription factor activity; GO:0046983,protein dimerization activity; GO:0006355,regulation of transcription, DNA-templated; GO:0006351,transcription, DNA-templated	Helix-loop-helix DNA-binding domain
	gene:MD15G1081100	TF	bHLH	380	42	-3.169	down	K10863 aprataxin [EC:3.1.11.7 3.1.11.8 3.1.12.2] | (RefSeq) basic helix-loop-helix family protein (A)	PREDICTED: transcription factor HEC2-like [Malus domestica]	--	GO:0005634,nucleus; GO:0003677,DNA binding; GO:0003700,DNA-binding transcription factor activity; GO:0046983,protein dimerization activity; GO:0048462,carpel formation; GO:0080126,ovary septum development; GO:0006355,regulation of transcription, DNA-templated; GO:0006351,transcription, DNA-templated; GO:0010500,transmitting tissue development	Helix-loop-helix DNA-binding domain
	gene:MD15G1154600	TF	bHLH	171	370	1.111	up	K12126 phytochrome-interacting factor 3 | (RefSeq) PIF3; hypothetical protein (A)	PREDICTED: transcription factor bHLH66-like [Pyrus x bretschneideri]	--	GO:0005634,nucleus; GO:0001046,core promoter sequence-specific DNA binding; GO:0003700,DNA-binding transcription factor activity; GO:0046983,protein dimerization activity; GO:0001228,DNA-binding transcription activator activity, RNA polymerase II-specific; GO:0055046,microgametogenesis; GO:0048235,pollen sperm cell differentiation; GO:0006355,regulation of transcription, DNA-templated; GO:0080147…	Cyclin-dependent kinase 2-associated protein
	gene:MD15G1208900	TF	bHLH	30	95	1.652	up	K13422 transcription factor MYC2 | (RefSeq) transcription factor MYC2-like (A)	PREDICTED: putative transcription factor bHLH041 isoform X1 [Malus domestica]	--	GO:0005634,nucleus; GO:0003677,DNA binding; GO:0003700,DNA-binding transcription factor activity; GO:0046983,protein dimerization activity; GO:0006355,regulation of transcription, DNA-templated; GO:0010200,response to chitin; GO:0006351,transcription, DNA-templated	Helix-loop-helix DNA-binding domain
	gene:MD15G1305200	TF	bHLH	3	50	3.982	up	K13422 transcription factor MYC2 | (RefSeq) transcription factor MYC2-like (A)	PREDICTED: transcription factor bHLH18-like [Malus domestica]	--	GO:0005634,nucleus; GO:0003677,DNA binding; GO:0003700,DNA-binding transcription factor activity; GO:0046983,protein dimerization activity; GO:0006355,regulation of transcription, DNA-templated; GO:0006351,transcription, DNA-templated	Signal recognition particle 14kD protein
	gene:MD15G1306400	TF	bHLH	8	88	3.442	up	K13422 transcription factor MYC2 | (RefSeq) hypothetical protein (A)	PREDICTED: transcription factor bHLH93-like isoform X1 [Malus domestica]	--	GO:0005634,nucleus; GO:0003677,DNA binding; GO:0003700,DNA-binding transcription factor activity; GO:0046983,protein dimerization activity; GO:0045487,gibberellin catabolic process; GO:0007275,multicellular organism development; GO:0010371,regulation of gibberellin biosynthetic process; GO:0006351,transcription, DNA-templated	Helix-loop-helix DNA-binding domain
	gene:MD16G1247600	TF	bHLH	10	41	1.987	up	K18486 heart-and neural crest derivatives-expressed protein 2 | (RefSeq) transcription factor bHLH27-like (A)	PREDICTED: transcription factor bHLH35 [Malus domestica]	--	GO:0005634,nucleus; GO:0003677,DNA binding; GO:0046983,protein dimerization activity; GO:0006355,regulation of transcription, DNA-templated; GO:0006351,transcription, DNA-templated	Helix-loop-helix DNA-binding domain
	gene:MD17G1049300	TF	bHLH	3359	125	-4.76	down	K17693 DNA-binding protein inhibitor ID2 | (RefSeq) transcription factor PRE6-like (A)	PREDICTED: transcription factor PRE6-like [Malus domestica]	--	GO:0005634,nucleus; GO:0046983,protein dimerization activity; GO:0009740,gibberellic acid mediated signaling pathway; GO:0040008,regulation of growth; GO:0006355,regulation of transcription, DNA-templated; GO:0006351,transcription, DNA-templated	Helix-loop-helix DNA-binding domain
	gene:MD17G1238500	TF	bHLH	2	13	2.325	up	--	PREDICTED: transcription factor bHLH118-like isoform X2 [Malus domestica]	--	GO:0090575,RNA polymerase II transcription factor complex; GO:0003700,DNA-binding transcription factor activity; GO:0046983,protein dimerization activity; GO:0000977,RNA polymerase II regulatory region sequence-specific DNA binding; GO:0050832,defense response to fungus; GO:0006357,regulation of transcription by RNA polymerase II; GO:0006355,regulation of transcription, DNA-templated; GO:0006351,…	Helix-loop-helix DNA-binding domain
bZIP	gene:MD01G1074700	TF	bZIP	1014	382	-1.406	down	K09060 plant G-box-binding factor | (RefSeq) common plant regulatory factor 1-like (A)	PREDICTED: common plant regulatory factor 1-like isoform X2 [Malus domestica]	--	GO:0005634,nucleus; GO:0003677,DNA binding; GO:0003700,DNA-binding transcription factor activity; GO:0006351,transcription, DNA-templated	Septum formation initiator
	gene:MD02G1189300	TF	bZIP	56	154	1.466	up	K14432 ABA responsive element binding factor | (RefSeq) ABSCISIC ACID-INSENSITIVE 5-like protein 5 isoform X1 (A)	PREDICTED: basic leucine zipper 8-like [Malus domestica]	--	GO:0005634,nucleus; GO:0003700,DNA-binding transcription factor activity; GO:0046982,protein heterodimerization activity; GO:0043565,sequence-specific DNA binding; GO:0044212,transcription regulatory region DNA binding; GO:0009845,seed germination; GO:0006351,transcription, DNA-templated	Basic region leucine zipper
	gene:MD03G1051900	TF	bZIP	15	44	1.52	up	K20557 transcription factor VIP1 | (RefSeq) transcription factor VIP1 (A)	PREDICTED: transcription factor RF2b-like [Malus domestica]	--	GO:0005634,nucleus; GO:0003677,DNA binding; GO:0003700,DNA-binding transcription factor activity; GO:0006351,transcription, DNA-templated	GIT coiled-coil Rho guanine nucleotide exchange factor
	gene:MD04G1224400	TF	bZIP	36	7	-2.394	down	K04450 cyclic AMP-dependent transcription factor ATF-2 | (RefSeq) light-inducible protein CPRF2-like (A)	PREDICTED: light-inducible protein CPRF2-like [Malus domestica]	--	GO:0005634,nucleus; GO:0003677,DNA binding; GO:0003700,DNA-binding transcription factor activity; GO:0006351,transcription, DNA-templated	Autophagy protein 16 (ATG16)
	gene:MD05G1062200	TF	bZIP	13	63	2.215	up	K09060 plant G-box-binding factor | (RefSeq) bZIP transcription factor 16-like isoform X1 (A)	PREDICTED: bZIP transcription factor 53-like [Malus domestica]	--	GO:0005634,nucleus; GO:0003700,DNA-binding transcription factor activity; GO:0046982,protein heterodimerization activity; GO:0043565,sequence-specific DNA binding; GO:0017148,negative regulation of translation; GO:0045893,positive regulation of transcription, DNA-templated; GO:0009744,response to sucrose; GO:0080149,sucrose induced translational repression; GO:0006351,transcription, DNA-templated	Basic region leucine zipper
	gene:MD08G1078800	TF	bZIP	147	43	-1.761	down	K09060 plant G-box-binding factor | (RefSeq) bZIP transcription factor 68-like (A)	PREDICTED: basic leucine zipper 43-like [Malus domestica]	--	GO:0005634,nucleus; GO:0003677,DNA binding; GO:0003700,DNA-binding transcription factor activity; GO:0006351,transcription, DNA-templated	Herpesvirus BLRF2 protein
	gene:MD08G1123300	TF	bZIP	21	59	1.472	up	K04450 cyclic AMP-dependent transcription factor ATF-2 | (RefSeq) light-inducible protein CPRF2-like (A)	PREDICTED: basic leucine zipper 9-like [Malus domestica]	--	GO:0005634,nucleus; GO:0003677,DNA binding; GO:0003700,DNA-binding transcription factor activity; GO:0046982,protein heterodimerization activity; GO:0042803,protein homodimerization activity; GO:0071333,cellular response to glucose stimulus; GO:0006351,transcription, DNA-templated	bZIP Maf transcription factor
	gene:MD09G1078300	TF	bZIP	6	1	-3.399	down	K09060 plant G-box-binding factor | (RefSeq) G-box-binding factor 1 isoform X1 (A)	PREDICTED: basic leucine zipper 43-like [Malus domestica]	--	GO:0005634,nucleus; GO:0003677,DNA binding; GO:0003700,DNA-binding transcription factor activity; GO:0006351,transcription, DNA-templated	Initiation control protein YabA
	gene:MD10G1146100	TF	bZIP	21	0	-6.903	down	K20557 transcription factor VIP1 | (RefSeq) transcription factor VIP1-like (A)	PREDICTED: transcription factor RF2a-like isoform X1 [Malus domestica]	--	GO:0005634,nucleus; GO:0003677,DNA binding; GO:0003700,DNA-binding transcription factor activity; GO:0006351,transcription, DNA-templated	Tetracyclin repressor-like, C-terminal domain
	gene:MD11G1164300	TF	bZIP	11	1	-3.153	down	K14431 transcription factor TGA | (RefSeq) transcription factor TGA2-like (A)	PREDICTED: transcription factor TGA2-like isoform X1 [Malus domestica]	--	GO:0005634,nucleus; GO:0003700,DNA-binding transcription factor activity; GO:0042803,protein homodimerization activity; GO:0043565,sequence-specific DNA binding; GO:0048653,anther development; GO:0071588,hydrogen peroxide mediated signaling pathway; GO:0002237,response to molecule of bacterial origin; GO:0006351,transcription, DNA-templated	Transcription factor IIA, alpha/beta subunit
	gene:MD12G1061900	TF	bZIP	267	28	-3.271	down	K14431 transcription factor TGA | (RefSeq) transcription factor HBP-1b(c38)-like (A)	PREDICTED: transcription factor HBP-1b(c38)-like [Malus domestica]	--	GO:0005634,nucleus; GO:0003700,DNA-binding transcription factor activity; GO:0043565,sequence-specific DNA binding; GO:0045893,positive regulation of transcription, DNA-templated; GO:0009733,response to auxin; GO:0009753,response to jasmonic acid; GO:0009751,response to salicylic acid; GO:0006351,transcription, DNA-templated	Basic region leucine zipper
	gene:MD14G1021600	TF	bZIP	29	4	-2.973	down	K14432 ABA responsive element binding factor | (RefSeq) protein ABSCISIC ACID-INSENSITIVE 5-like isoform X2 (A)	PREDICTED: protein ABSCISIC ACID-INSENSITIVE 5-like isoform X1 [Pyrus x bretschneideri]	--	GO:0005634,nucleus; GO:0003677,DNA binding; GO:0003700,DNA-binding transcription factor activity; GO:0009738,abscisic acid-activated signaling pathway; GO:0010187,negative regulation of seed germination; GO:0045893,positive regulation of transcription, DNA-templated; GO:0006355,regulation of transcription, DNA-templated; GO:0009737,response to abscisic acid; GO:0010200,response to chitin; GO:0009…	bZIP Maf transcription factor
	gene:MD15G1022500	TF	bZIP	23606	8405	-1.49	down	K09060 plant G-box-binding factor | (RefSeq) bZIP transcription factor 16-like (A)	BZIP domain class transcription factor [Malus domestica]	--	GO:0005634,nucleus; GO:0003700,DNA-binding transcription factor activity; GO:0046982,protein heterodimerization activity; GO:0043565,sequence-specific DNA binding; GO:0044212,transcription regulatory region DNA binding; GO:0009845,seed germination; GO:0006351,transcription, DNA-templated	Autophagy protein 16 (ATG16)
	gene:MD15G1102300	TF	bZIP	42	143	1.742	up	K04450 cyclic AMP-dependent transcription factor ATF-2 | (RefSeq) light-inducible protein CPRF2-like (A)	PREDICTED: basic leucine zipper 9-like [Malus domestica]	--	GO:0005634,nucleus; GO:0003677,DNA binding; GO:0003700,DNA-binding transcription factor activity; GO:0046982,protein heterodimerization activity; GO:0042803,protein homodimerization activity; GO:0071333,cellular response to glucose stimulus; GO:0006351,transcription, DNA-templated	Autophagy protein 16 (ATG16)
	gene:MD16G1132200	TF	bZIP	66	361	2.464	up	K16241 transcription factor HY5 | (RefSeq) transcription factor HY5-like (A)	PREDICTED: transcription factor HY5-like isoform X2 [Malus domestica]	Transcriptional activator FOSB/c-Fos and related bZIP transcription factors	GO:0005634,nucleus; GO:0003700,DNA-binding transcription factor activity; GO:0000977,RNA polymerase II regulatory region sequence-specific DNA binding; GO:0009585,red, far-red light phototransduction; GO:0006355,regulation of transcription, DNA-templated; GO:0080167,response to karrikin; GO:0010224,response to UV-B; GO:0006351,transcription, DNA-templated	Basic region leucine zipper
C2C2-CO-like	gene:MD09G1131800	TF	C2C2->C2C2-CO-like	299	788	1.4	up	K12135 zinc finger protein CONSTANS | (RefSeq) CONST-BR-1; zinc finger protein CONSTANS (A)	PREDICTED: zinc finger protein CONSTANS-LIKE 9-like isoform X1 [Malus domestica]	--	GO:0005634,nucleus; GO:0003700,DNA-binding transcription factor activity; GO:0008270,zinc ion binding; GO:0007623,circadian rhythm; GO:0048579,negative regulation of long-day photoperiodism, flowering; GO:0006355,regulation of transcription, DNA-templated	B-box zinc finger
	gene:MD11G1299600	TF	C2C2->C2C2-CO-like	257	529	1.042	up	K12135 zinc finger protein CONSTANS | (RefSeq) CONST-BR-1; zinc finger protein CONSTANS (A)	PREDICTED: zinc finger protein CONSTANS-LIKE 13-like [Malus domestica]	--	GO:0005634,nucleus; GO:0003700,DNA-binding transcription factor activity; GO:0043565,sequence-specific DNA binding; GO:0044212,transcription regulatory region DNA binding; GO:0008270,zinc ion binding; GO:0006355,regulation of transcription, DNA-templated	B-box zinc finger
	gene:MD13G1042200	TF	C2C2->C2C2-CO-like	130	393	1.612	up	K12135 zinc finger protein CONSTANS | (RefSeq) zinc finger protein CONSTANS-LIKE 2-like (A)	PREDICTED: zinc finger protein CONSTANS-LIKE 6-like [Malus domestica]	GATA-4/5/6 transcription factors	GO:0005634,nucleus; GO:0003700,DNA-binding transcription factor activity; GO:0008270,zinc ion binding; GO:0006355,regulation of transcription, DNA-templated	B-box zinc finger
	gene:MD16G1043000	TF	C2C2->C2C2-CO-like	338	2488	2.884	up	K12135 zinc finger protein CONSTANS | (RefSeq) zinc finger protein CONSTANS-LIKE 2-like (A)	zinc finger protein CONSTANS-LIKE 6 [Malus domestica]	GATA-4/5/6 transcription factors	GO:0005634,nucleus; GO:0003700,DNA-binding transcription factor activity; GO:0008270,zinc ion binding; GO:0006355,regulation of transcription, DNA-templated	B-box zinc finger
	gene:MD17G1069600	TF	C2C2->C2C2-CO-like	5	30	2.581	up	K12135 zinc finger protein CONSTANS | (RefSeq) zinc finger protein CONSTANS-LIKE 2-like (A)	COL domain class transcription factor [Malus domestica]	GATA-4/5/6 transcription factors	GO:0005634,nucleus; GO:0003677,DNA binding; GO:0003700,DNA-binding transcription factor activity; GO:0008270,zinc ion binding; GO:0009658,chloroplast organization; GO:0009909,regulation of flower development; GO:0009416,response to light stimulus; GO:0006351,transcription, DNA-templated	B-box zinc finger
C2C2-Dof	gene:MD01G1224500	TF	C2C2->C2C2-Dof	2	11	1.994	up	K04733 interleukin-1 receptor-associated kinase 4 [EC:2.7.11.1] | (RefSeq) putative receptor-like protein kinase At5g39000 isoform X1 (A)	PREDICTED: dof zinc finger protein DOF4.6-like [Malus domestica]	--	GO:0005634,nucleus; GO:0003677,DNA binding; GO:0046872,metal ion binding; GO:0006355,regulation of transcription, DNA-templated; GO:0006351,transcription, DNA-templated	Dof domain, zinc finger
	gene:MD02G1163500	TF	C2C2->C2C2-Dof	153	509	1.74	up	K20043 clathrin coat assembly protein AP180 | (RefSeq) putative clathrin assembly protein At5g35200 (A)	PREDICTED: dof zinc finger protein DOF3.7-like [Malus domestica]	--	GO:0005634,nucleus; GO:0003700,DNA-binding transcription factor activity; GO:0046872,metal ion binding; GO:0044212,transcription regulatory region DNA binding; GO:0006355,regulation of transcription, DNA-templated; GO:0048364,root development; GO:0006351,transcription, DNA-templated	Dof domain, zinc finger
	gene:MD05G1018200	TF	C2C2->C2C2-Dof	174	45	-1.977	down	K20043 clathrin coat assembly protein AP180 | (RefSeq) putative clathrin assembly protein At5g35200 (A)	PREDICTED: dof zinc finger protein DOF3.5 [Malus domestica]	--	GO:0005634,nucleus; GO:0003677,DNA binding; GO:0003700,DNA-binding transcription factor activity; GO:0046872,metal ion binding; GO:0006355,regulation of transcription, DNA-templated; GO:0006351,transcription, DNA-templated	Dof domain, zinc finger
	gene:MD05G1318600	TF	C2C2->C2C2-Dof	51	125	1.285	up	K20043 clathrin coat assembly protein AP180 | (RefSeq) putative clathrin assembly protein At5g35200 (A)	PREDICTED: dof zinc finger protein DOF1.4-like [Malus domestica]	--	GO:0005634,nucleus; GO:0003677,DNA binding; GO:0046872,metal ion binding; GO:0006355,regulation of transcription, DNA-templated; GO:0006351,transcription, DNA-templated	Dof domain, zinc finger
	gene:MD07G1295200	TF	C2C2->C2C2-Dof	20	59	1.547	up	K20043 clathrin coat assembly protein AP180 | (RefSeq) putative clathrin assembly protein At5g35200 (A)	dof zinc finger protein DOF4.6-like [Malus domestica]	--	GO:0005634,nucleus; GO:0003677,DNA binding; GO:0046872,metal ion binding; GO:0006355,regulation of transcription, DNA-templated; GO:0006351,transcription, DNA-templated	Dof domain, zinc finger
	gene:MD10G1292200	TF	C2C2->C2C2-Dof	29	4	-2.838	down	K20043 clathrin coat assembly protein AP180 | (RefSeq) putative clathrin assembly protein At5g35200 (A)	PREDICTED: dof zinc finger protein DOF5.3-like [Malus domestica]	--	GO:0005634,nucleus; GO:0003677,DNA binding; GO:0003700,DNA-binding transcription factor activity; GO:0046872,metal ion binding; GO:0006355,regulation of transcription, DNA-templated; GO:0006351,transcription, DNA-templated	Dof domain, zinc finger
	gene:MD10G1297900	TF	C2C2->C2C2-Dof	2	16	3.21	up	K20043 clathrin coat assembly protein AP180 | (RefSeq) putative clathrin assembly protein At5g35200 (A)	PREDICTED: dof zinc finger protein DOF1.4-like [Malus domestica]	--	GO:0005634,nucleus; GO:0003677,DNA binding; GO:0046872,metal ion binding; GO:0006355,regulation of transcription, DNA-templated; GO:0006351,transcription, DNA-templated	Dof domain, zinc finger
	gene:MD11G1111100	TF	C2C2->C2C2-Dof	39	78	1.006	up	K20043 clathrin coat assembly protein AP180 | (RefSeq) putative clathrin assembly protein At5g35200 (A)	dof zinc finger protein DOF2.4 [Malus domestica]	--	GO:0005634,nucleus; GO:0003677,DNA binding; GO:0046872,metal ion binding; GO:0006355,regulation of transcription, DNA-templated; GO:0006351,transcription, DNA-templated	Dof domain, zinc finger
	gene:MD11G1123400	TF	C2C2->C2C2-Dof	1	13	4.181	up	K20043 clathrin coat assembly protein AP180 | (RefSeq) putative clathrin assembly protein At5g35200 (A)	PREDICTED: dof zinc finger protein DOF2.1-like [Malus domestica]	--	GO:0005730,nucleolus; GO:0003677,DNA binding; GO:0003700,DNA-binding transcription factor activity; GO:0046872,metal ion binding; GO:0006355,regulation of transcription, DNA-templated; GO:0006351,transcription, DNA-templated	Dof domain, zinc finger
	gene:MD14G1040400	TF	C2C2->C2C2-Dof	0	15	6.266	up	K20043 clathrin coat assembly protein AP180 | (RefSeq) putative clathrin assembly protein At5g35200 (A)	PREDICTED: dof zinc finger protein DOF3.5-like [Malus domestica]	--	GO:0005634,nucleus; GO:0003677,DNA binding; GO:0003700,DNA-binding transcription factor activity; GO:0046872,metal ion binding; GO:0006355,regulation of transcription, DNA-templated; GO:0006351,transcription, DNA-templated	Dof domain, zinc finger
	gene:MD15G1275300	TF	C2C2->C2C2-Dof	21	215	3.42	up	K20043 clathrin coat assembly protein AP180 | (RefSeq) putative clathrin assembly protein At5g35200 (A)	PREDICTED: dof zinc finger protein DOF3.4-like [Malus domestica]	--	GO:0005634,nucleus; GO:0003677,DNA binding; GO:0003700,DNA-binding transcription factor activity; GO:0046872,metal ion binding; GO:0044212,transcription regulatory region DNA binding; GO:0042545,cell wall modification; GO:0045787,positive regulation of cell cycle; GO:0045893,positive regulation of transcription, DNA-templated; GO:0009733,response to auxin; GO:0009751,response to salicylic acid; G…	Dof domain, zinc finger
C2C2-GATA	gene:MD07G1173900	TF	C2C2->C2C2-GATA	84	348	2.077	up	K21630 GATA-type zinc finger protein 1 | (RefSeq) GATA transcription factor 2 isoform X1 (A)	PREDICTED: GATA transcription factor 8-like [Malus domestica]	GATA-4/5/6 transcription factors	GO:0005634,nucleus; GO:0005667,transcription factor complex; GO:0003682,chromatin binding; GO:0003700,DNA-binding transcription factor activity; GO:0000977,RNA polymerase II regulatory region sequence-specific DNA binding; GO:0001085,RNA polymerase II transcription factor binding; GO:0001228,DNA-binding transcription activator activity, RNA polymerase II-specific; GO:0008270,zinc ion binding; GO:…	GATA zinc finger
	gene:MD08G1113200	TF	C2C2->C2C2-GATA	147	48	-1.617	down	K17895 GATA-binding protein 3 | (RefSeq) GATA transcription factor 9 (A)	GATA transcription factor 12-like [Malus domestica]	GATA-4/5/6 transcription factors	GO:0005634,nucleus; GO:0005667,transcription factor complex; GO:0003682,chromatin binding; GO:0003700,DNA-binding transcription factor activity; GO:0000977,RNA polymerase II regulatory region sequence-specific DNA binding; GO:0001085,RNA polymerase II transcription factor binding; GO:0001228,DNA-binding transcription activator activity, RNA polymerase II-specific; GO:0008270,zinc ion binding; GO:…	GATA zinc finger
	gene:MD11G1137400	TF	C2C2->C2C2-GATA	38	91	1.235	up	K21630 GATA-type zinc finger protein 1 | (RefSeq) GATA transcription factor 11-like (A)	PREDICTED: GATA transcription factor 11-like isoform X2 [Malus domestica]	GATA-4/5/6 transcription factors	GO:0005634,nucleus; GO:0005667,transcription factor complex; GO:0003682,chromatin binding; GO:0003700,DNA-binding transcription factor activity; GO:0000977,RNA polymerase II regulatory region sequence-specific DNA binding; GO:0001085,RNA polymerase II transcription factor binding; GO:0001228,DNA-binding transcription activator activity, RNA polymerase II-specific; GO:0008270,zinc ion binding; GO:…	GATA zinc finger
	gene:MD15G1092500	TF	C2C2->C2C2-GATA	18	1	-3.883	down	K17895 GATA-binding protein 3 | (RefSeq) GATA transcription factor 9 (A)	PREDICTED: GATA transcription factor 12-like [Malus domestica]	GATA-4/5/6 transcription factors	GO:0005634,nucleus; GO:0005667,transcription factor complex; GO:0003682,chromatin binding; GO:0003700,DNA-binding transcription factor activity; GO:0000977,RNA polymerase II regulatory region sequence-specific DNA binding; GO:0001085,RNA polymerase II transcription factor binding; GO:0001228,DNA-binding transcription activator activity, RNA polymerase II-specific; GO:0008270,zinc ion binding; GO:…	GATA zinc finger
	gene:MD16G1159200	TF	C2C2->C2C2-GATA	219	652	1.583	up	K21630 GATA-type zinc finger protein 1 | (RefSeq) GATA zinc finger domain-containing protein 8 (A)	PREDICTED: GATA transcription factor 15 [Malus domestica]	GATA-4/5/6 transcription factors	GO:0005634,nucleus; GO:0005667,transcription factor complex; GO:0003682,chromatin binding; GO:0003700,DNA-binding transcription factor activity; GO:0000977,RNA polymerase II regulatory region sequence-specific DNA binding; GO:0001085,RNA polymerase II transcription factor binding; GO:0001228,DNA-binding transcription activator activity, RNA polymerase II-specific; GO:0008270,zinc ion binding; GO:…	GATA zinc finger
	gene:MD17G1185900	TF	C2C2->C2C2-GATA	29	75	1.357	up	K17895 GATA-binding protein 3 | (RefSeq) GATA transcription factor 9 (A)	PREDICTED: GATA transcription factor 9-like [Malus domestica]	GATA-4/5/6 transcription factors	GO:0005634,nucleus; GO:0005667,transcription factor complex; GO:0003682,chromatin binding; GO:0003700,DNA-binding transcription factor activity; GO:0000977,RNA polymerase II regulatory region sequence-specific DNA binding; GO:0001085,RNA polymerase II transcription factor binding; GO:0001228,DNA-binding transcription activator activity, RNA polymerase II-specific; GO:0008270,zinc ion binding; GO:…	GATA zinc finger
C2C2-YABBY	gene:MD00G1189200	TF	C2C2->C2C2-YABBY	158	78	-1.005	down	--	PREDICTED: putative axial regulator YABBY 2 isoform X2 [Malus domestica]	--	GO:0005634,nucleus; GO:0003677,DNA binding; GO:0003700,DNA-binding transcription factor activity; GO:0046872,metal ion binding; GO:0010158,abaxial cell fate specification; GO:0007275,multicellular organism development	HMG (high mobility group) box
	gene:MD04G1083800	TF	C2C2->C2C2-YABBY	113	290	1.34	up	--	PREDICTED: axial regulator YABBY 1-like isoform X1 [Malus domestica]	--	GO:0005634,nucleus; GO:0003677,DNA binding; GO:0003700,DNA-binding transcription factor activity; GO:0046872,metal ion binding; GO:0010158,abaxial cell fate specification; GO:0045165,cell fate commitment; GO:0010154,fruit development; GO:0010450,inflorescence meristem growth; GO:0009933,meristem structural organization; GO:0009944,polarity specification of adaxial/abaxial axis; GO:0009909,regulat…	HMG (high mobility group) box
	gene:MD06G1065700	TF	C2C2->C2C2-YABBY	3	19	2.732	up	--	PREDICTED: axial regulator YABBY 1-like [Malus domestica]	--	GO:0005634,nucleus; GO:0003677,DNA binding; GO:0003700,DNA-binding transcription factor activity; GO:0046872,metal ion binding; GO:0010158,abaxial cell fate specification; GO:0045165,cell fate commitment; GO:0010154,fruit development; GO:0010450,inflorescence meristem growth; GO:0009933,meristem structural organization; GO:0009944,polarity specification of adaxial/abaxial axis; GO:0009909,regulat…	HMG (high mobility group) box
C2H2	gene:MD00G1113500	TF	C2H2	206	100	-1.045	down	--	PREDICTED: zinc finger protein 2-like [Pyrus x bretschneideri]	--	GO:0005634,nucleus; GO:0003700,DNA-binding transcription factor activity; GO:0046872,metal ion binding; GO:0003676,nucleic acid binding; GO:0060862,negative regulation of floral organ abscission; GO:0006355,regulation of transcription, DNA-templated	C2H2-type zinc finger
	gene:MD02G1214100	TF	C2H2	11	1	-4.236	down	K22534 PR domain zinc finger protein 5 | (RefSeq) zinc finger protein ZAT4-like (A)	PREDICTED: zinc finger protein ZAT9-like [Malus domestica]	FOG: Zn-finger	GO:0005634,nucleus; GO:0003700,DNA-binding transcription factor activity; GO:0046872,metal ion binding; GO:0044212,transcription regulatory region DNA binding; GO:0006355,regulation of transcription, DNA-templated; GO:0006351,transcription, DNA-templated	C2H2-type zinc finger
	gene:MD03G1043000	TF	C2H2	15	48	1.673	up	K22534 PR domain zinc finger protein 5 | (RefSeq) zinc finger protein ZAT4-like (A)	PREDICTED: hypermethylated in cancer 2 protein-like [Malus domestica]	FOG: Zn-finger	GO:0005634,nucleus; GO:0003677,DNA binding; GO:0003700,DNA-binding transcription factor activity; GO:0046872,metal ion binding; GO:0043565,sequence-specific DNA binding; GO:0044212,transcription regulatory region DNA binding; GO:0009738,abscisic acid-activated signaling pathway; GO:0009793,embryo development ending in seed dormancy; GO:0042538,hyperosmotic salinity response; GO:0045892,negative r…	C2H2 type zinc-finger (2 copies)
	gene:MD03G1099300	TF	C2H2	4	35	3.085	up	K14841 ribosome biogenesis protein NSA1 | (RefSeq) WD repeat-containing protein DDB_G0290555 (A)	PREDICTED: zinc finger protein ZAT12 [Malus domestica]	FOG: Zn-finger	GO:0005634,nucleus; GO:0003700,DNA-binding transcription factor activity; GO:0046872,metal ion binding; GO:0043565,sequence-specific DNA binding; GO:0009631,cold acclimation; GO:0042538,hyperosmotic salinity response; GO:0009643,photosynthetic acclimation; GO:0010200,response to chitin; GO:0009409,response to cold; GO:0009408,response to heat; GO:0009416,response to light stimulus; GO:0006979,res…	Zinc finger C2H2-type, 3 repeats
	gene:MD03G1128800	TF	C2H2	569	261	-1.123	down	K22534 PR domain zinc finger protein 5 | (RefSeq) zinc finger protein ZAT4-like (A)	zinc finger protein ZAT5-like [Malus domestica]	FOG: Zn-finger	GO:0005634,nucleus; GO:0003700,DNA-binding transcription factor activity; GO:0046872,metal ion binding; GO:0043565,sequence-specific DNA binding; GO:0006355,regulation of transcription, DNA-templated; GO:0006351,transcription, DNA-templated	C2H2-type zinc ribbon
	gene:MD03G1142800	TF	C2H2	1	16	4.553	up	K22410 PR domain zinc finger protein 16 | (RefSeq) protein indeterminate-domain 2-like (A)	PREDICTED: zinc finger protein WIP3-like [Malus domestica]	FOG: Zn-finger	GO:0005634,nucleus; GO:0003700,DNA-binding transcription factor activity; GO:0046872,metal ion binding; GO:0003676,nucleic acid binding; GO:0006355,regulation of transcription, DNA-templated; GO:0006351,transcription, DNA-templated	C2H2-type zinc finger
	gene:MD04G1119600	TF	C2H2	1	18	4.666	up	K22534 PR domain zinc finger protein 5 | (RefSeq) zinc finger protein ZAT4-like (A)	PREDICTED: zinc finger protein ZAT11-like [Malus domestica]	FOG: Zn-finger	GO:0005634,nucleus; GO:0003700,DNA-binding transcription factor activity; GO:0046872,metal ion binding; GO:0003676,nucleic acid binding; GO:0071289,cellular response to nickel ion; GO:2000280,regulation of root development; GO:0006355,regulation of transcription, DNA-templated; GO:0010200,response to chitin; GO:0006351,transcription, DNA-templated	Zinc-finger double-stranded RNA-binding
	gene:MD07G1008700	TF	C2H2	22	4	-2.536	down	K22410 PR domain zinc finger protein 16 | (RefSeq) protein indeterminate-domain 2-like (A)	PREDICTED: zinc finger protein WIP2-like [Malus domestica]	FOG: Zn-finger	GO:0005634,nucleus; GO:0003700,DNA-binding transcription factor activity; GO:0046872,metal ion binding; GO:0003676,nucleic acid binding; GO:0001709,cell fate determination; GO:1990058,fruit replum development; GO:0009860,pollen tube growth; GO:0010468,regulation of gene expression; GO:0006355,regulation of transcription, DNA-templated; GO:0006351,transcription, DNA-templated; GO:0010500,transmitt…	Ubiquitin-Binding Zinc Finger
	gene:MD07G1192900	TF	C2H2	23	130	2.529	up	K14841 ribosome biogenesis protein NSA1 | (RefSeq) WD repeat-containing protein DDB_G0290555 (A)	PREDICTED: zinc finger protein ZAT12-like [Malus domestica]	FOG: Zn-finger	GO:0005634,nucleus; GO:0003700,DNA-binding transcription factor activity; GO:0046872,metal ion binding; GO:0003676,nucleic acid binding; GO:0071289,cellular response to nickel ion; GO:2000280,regulation of root development; GO:0006355,regulation of transcription, DNA-templated; GO:0010200,response to chitin; GO:0006351,transcription, DNA-templated	C2H2 type zinc-finger (2 copies)
	gene:MD09G1192300	TF	C2H2	215	677	1.662	up	K12309 beta-galactosidase [EC:3.2.1.23] | (Kazusa) Lj3g3v0323160.1; - (A)	PREDICTED: protein indeterminate-domain 7-like isoform X1 [Malus domestica]	FOG: Zn-finger	GO:0005634,nucleus; GO:0003700,DNA-binding transcription factor activity; GO:0046872,metal ion binding; GO:0044212,transcription regulatory region DNA binding; GO:0008356,asymmetric cell division; GO:0006355,regulation of transcription, DNA-templated; GO:0006351,transcription, DNA-templated	Zinc-finger of C2H2 type
	gene:MD10G1188100	TF	C2H2	5	19	1.888	up	K08081 tropinone reductase I [EC:1.1.1.206] | (RefSeq) tropinone reductase homolog At5g06060-like (A)	probable transcriptional regulator RABBIT EARS [Malus domestica]	--	GO:0005634,nucleus; GO:0003677,DNA binding; GO:0003700,DNA-binding transcription factor activity; GO:0046872,metal ion binding; GO:0051973,positive regulation of telomerase activity; GO:0006355,regulation of transcription, DNA-templated; GO:0006351,transcription, DNA-templated	Zinc-finger double-stranded RNA-binding
	gene:MD11G1046000	TF	C2H2	1	9	3.624	up	K22534 PR domain zinc finger protein 5 | (RefSeq) zinc finger protein ZAT4-like (A)	PREDICTED: uncharacterized protein LOC103447238 [Malus domestica]	FOG: Zn-finger	GO:0005634,nucleus; GO:0003677,DNA binding; GO:0003700,DNA-binding transcription factor activity; GO:0046872,metal ion binding; GO:0043565,sequence-specific DNA binding; GO:0044212,transcription regulatory region DNA binding; GO:0009738,abscisic acid-activated signaling pathway; GO:0009793,embryo development ending in seed dormancy; GO:0042538,hyperosmotic salinity response; GO:0045892,negative r…	C2H2-type zinc ribbon
	gene:MD11G1079200	TF	C2H2	2	48	4.515	up	--	PREDICTED: uncharacterized protein LOC103429889 [Malus domestica]	--	--	C2H2-type zinc finger
	gene:MD11G1113200	TF	C2H2	5	63	3.709	up	K14841 ribosome biogenesis protein NSA1 | (RefSeq) WD repeat-containing protein DDB_G0290555 (A)	PREDICTED: zinc finger protein ZAT12-like [Malus domestica]	FOG: Zn-finger	GO:0005634,nucleus; GO:0003700,DNA-binding transcription factor activity; GO:0046872,metal ion binding; GO:0043565,sequence-specific DNA binding; GO:0009631,cold acclimation; GO:0042538,hyperosmotic salinity response; GO:0009643,photosynthetic acclimation; GO:0010200,response to chitin; GO:0009409,response to cold; GO:0009408,response to heat; GO:0009416,response to light stimulus; GO:0006979,res…	Zinc finger C2H2-type, 3 repeats
	gene:MD11G1113500	TF	C2H2	1	8	3.47	up	K14841 ribosome biogenesis protein NSA1 | (RefSeq) WD repeat-containing protein DDB_G0290555 (A)	C2H2L domain class transcription factor [Malus domestica]	FOG: Zn-finger	GO:0005634,nucleus; GO:0003700,DNA-binding transcription factor activity; GO:0046872,metal ion binding; GO:0043565,sequence-specific DNA binding; GO:0009631,cold acclimation; GO:0042538,hyperosmotic salinity response; GO:0009643,photosynthetic acclimation; GO:0010200,response to chitin; GO:0009409,response to cold; GO:0009408,response to heat; GO:0009416,response to light stimulus; GO:0006979,res…	C2H2 type zinc-finger (2 copies)
	gene:MD11G1156500	TF	C2H2	5539	2565	-1.109	down	K11276 nucleophosmin 1 | (RefSeq) histone deacetylase HDT1-like (A)	PREDICTED: histone deacetylase HDT1 [Malus domestica]	--	GO:0005730,nucleolus; GO:0016787,hydrolase activity; GO:0046872,metal ion binding; GO:0003676,nucleic acid binding; GO:0016569,covalent chromatin modification; GO:0006355,regulation of transcription, DNA-templated; GO:0006351,transcription, DNA-templated	C2H2-type zinc finger
	gene:MD11G1229000	TF	C2H2	0	8	5.294	up	--	PREDICTED: uncharacterized protein LOC103448548 [Malus domestica]	--	--	--
	gene:MD12G1120300	TF	C2H2	24	57	1.224	up	K22410 PR domain zinc finger protein 16 | (RefSeq) protein indeterminate-domain 2-like (A)	PREDICTED: zinc finger protein JACKDAW-like [Malus domestica]	FOG: Zn-finger	GO:0005634,nucleus; GO:0003677,DNA binding; GO:0003700,DNA-binding transcription factor activity; GO:0046872,metal ion binding; GO:0008356,asymmetric cell division; GO:0051302,regulation of cell division; GO:0045604,regulation of epidermal cell differentiation; GO:0010075,regulation of meristem growth; GO:0006355,regulation of transcription, DNA-templated; GO:0048364,root development; GO:0006351,…	Zinc-finger of C2H2 type
	gene:MD13G1269700	TF	C2H2	106	2	-5.417	down	--	PREDICTED: zinc finger protein 2-like [Malus domestica]	--	GO:0005634,nucleus; GO:0003700,DNA-binding transcription factor activity; GO:0046872,metal ion binding; GO:0003676,nucleic acid binding; GO:0060862,negative regulation of floral organ abscission; GO:0006355,regulation of transcription, DNA-templated	C2H2-type zinc finger
	gene:MD15G1037200	TF	C2H2	232	110	-1.076	down	K10773 endonuclease III [EC:4.2.99.18] | (RefSeq) putative DNA glycosylase At3g47830 (A)	zinc finger protein 3-like [Malus domestica]	--	GO:0005634,nucleus; GO:0003700,DNA-binding transcription factor activity; GO:0046872,metal ion binding; GO:0044212,transcription regulatory region DNA binding; GO:0009738,abscisic acid-activated signaling pathway; GO:0009788,negative regulation of abscisic acid-activated signaling pathway; GO:0006355,regulation of transcription, DNA-templated	C2H2-type zinc finger
	gene:MD15G1071400	TF	C2H2	321	772	1.267	up	K22534 PR domain zinc finger protein 5 | (RefSeq) zinc finger protein ZAT4-like (A)	PREDICTED: zinc finger protein ZAT10-like [Malus domestica]	FOG: Zn-finger	GO:0005634,nucleus; GO:0003700,DNA-binding transcription factor activity; GO:0046872,metal ion binding; GO:0043565,sequence-specific DNA binding; GO:0035264,multicellular organism growth; GO:0045892,negative regulation of transcription, DNA-templated; GO:0010117,photoprotection; GO:0015979,photosynthesis; GO:0009737,response to abscisic acid; GO:0010200,response to chitin; GO:0009409,response to …	Zinc-finger of C2H2 type
	gene:MD16G1009600	TF	C2H2	15	48	1.671	up	K12309 beta-galactosidase [EC:3.2.1.23] | (Kazusa) Lj3g3v0323160.1; - (A)	PREDICTED: protein indeterminate-domain 5, chloroplastic-like [Malus domestica]	FOG: Zn-finger	GO:0009507,chloroplast; GO:0003677,DNA binding; GO:0003700,DNA-binding transcription factor activity; GO:0046872,metal ion binding; GO:0006355,regulation of transcription, DNA-templated; GO:0006351,transcription, DNA-templated	C2H2-type zinc finger
C3H	gene:MD02G1069500	TF	C3H	335	857	1.358	up	K07560 D-tyrosyl-tRNA(Tyr) deacylase [EC:3.1.-.-] | (RefSeq) D-tyrosyl-tRNA(Tyr) deacylase (A)	PREDICTED: zinc finger CCCH domain-containing protein 20-like [Pyrus x bretschneideri]	CCCH-type Zn-finger protein	GO:0005886,plasma membrane; GO:0003677,DNA binding; GO:0003700,DNA-binding transcription factor activity; GO:0046872,metal ion binding; GO:0006355,regulation of transcription, DNA-templated; GO:0006979,response to oxidative stress	Zinc finger domain
	gene:MD07G1222900	TF	C3H	711	1815	1.35	up	K07560 D-tyrosyl-tRNA(Tyr) deacylase [EC:3.1.-.-] | (RefSeq) D-tyrosyl-tRNA(Tyr) deacylase (A)	PREDICTED: zinc finger CCCH domain-containing protein 29 [Malus domestica]	CCCH-type Zn-finger protein	GO:0005634,nucleus; GO:0003677,DNA binding; GO:0003700,DNA-binding transcription factor activity; GO:0046872,metal ion binding; GO:0050832,defense response to fungus; GO:0006355,regulation of transcription, DNA-templated; GO:0010200,response to chitin; GO:0009409,response to cold	Torus domain
	gene:MD08G1075000	TF	C3H	60	15	-1.97	down	K07560 D-tyrosyl-tRNA(Tyr) deacylase [EC:3.1.-.-] | (RefSeq) D-tyrosyl-tRNA(Tyr) deacylase (A)	PREDICTED: zinc finger CCCH domain-containing protein 23-like [Malus domestica]	CCCH-type Zn-finger protein	GO:0005886,plasma membrane; GO:0003677,DNA binding; GO:0003700,DNA-binding transcription factor activity; GO:0046872,metal ion binding; GO:0006355,regulation of transcription, DNA-templated; GO:0006979,response to oxidative stress	CCCH-type zinc finger
	gene:MD15G1247000	TF	C3H	53	157	1.58	up	--	PREDICTED: zinc finger CCCH domain-containing protein 6-like [Malus domestica]	--	GO:0003677,DNA binding; GO:0046872,metal ion binding	Zinc finger C-x8-C-x5-C-x3-H type (and similar)
	gene:MD17G1250600	TF	C3H	44	1	-6.152	down	K18753 butyrate response factor | (RefSeq) zinc finger CCCH domain-containing protein 14-like (A)	PREDICTED: zinc finger CCCH domain-containing protein 14-like [Pyrus x bretschneideri]	CCCH-type Zn-finger protein	GO:0005829,cytosol; GO:0003677,DNA binding; GO:0046872,metal ion binding; GO:0003730,mRNA 3'-UTR binding; GO:0061158,3'-UTR-mediated mRNA destabilization	Torus domain
DBB	gene:MD10G1066000	TF	DBB	33	111	1.783	up	K19720 collagen, type III, alpha | (RefSeq) predicted protein (A)	PREDICTED: B-box zinc finger protein 20 [Malus domestica]	--	GO:0005634,nucleus; GO:0003700,DNA-binding transcription factor activity; GO:0043565,sequence-specific DNA binding; GO:0000989,NA; GO:0008270,zinc ion binding; GO:1900458,negative regulation of brassinosteroid mediated signaling pathway; GO:2000306,positive regulation of photomorphogenesis; GO:0006355,regulation of transcription, DNA-templated; GO:0009741,response to brassinosteroid; GO:0010200,r…	Predicted membrane protein (DUF2318)
DBP	gene:MD02G1014300	TF	DBP	53	123	1.23	up	K14803 protein phosphatase PTC2/3 [EC:3.1.3.16] | (RefSeq) probable protein phosphatase 2C 27 (A)	PREDICTED: probable protein phosphatase 2C 27 [Malus domestica]	Serine/threonine protein phosphatase	GO:0046872,metal ion binding; GO:0004722,protein serine/threonine phosphatase activity	Protein phosphatase 2C
	gene:MD15G1160600	TF	DBP	2	31	3.679	up	K14803 protein phosphatase PTC2/3 [EC:3.1.3.16] | (RefSeq) probable protein phosphatase 2C 27 (A)	PREDICTED: probable protein phosphatase 2C 27 isoform X1 [Malus domestica]	Serine/threonine protein phosphatase	GO:0046872,metal ion binding; GO:0004722,protein serine/threonine phosphatase activity	Stage II sporulation protein E (SpoIIE)
GARP-ARR-B	gene:MD16G1269900	TF	GARP->GARP-ARR-B	48	107	1.141	up	K14491 two-component response regulator ARR-B family | (RefSeq) putative two-component response regulator ARR19 (A)	PREDICTED: two-component response regulator-like APRR2 [Malus domestica]	GATA-4/5/6 transcription factors	GO:0005634,nucleus; GO:0003677,DNA binding; GO:0003700,DNA-binding transcription factor activity; GO:0000160,phosphorelay signal transduction system; GO:0006351,transcription, DNA-templated	Myb-like DNA-binding domain
GARP-G2-like	gene:MD02G1039800	TF	GARP->GARP-G2-like	12	27	1.159	up	K14491 two-component response regulator ARR-B family | (RefSeq) two-component response regulator ARR12-like (A)	PREDICTED: uncharacterized protein LOC103406742 [Malus domestica]	--	GO:0005634,nucleus; GO:0003677,DNA binding; GO:0003700,DNA-binding transcription factor activity; GO:0009908,flower development; GO:0009740,gibberellic acid mediated signaling pathway; GO:0010452,histone H3-K36 methylation; GO:0048579,negative regulation of long-day photoperiodism, flowering; GO:1903507,negative regulation of nucleic acid-templated transcription; GO:0006355,regulation of transcri…	Myb-like DNA-binding domain
	gene:MD10G1216700	TF	GARP->GARP-G2-like	5	17	1.641	up	K06236 collagen, type I, alpha | (RefSeq) hypothetical protein (A)	PREDICTED: myb family transcription factor APL-like [Pyrus x bretschneideri]	--	GO:0005634,nucleus; GO:0003677,DNA binding; GO:0003700,DNA-binding transcription factor activity; GO:0009908,flower development; GO:0010088,phloem development; GO:0045893,positive regulation of transcription, DNA-templated; GO:0006355,regulation of transcription, DNA-templated; GO:0006351,transcription, DNA-templated; GO:0010089,xylem development	Myb-like DNA-binding domain
	gene:MD11G1095900	TF	GARP->GARP-G2-like	93	450	2.287	up	K14491 two-component response regulator ARR-B family | (RefSeq) two-component response regulator ARR2-like (A)	PREDICTED: LOW QUALITY PROTEIN: transcription factor PCL1-like [Malus domestica]	--	GO:0005634,nucleus; GO:0003677,DNA binding; GO:0003700,DNA-binding transcription factor activity; GO:0007623,circadian rhythm; GO:0009909,regulation of flower development; GO:0006355,regulation of transcription, DNA-templated; GO:0006351,transcription, DNA-templated	Myb-like DNA-binding domain
	gene:MD17G1234400	TF	GARP->GARP-G2-like	351	751	1.101	up	K14491 two-component response regulator ARR-B family | (RefSeq) two-component response regulator ORR22-like (A)	PREDICTED: transcription activator GLK2-like isoform X3 [Pyrus x bretschneideri]	--	GO:0005634,nucleus; GO:0003677,DNA binding; GO:1900056,negative regulation of leaf senescence; GO:0006355,regulation of transcription, DNA-templated; GO:0006351,transcription, DNA-templated	Myb-like DNA-binding domain
GNAT	gene:MD02G1091000	TR	GNAT	28	56	1.021	up	K20793 N-alpha-acetyltransferase 50 [EC:2.3.1.258] | (RefSeq) uncharacterized LOC103427988 (A)	PREDICTED: uncharacterized protein LOC103427977 [Malus domestica]	Predicted N-acetyltransferase	--	Acetyltransferase (GNAT) domain
	gene:MD07G1238600	TR	GNAT	10	170	4.101	up	--	arylalkylamine N-acetyltransferase, partial [Malus zumi]	--	--	Acetyltransferase (GNAT) domain
	gene:MD11G1067900	TR	GNAT	1	7	3.428	up	--	PREDICTED: probable N-acetyltransferase HLS1-like [Pyrus x bretschneideri]	--	GO:0008080,N-acetyltransferase activity; GO:0016747,transferase activity, transferring acyl groups other than amino-acyl groups; GO:0006473,protein acetylation	Acetyltransferase (GNAT) domain
	gene:MD13G1053400	TR	GNAT	37	173	2.236	up	K22450 aralkylamine N-acetyltransferase [EC:2.3.1.87] | (RefSeq) uncharacterized N-acetyltransferase ycf52 (A)	arylalkylamine N-acetyltransferase, partial [Malus zumi]	--	GO:0009507,chloroplast; GO:0005737,cytoplasm; GO:0004059,aralkylamine N-acetyltransferase activity; GO:0030187,melatonin biosynthetic process	FR47-like protein
	gene:MD14G1023000	TR	GNAT	23	78	1.75	up	K00621 glucosamine-phosphate N-acetyltransferase [EC:2.3.1.4] | (RefSeq) glucosamine 6-phosphate N-acetyltransferase-like (A)	PREDICTED: glucosamine 6-phosphate N-acetyltransferase-like [Malus domestica]	Glucosamine-phosphate N-acetyltransferase	GO:0005783,endoplasmic reticulum; GO:0005789,endoplasmic reticulum membrane; GO:0004343,glucosamine 6-phosphate N-acetyltransferase activity; GO:0006044,N-acetylglucosamine metabolic process; GO:0006048,UDP-N-acetylglucosamine biosynthetic process	GCN5-related N-acetyl-transferase
	gene:MD16G1196500	TR	GNAT	395	1002	1.341	up	--	PREDICTED: uncharacterized protein LOC103959237 [Pyrus x bretschneideri]	--	--	FR47-like protein
GRAS	gene:MD01G1206800	TF	GRAS	2498	976	-1.357	down	K14777 ATP-dependent RNA helicase DDX47/RRP3 [EC:3.6.4.13] | (Kazusa) Lj5g3v1988830.1; - (A)	PREDICTED: scarecrow-like protein 8 [Malus domestica]	--	GO:0005737,cytoplasm; GO:0005634,nucleus; GO:0003700,DNA-binding transcription factor activity; GO:0043565,sequence-specific DNA binding; GO:0006355,regulation of transcription, DNA-templated; GO:0006351,transcription, DNA-templated	GRAS domain family
	gene:MD03G1088900	TF	GRAS	19	5	-1.948	down	K14494 DELLA protein | (RefSeq) DELLA protein GAI-like (A)	PREDICTED: scarecrow-like protein 30 [Malus domestica]	--	GO:0005829,cytosol; GO:0005634,nucleus; GO:0003700,DNA-binding transcription factor activity; GO:0043565,sequence-specific DNA binding; GO:0045893,positive regulation of transcription, DNA-templated; GO:0006355,regulation of transcription, DNA-templated; GO:0009410,response to xenobiotic stimulus; GO:0006351,transcription, DNA-templated	GRAS domain family
	gene:MD03G1089300	TF	GRAS	35	109	1.662	up	K14494 DELLA protein | (RefSeq) DELLA protein GAI-like (A)	PREDICTED: scarecrow-like protein 14 [Malus domestica]	--	GO:0005829,cytosol; GO:0005634,nucleus; GO:0003700,DNA-binding transcription factor activity; GO:0043565,sequence-specific DNA binding; GO:0045893,positive regulation of transcription, DNA-templated; GO:0006355,regulation of transcription, DNA-templated; GO:0009410,response to xenobiotic stimulus; GO:0006351,transcription, DNA-templated	GRAS domain family
	gene:MD05G1229500	TF	GRAS	10	86	2.977	up	K14494 DELLA protein | (RefSeq) DELLA protein RGL1-like (A)	PREDICTED: DELLA protein RGL1-like [Malus domestica]	--	GO:0005634,nucleus; GO:0003700,DNA-binding transcription factor activity; GO:0043565,sequence-specific DNA binding; GO:0000989,NA; GO:0030154,cell differentiation; GO:0009908,flower development; GO:0009740,gibberellic acid mediated signaling pathway; GO:0009938,negative regulation of gibberellic acid mediated signaling pathway; GO:0010187,negative regulation of seed germination; GO:2000033,regula…	GRAS domain family
	gene:MD09G1103000	TF	GRAS	1	14	3.7	up	K14494 DELLA protein | (RefSeq) DELLA protein GAI (A)	PREDICTED: scarecrow-like protein 32 [Malus domestica]	--	GO:0005634,nucleus; GO:0003700,DNA-binding transcription factor activity; GO:0043565,sequence-specific DNA binding; GO:0006355,regulation of transcription, DNA-templated; GO:0006351,transcription, DNA-templated	GRAS domain family
	gene:MD10G1181000	TF	GRAS	1	25	3.868	up	K14494 DELLA protein | (RefSeq) DELLA protein GAIP-B-like (A)	PREDICTED: protein SCARECROW-like [Pyrus x bretschneideri]	--	GO:0005634,nucleus; GO:0003700,DNA-binding transcription factor activity; GO:0043565,sequence-specific DNA binding; GO:0008356,asymmetric cell division; GO:0090610,bundle sheath cell fate specification; GO:0009630,gravitropism; GO:0048366,leaf development; GO:0051457,maintenance of protein location in nucleus; GO:0009956,radial pattern formation; GO:0006355,regulation of transcription, DNA-templa…	GRAS domain family
	gene:MD11G1098400	TF	GRAS	127	625	2.3	up	K14494 DELLA protein | (RefSeq) DELLA protein GAI-like (A)	PREDICTED: scarecrow-like protein 14 [Malus domestica]	--	GO:0005634,nucleus; GO:0003700,DNA-binding transcription factor activity; GO:0043565,sequence-specific DNA binding; GO:0006355,regulation of transcription, DNA-templated; GO:0006351,transcription, DNA-templated	GRAS domain family
	gene:MD11G1196300	TF	GRAS	77	274	1.837	up	K14494 DELLA protein | (RefSeq) DELLA protein RGL1-like (A)	PREDICTED: scarecrow-like protein 3 [Malus domestica]	--	GO:0005634,nucleus; GO:0003700,DNA-binding transcription factor activity; GO:0043565,sequence-specific DNA binding; GO:0000989,NA; GO:0006355,regulation of transcription, DNA-templated; GO:0009739,response to gibberellin; GO:0006351,transcription, DNA-templated	GRAS domain family
	gene:MD11G1229600	TF	GRAS	234	493	1.076	up	K14494 DELLA protein | (RefSeq) DELLA protein RGL1 (A)	PREDICTED: scarecrow-like protein 21 [Malus domestica]	--	GO:0005634,nucleus; GO:0003700,DNA-binding transcription factor activity; GO:0043565,sequence-specific DNA binding; GO:0006355,regulation of transcription, DNA-templated; GO:0006351,transcription, DNA-templated	GRAS domain family
	gene:MD15G1266500	TF	GRAS	10	71	2.881	up	K14494 DELLA protein | (RefSeq) hypothetical protein (A)	PREDICTED: LOW QUALITY PROTEIN: scarecrow-like protein 15 [Malus domestica]	--	GO:0005634,nucleus; GO:0003700,DNA-binding transcription factor activity; GO:0043565,sequence-specific DNA binding; GO:0030154,cell differentiation; GO:0048831,regulation of shoot system development; GO:0006355,regulation of transcription, DNA-templated; GO:0006351,transcription, DNA-templated	GRAS domain family
	gene:MD17G1112700	TF	GRAS	2330	722	-1.689	down	K14494 DELLA protein | (RefSeq) DELLA protein RGL1 (A)	scarecrow-like transcription factor PAT1 [Malus domestica]	--	GO:0005737,cytoplasm; GO:0005634,nucleus; GO:0003700,DNA-binding transcription factor activity; GO:0043565,sequence-specific DNA binding; GO:0004871,NA; GO:0009640,photomorphogenesis; GO:0006355,regulation of transcription, DNA-templated; GO:0006351,transcription, DNA-templated	GRAS domain family
GRF	gene:MD02G1189500	TF	GRF	12	66	2.391	up	K22382 WD repeat-containing protein 26 | (RefSeq) WD repeat-containing protein 26 homolog (A)	PREDICTED: growth-regulating factor 1 isoform X1 [Malus domestica]	--	GO:0005634,nucleus; GO:0005524,ATP binding; GO:0043565,sequence-specific DNA binding; GO:0019760,glucosinolate metabolic process; GO:0061062,regulation of nematode larval development; GO:0006355,regulation of transcription, DNA-templated; GO:0009624,response to nematode; GO:0048364,root development; GO:0006351,transcription, DNA-templated	QLQ
	gene:MD07G1297800	TF	GRF	6	31	2.229	up	K22382 WD repeat-containing protein 26 | (RefSeq) WD repeat-containing protein 26 homolog (A)	PREDICTED: growth-regulating factor 4 [Malus domestica]	--	GO:0005634,nucleus; GO:0005524,ATP binding; GO:0048366,leaf development; GO:0006355,regulation of transcription, DNA-templated; GO:0010218,response to far red light; GO:0080167,response to karrikin; GO:0010114,response to red light; GO:0006351,transcription, DNA-templated	QLQ
HB-HD-ZIP	gene:MD08G1075400	TF	HB->HB-HD-ZIP	4	43	3.275	up	K09338 homeobox-leucine zipper protein | (RefSeq) homeobox-leucine zipper protein HAT22-like (A)	PREDICTED: homeobox-leucine zipper protein HAT22-like [Malus domestica]	Transcription factor HEX, contains HOX and HALZ domains	GO:0005634,nucleus; GO:0003700,DNA-binding transcription factor activity; GO:0043565,sequence-specific DNA binding; GO:0009738,abscisic acid-activated signaling pathway; GO:0009737,response to abscisic acid; GO:0009735,response to cytokinin; GO:0009414,response to water deprivation; GO:0006351,transcription, DNA-templated	Homeobox KN domain
	gene:MD09G1035100	TF	HB->HB-HD-ZIP	21	57	1.464	up	K09338 homeobox-leucine zipper protein | (RefSeq) hb-1; homeobox-leucine zipper protein HAT5-like (A)	homeobox-leucine zipper protein HAT5-like [Malus domestica]	Transcription factor HEX, contains HOX and HALZ domains	GO:0005634,nucleus; GO:0003700,DNA-binding transcription factor activity; GO:0042803,protein homodimerization activity; GO:0043565,sequence-specific DNA binding; GO:0009965,leaf morphogenesis; GO:0045893,positive regulation of transcription, DNA-templated; GO:0009637,response to blue light; GO:0009651,response to salt stress; GO:0006351,transcription, DNA-templated	Homeobox KN domain
	gene:MD13G1074800	TF	HB->HB-HD-ZIP	77	8	-3.258	down	K09338 homeobox-leucine zipper protein | (RefSeq) HD19; homeobox-leucine zipper protein ATHB-13-like (A)	homeobox-leucine zipper protein ATHB-13-like [Malus domestica]	Transcription factor HEX, contains HOX and HALZ domains	GO:0005634,nucleus; GO:0003700,DNA-binding transcription factor activity; GO:0043565,sequence-specific DNA binding; GO:0048826,cotyledon morphogenesis; GO:0009965,leaf morphogenesis; GO:0080022,primary root development; GO:0009744,response to sucrose; GO:0006351,transcription, DNA-templated	Nuclear receptor-binding factor 2, autophagy regulator
	gene:MD14G1056200	TF	HB->HB-HD-ZIP	160	57	-1.503	down	K09338 homeobox-leucine zipper protein | (RefSeq) homeobox-leucine zipper protein HOX11 (A)	PREDICTED: homeobox-leucine zipper protein HOX11 [Pyrus x bretschneideri]	Transcription factor HEX, contains HOX and HALZ domains	GO:0005634,nucleus; GO:0003700,DNA-binding transcription factor activity; GO:0043565,sequence-specific DNA binding; GO:0006351,transcription, DNA-templated	Homeobox KN domain
	gene:MD15G1092200	TF	HB->HB-HD-ZIP	15	33	1.14	up	K09338 homeobox-leucine zipper protein | (RefSeq) BZIP18; homeobox-leucine zipper protein ATHB-8-like (A)	homeobox-leucine zipper protein ATHB-8-like [Malus domestica]	--	GO:0005634,nucleus; GO:0003677,DNA binding; GO:0003700,DNA-binding transcription factor activity; GO:0008289,lipid binding; GO:0030154,cell differentiation; GO:0010014,meristem initiation; GO:0045597,positive regulation of cell differentiation; GO:0008284,positive regulation of cell proliferation; GO:0010072,primary shoot apical meristem specification; GO:0010067,procambium histogenesis; GO:00097…	bZIP transcription factor
	gene:MD15G1302900	TF	HB->HB-HD-ZIP	873	397	-1.137	down	K09338 homeobox-leucine zipper protein | (RefSeq) homeobox-leucine zipper protein HAT22-like (A)	PREDICTED: homeobox-leucine zipper protein HAT22-like [Pyrus x bretschneideri]	Transcription factor HEX, contains HOX and HALZ domains	GO:0005634,nucleus; GO:0003700,DNA-binding transcription factor activity; GO:0043565,sequence-specific DNA binding; GO:0009738,abscisic acid-activated signaling pathway; GO:0009737,response to abscisic acid; GO:0009735,response to cytokinin; GO:0009414,response to water deprivation; GO:0006351,transcription, DNA-templated	Homeobox KN domain
	gene:MD15G1374500	TF	HB->HB-HD-ZIP	28	142	2.369	up	K09338 homeobox-leucine zipper protein | (RefSeq) HD18; homeobox-leucine zipper protein ATHB-6-like (A)	homeobox-leucine zipper protein ATHB-6-like [Malus domestica]	Transcription factor HEX, contains HOX and HALZ domains	GO:0005634,nucleus; GO:0003700,DNA-binding transcription factor activity; GO:0043565,sequence-specific DNA binding; GO:0030308,negative regulation of cell growth; GO:0048573,photoperiodism, flowering; GO:0045893,positive regulation of transcription, DNA-templated; GO:0048510,regulation of timing of transition from vegetative to reproductive phase; GO:0009637,response to blue light; GO:0006351,tra…	Homeobox KN domain
	gene:MD16G1027800	TF	HB->HB-HD-ZIP	76	30	-1.32	down	K09338 homeobox-leucine zipper protein | (RefSeq) homeobox-leucine zipper protein HOX3 (A)	PREDICTED: homeobox-leucine zipper protein HOX3 [Malus domestica]	Transcription factor HEX, contains HOX and HALZ domains	GO:0005634,nucleus; GO:0003700,DNA-binding transcription factor activity; GO:0043565,sequence-specific DNA binding; GO:0006351,transcription, DNA-templated	Homeodomain leucine-zipper encoding, Homez
	gene:MD16G1076000	TF	HB->HB-HD-ZIP	4147	1340	-1.63	down	K09338 homeobox-leucine zipper protein | (RefSeq) homeobox-leucine zipper protein ATHB-13-like (A)	homeobox-leucine zipper protein ATHB-13-like [Malus domestica]	Transcription factor HEX, contains HOX and HALZ domains	GO:0005634,nucleus; GO:0003700,DNA-binding transcription factor activity; GO:0043565,sequence-specific DNA binding; GO:0048826,cotyledon morphogenesis; GO:0009965,leaf morphogenesis; GO:0080022,primary root development; GO:0009744,response to sucrose; GO:0006351,transcription, DNA-templated	Nuclear receptor-binding factor 2, autophagy regulator
	gene:MD17G1049000	TF	HB->HB-HD-ZIP	12	53	2.121	up	K09338 homeobox-leucine zipper protein | (RefSeq) homeobox-leucine zipper protein HAT7 (A)	PREDICTED: homeobox-leucine zipper protein HAT7 [Malus domestica]	Transcription factor HEX, contains HOX and HALZ domains	GO:0005634,nucleus; GO:0003677,DNA binding; GO:0003700,DNA-binding transcription factor activity; GO:0043565,sequence-specific DNA binding; GO:0006351,transcription, DNA-templated	Homeobox KN domain
HB-KNOX	gene:MD09G1112500	TF	HB->HB-KNOX	63	31	-1.041	down	K15613 homeobox protein Meis1 | (RefSeq) homeobox protein knotted-1-like LET6 (A)	PREDICTED: homeobox protein knotted-1-like LET6 [Malus domestica]	Transcription factor MEIS1 and related HOX domain proteins	GO:0005634,nucleus; GO:0043565,sequence-specific DNA binding; GO:0006355,regulation of transcription, DNA-templated; GO:0006351,transcription, DNA-templated	Homeodomain
	gene:MD12G1205700	TF	HB->HB-KNOX	64	165	1.378	up	K16670 homeobox protein Meis2 | (RefSeq) homeobox protein knotted-1-like 1 (A)	PREDICTED: homeobox protein knotted-1-like 1 isoform X1 [Malus domestica]	Transcription factor MEIS1 and related HOX domain proteins	GO:0005634,nucleus; GO:0043565,sequence-specific DNA binding; GO:0006355,regulation of transcription, DNA-templated	Homeodomain
HB-other	gene:MD02G1152500	TF	HB->HB-other	9	1	-3.748	down	K09338 homeobox-leucine zipper protein | (RefSeq) homeobox-leucine zipper protein ATHB-40-like (A)	PREDICTED: homeobox-leucine zipper protein ATHB-40-like [Malus domestica]	Transcription factor HEX, contains HOX and HALZ domains	GO:0005634,nucleus; GO:0003700,DNA-binding transcription factor activity; GO:0043565,sequence-specific DNA binding; GO:0009733,response to auxin; GO:0006351,transcription, DNA-templated	Homeobox KN domain
HMG	gene:MD17G1205400	TR	HMG	27	135	2.329	up	K09272 structure-specific recognition protein 1 | (RefSeq) FACT complex subunit SSRP1 (A)	PREDICTED: probable amino-acid racemase [Malus domestica]	--	GO:0005694,chromosome; GO:0005634,nucleus; GO:0003677,DNA binding; GO:0006281,DNA repair; GO:0006260,DNA replication; GO:0006355,regulation of transcription, DNA-templated; GO:0006351,transcription, DNA-templated	HMG-box domain
HSF	gene:MD00G1095900	TF	HSF	5	34	2.714	up	K09419 heat shock transcription factor, other eukaryote | (RefSeq) heat stress transcription factor B-2a-like (A)	PREDICTED: heat stress transcription factor B-2a-like isoform X2 [Malus domestica]	Heat shock transcription factor	GO:0005634,nucleus; GO:0003700,DNA-binding transcription factor activity; GO:0043565,sequence-specific DNA binding; GO:0010200,response to chitin; GO:0006351,transcription, DNA-templated	HSF-type DNA-binding
	gene:MD02G1046900	TF	HSF	1	30	4.434	up	K09419 heat shock transcription factor, other eukaryote | (RefSeq) HSF7; heat stress transcription factor C-1 (A)	heat stress transcription factor C-1 [Malus domestica]	Heat shock transcription factor	GO:0005634,nucleus; GO:0003700,DNA-binding transcription factor activity; GO:0043565,sequence-specific DNA binding; GO:0006351,transcription, DNA-templated	HSF-type DNA-binding
	gene:MD03G1258300	TF	HSF	183	91	-1.008	down	K09419 heat shock transcription factor, other eukaryote | (RefSeq) heat stress transcription factor A-6b (A)	PREDICTED: heat stress transcription factor A-6b [Pyrus x bretschneideri]	Heat shock transcription factor	GO:0005737,cytoplasm; GO:0005634,nucleus; GO:0003700,DNA-binding transcription factor activity; GO:0043565,sequence-specific DNA binding; GO:0006351,transcription, DNA-templated	HSF-type DNA-binding
	gene:MD04G1064700	TF	HSF	731	237	-1.625	down	K09419 heat shock transcription factor, other eukaryote | (RefSeq) heat stress transcription factor B-2b (A)	PREDICTED: heat stress transcription factor B-2b [Malus domestica]	Heat shock transcription factor	GO:0005634,nucleus; GO:0003700,DNA-binding transcription factor activity; GO:0043565,sequence-specific DNA binding; GO:0045892,negative regulation of transcription, DNA-templated; GO:0010200,response to chitin; GO:0006351,transcription, DNA-templated	HSF-type DNA-binding
	gene:MD05G1313700	TF	HSF	6	35	2.604	up	K09419 heat shock transcription factor, other eukaryote | (RefSeq) heat stress transcription factor B-2a-like (A)	PREDICTED: heat stress transcription factor B-2a-like [Pyrus x bretschneideri]	Heat shock transcription factor	GO:0005634,nucleus; GO:0003700,DNA-binding transcription factor activity; GO:0043565,sequence-specific DNA binding; GO:0010200,response to chitin; GO:0006351,transcription, DNA-templated	HSF-type DNA-binding
	gene:MD12G1079300	TF	HSF	6	105	4.126	up	K09419 heat shock transcription factor, other eukaryote | (RefSeq) heat stress transcription factor B-3 (A)	PREDICTED: heat stress transcription factor B-3 [Malus domestica]	Heat shock transcription factor	GO:0005737,cytoplasm; GO:0005634,nucleus; GO:0003700,DNA-binding transcription factor activity; GO:0043565,sequence-specific DNA binding; GO:0046686,response to cadmium ion; GO:0006351,transcription, DNA-templated	HSF-type DNA-binding
	gene:MD13G1018800	TF	HSF	25	81	1.632	up	K09419 heat shock transcription factor, other eukaryote | (RefSeq) heat stress transcription factor A-8-like (A)	PREDICTED: heat stress transcription factor A-8-like [Malus domestica]	Heat shock transcription factor	GO:0005737,cytoplasm; GO:0005634,nucleus; GO:0003700,DNA-binding transcription factor activity; GO:0043565,sequence-specific DNA binding; GO:0006351,transcription, DNA-templated	Domain of unknown function (DUF4763)
	gene:MD14G1015900	TF	HSF	20	56	1.53	up	K09419 heat shock transcription factor, other eukaryote | (RefSeq) heat stress transcription factor A-3-like (A)	PREDICTED: heat stress transcription factor A-3-like [Malus domestica]	Heat shock transcription factor	GO:0005634,nucleus; GO:0003677,DNA binding; GO:0003700,DNA-binding transcription factor activity; GO:0043565,sequence-specific DNA binding; GO:0006355,regulation of transcription, DNA-templated; GO:0010200,response to chitin; GO:0009408,response to heat; GO:0006351,transcription, DNA-templated	Modifier of rudimentary (Mod(r)) protein
	gene:MD15G1057700	TF	HSF	381	160	-1.253	down	K09419 heat shock transcription factor, other eukaryote | (RefSeq) heat shock factor protein HSF30 (A)	PREDICTED: heat shock factor protein HSF30 isoform X1 [Malus domestica]	Heat shock transcription factor	GO:0005634,nucleus; GO:0003700,DNA-binding transcription factor activity; GO:0043565,sequence-specific DNA binding; GO:0006351,transcription, DNA-templated	HSF-type DNA-binding
	gene:MD15G1080700	TF	HSF	0	4	4.381	up	K09419 heat shock transcription factor, other eukaryote | (RefSeq) HSF8; heat stress transcription factor B-4 (A)	heat stress transcription factor B-4 [Malus domestica]	Heat shock transcription factor	GO:0005737,cytoplasm; GO:0005634,nucleus; GO:0003700,DNA-binding transcription factor activity; GO:0043565,sequence-specific DNA binding; GO:0008356,asymmetric cell division; GO:0006351,transcription, DNA-templated	HSF-type DNA-binding
	gene:MD15G1185400	TF	HSF	64	132	1.056	up	K09419 heat shock transcription factor, other eukaryote | (RefSeq) heat stress transcription factor C-1-like (A)	PREDICTED: heat stress transcription factor C-1-like [Malus domestica]	Heat shock transcription factor	GO:0005634,nucleus; GO:0003700,DNA-binding transcription factor activity; GO:0043565,sequence-specific DNA binding; GO:0006351,transcription, DNA-templated	HSF-type DNA-binding
	gene:MD15G1209400	TF	HSF	97	32	-1.636	down	K09419 heat shock transcription factor, other eukaryote | (RefSeq) heat stress transcription factor A-2-like (A)	PREDICTED: heat stress transcription factor A-2-like [Malus domestica]	Heat shock transcription factor	GO:0005634,nucleus; GO:0003700,DNA-binding transcription factor activity; GO:0043565,sequence-specific DNA binding; GO:0006351,transcription, DNA-templated	Septation ring formation regulator, EzrA
Jumonji	gene:MD06G1026100	TR	Jumonji	21	57	1.458	up	K11446 histone demethylase JARID1 [EC:1.14.11.-] | (RefSeq) lysine-specific demethylase JMJ706-like isoform X1 (A)	PREDICTED: lysine-specific demethylase JMJ706-like isoform X1 [Malus domestica]	DNA-binding protein jumonji/RBP2/SMCY, contains JmjC domain	GO:0000792,heterochromatin; GO:0005634,nucleus; GO:0051213,dioxygenase activity; GO:0032454,histone demethylase activity (H3-K9 specific); GO:0046872,metal ion binding; GO:0048439,flower morphogenesis; GO:0045815,positive regulation of gene expression, epigenetic; GO:0006355,regulation of transcription, DNA-templated; GO:0006351,transcription, DNA-templated	C5HC2 zinc finger
LOB	gene:MD00G1015800	TF	LOB	123	301	1.291	up	K21994 LOB domain-containing protein 18 | (RefSeq) LOB domain-containing protein 19-like (A)	PREDICTED: LOB domain-containing protein 37-like [Malus domestica]	--	GO:0006807,nitrogen compound metabolic process; GO:0060776,simple leaf morphogenesis	Lateral organ boundaries (LOB) domain
	gene:MD01G1162900	TF	LOB	3	0	-4.329	down	K13944 LOB domain-containing protein 16 | (RefSeq) LOB domain-containing protein 16-like (A)	PREDICTED: LOB domain-containing protein 15-like [Pyrus x bretschneideri]	--	GO:0005634,nucleus	TolA binding protein trimerisation
	gene:MD03G1111600	TF	LOB	82	325	1.993	up	K21994 LOB domain-containing protein 18 | (RefSeq) LOB domain-containing protein 19-like (A)	PREDICTED: LOB domain-containing protein 1-like [Malus domestica]	--	--	Lateral organ boundaries (LOB) domain
	gene:MD05G1222100	TF	LOB	14	40	1.539	up	K13944 LOB domain-containing protein 16 | (RefSeq) LOB domain-containing protein 16-like (A)	PREDICTED: LOB domain-containing protein 4-like [Malus domestica]	--	--	ImcF-related N-terminal domain
	gene:MD07G1152600	TF	LOB	5	21	2.051	up	K13944 LOB domain-containing protein 16 | (RefSeq) LOB domain-containing protein 16-like (A)	PREDICTED: LOB domain-containing protein 1-like [Malus domestica]	--	GO:0005739,mitochondrion	Lateral organ boundaries (LOB) domain
	gene:MD07G1178900	TF	LOB	51	129	1.336	up	K13944 LOB domain-containing protein 16 | (RefSeq) LOB domain-containing protein 16-like (A)	PREDICTED: LOB domain-containing protein 1-like [Malus domestica]	--	GO:0005739,mitochondrion	Lateral organ boundaries (LOB) domain
	gene:MD07G1231000	TF	LOB	7	0	-5.303	down	K21994 LOB domain-containing protein 18 | (RefSeq) LOB domain protein (A)	PREDICTED: LOW QUALITY PROTEIN: LOB domain-containing protein 15-like [Malus domestica]	--	GO:0005634,nucleus	Lateral organ boundaries (LOB) domain
	gene:MD10G1203700	TF	LOB	94	45	-1.044	down	K21994 LOB domain-containing protein 18 | (RefSeq) LOB domain-containing protein 30 (A)	LOB domain-containing protein 4 [Prunus persica]	--	--	--
	gene:MD11G1125200	TF	LOB	222	476	1.109	up	K13944 LOB domain-containing protein 16 | (RefSeq) LOB domain-containing protein 16-like (A)	PREDICTED: LOB domain-containing protein 1-like [Malus domestica]	--	--	M domain of GW182
	gene:MD15G1058700	TF	LOB	6	22	1.91	up	K13944 LOB domain-containing protein 16 | (RefSeq) LOB domain-containing protein 16 (A)	PREDICTED: LOB domain-containing protein 25-like [Pyrus x bretschneideri]	--	--	Lateral organ boundaries (LOB) domain
	gene:MD15G1294700	TF	LOB	854	380	-1.165	down	K21994 LOB domain-containing protein 18 | (RefSeq) LOB domain protein 31 (A)	PREDICTED: LOB domain-containing protein 37-like [Malus domestica]	--	GO:0006807,nitrogen compound metabolic process; GO:0060776,simple leaf morphogenesis	Lateral organ boundaries (LOB) domain
MADS-MIKC	gene:MD09G1009100	TF	MADS->MADS-MIKC	34	113	1.741	up	K09264 MADS-box transcription factor, plant | (RefSeq) truncated transcription factor CAULIFLOWER A-like isoform X1 (A)	PREDICTED: truncated transcription factor CAULIFLOWER D-like isoform X3 [Pyrus x bretschneideri]	MADS box transcription factor	GO:0005634,nucleus; GO:0003700,DNA-binding transcription factor activity; GO:0046983,protein dimerization activity; GO:0000977,RNA polymerase II regulatory region sequence-specific DNA binding; GO:0030154,cell differentiation; GO:0009908,flower development; GO:0045944,positive regulation of transcription by RNA polymerase II; GO:0006351,transcription, DNA-templated	K-box region
	gene:MD13G1059300	TF	MADS->MADS-MIKC	134	315	1.227	up	K09264 MADS-box transcription factor, plant | (RefSeq) MADS-box protein CMB1-like (A)	MADS-box protein CMB1-like [Malus domestica]	MADS box transcription factor	GO:0005634,nucleus; GO:0003700,DNA-binding transcription factor activity; GO:0046983,protein dimerization activity; GO:0000977,RNA polymerase II regulatory region sequence-specific DNA binding; GO:0045944,positive regulation of transcription by RNA polymerase II; GO:0006351,transcription, DNA-templated	SRF-type transcription factor (DNA-binding and dimerisation domain)
	gene:MD15G1384500	TF	MADS->MADS-MIKC	157	42	-1.904	down	K09260 MADS-box transcription enhancer factor 2A | (RefSeq) MADS-box protein JOINTLESS-like (A)	dormancy-associated MADS box 1 protein [Malus domestica]	MADS box transcription factor	GO:0005737,cytoplasm; GO:0005634,nucleus; GO:0003700,DNA-binding transcription factor activity; GO:0046982,protein heterodimerization activity; GO:0000977,RNA polymerase II regulatory region sequence-specific DNA binding; GO:0043565,sequence-specific DNA binding; GO:0030154,cell differentiation; GO:0048438,floral whorl development; GO:0010077,maintenance of inflorescence meristem identity; GO:004…	K-box region
MADS-M-type	gene:MD15G1362500	TF	MADS->MADS-M-type	5	0	-3.99	down	K09260 MADS-box transcription enhancer factor 2A | (RefSeq) agamous-like MADS-box protein AGL104 (A)	PREDICTED: agamous-like MADS-box protein AGL104 isoform X1 [Malus domestica]	MADS box transcription factor	GO:0005634,nucleus; GO:0003700,DNA-binding transcription factor activity; GO:0046983,protein dimerization activity; GO:0000977,RNA polymerase II regulatory region sequence-specific DNA binding; GO:0010152,pollen maturation; GO:0045944,positive regulation of transcription by RNA polymerase II; GO:0080092,regulation of pollen tube growth; GO:0006351,transcription, DNA-templated	Macoilin family
MBF1	gene:MD02G1050200	TR	MBF1	2154	1023	-1.073	down	K03627 putative transcription factor | (RefSeq) multiprotein-bridging factor 1c-like (A)	PREDICTED: multiprotein-bridging factor 1c-like [Pyrus x bretschneideri]	Transcription factor MBF1	GO:0005737,cytoplasm; GO:0005730,nucleolus; GO:0003700,DNA-binding transcription factor activity; GO:0043565,sequence-specific DNA binding; GO:0003713,transcription coactivator activity; GO:0009873,ethylene-activated signaling pathway; GO:0045893,positive regulation of transcription, DNA-templated; GO:0009737,response to abscisic acid; GO:0009408,response to heat; GO:0009414,response to water dep…	Helix-turn-helix domain
mTERF	gene:MD04G1005600	TR	mTERF	32	216	2.745	up	K15032 mTERF domain-containing protein, mitochondrial | (RefSeq) transcription termination factor MTERF6, chloroplastic/mitochondrial-like (A)	PREDICTED: transcription termination factor MTERF6, chloroplastic/mitochondrial-like [Malus domestica]	Mitochondrial transcription termination factor, mTERF	GO:0009507,chloroplast; GO:0003690,double-stranded DNA binding; GO:0019843,rRNA binding; GO:0003727,single-stranded RNA binding; GO:0009658,chloroplast organization; GO:0006353,DNA-templated transcription, termination; GO:0009793,embryo development ending in seed dormancy; GO:0006355,regulation of transcription, DNA-templated; GO:0042255,ribosome assembly; GO:0008380,RNA splicing	mTERF
	gene:MD05G1280200	TR	mTERF	439	943	1.102	up	K14066 geranyl diphosphate synthase [EC:2.5.1.1] | (RefSeq) solanesyl diphosphate synthase 3, chloroplastic/mitochondrial-like (A)	PREDICTED: solanesyl diphosphate synthase 3, chloroplastic/mitochondrial-like [Malus domestica]	Geranylgeranyl pyrophosphate synthase/Polyprenyl synthetase	GO:0009507,chloroplast; GO:0005739,mitochondrion; GO:0009536,plastid; GO:0052924,all-trans-nonaprenyl-diphosphate synthase (geranylgeranyl-diphosphate specific) activity; GO:0046872,metal ion binding; GO:0004659,prenyltransferase activity; GO:0050347,trans-octaprenyltranstransferase activity; GO:0009793,embryo development ending in seed dormancy; GO:0008299,isoprenoid biosynthetic process; GO:000…	DMPK coiled coil domain like
	gene:MD09G1014700	TR	mTERF	1	11	3.545	up	K15032 mTERF domain-containing protein, mitochondrial | (RefSeq) transcription termination factor MTEF1, chloroplastic-like (A)	PREDICTED: transcription termination factor MTEF1, chloroplastic-like [Malus domestica]	Mitochondrial transcription termination factor, mTERF	GO:0009507,chloroplast; GO:0003690,double-stranded DNA binding; GO:0019843,rRNA binding; GO:0003727,single-stranded RNA binding; GO:0009658,chloroplast organization; GO:0006353,DNA-templated transcription, termination; GO:0009793,embryo development ending in seed dormancy; GO:0006355,regulation of transcription, DNA-templated; GO:0042255,ribosome assembly; GO:0008380,RNA splicing	mTERF
	gene:MD10G1082300	TR	mTERF	1	12	4.006	up	K15032 mTERF domain-containing protein, mitochondrial | (RefSeq) transcription termination factor MTEF1, chloroplastic-like (A)	PREDICTED: transcription termination factor MTEF1, chloroplastic-like [Malus domestica]	Mitochondrial transcription termination factor, mTERF	GO:0009507,chloroplast; GO:0003690,double-stranded DNA binding; GO:0019843,rRNA binding; GO:0003727,single-stranded RNA binding; GO:0009658,chloroplast organization; GO:0006353,DNA-templated transcription, termination; GO:0009793,embryo development ending in seed dormancy; GO:0006355,regulation of transcription, DNA-templated; GO:0042255,ribosome assembly; GO:0008380,RNA splicing	mTERF
MYB	gene:MD00G1032600	TF	MYB->MYB	3	13	1.908	up	K09422 transcription factor MYB, plant | (RefSeq) MYB24; transcription factor RAX1 (A)	MYB24 [Malus domestica]	Transcription factor, Myb superfamily	GO:0048226,Casparian strip; GO:0005634,nucleus; GO:0003700,DNA-binding transcription factor activity; GO:0000981,DNA-binding transcription factor activity, RNA polymerase II-specific; GO:0043565,sequence-specific DNA binding; GO:0001135,RNA polymerase II transcription regulator recruiting activity; GO:0044212,transcription regulatory region DNA binding; GO:0030154,cell differentiation; GO:0035987…	Myb-like DNA-binding domain
	gene:MD00G1116400	TF	MYB->MYB	81	26	-1.663	down	K09422 transcription factor MYB, plant | (RefSeq) protein ODORANT1-like (A)	PREDICTED: protein ODORANT1-like [Malus domestica]	Transcription factor, Myb superfamily	GO:0005634,nucleus; GO:0001046,core promoter sequence-specific DNA binding; GO:0003700,DNA-binding transcription factor activity; GO:0000981,DNA-binding transcription factor activity, RNA polymerase II-specific; GO:0043565,sequence-specific DNA binding; GO:0001135,RNA polymerase II transcription regulator recruiting activity; GO:0044212,transcription regulatory region DNA binding; GO:0030154,cell…	Myb-like DNA-binding domain
	gene:MD02G1312700	TF	MYB->MYB	13	1	-4.415	down	K09422 transcription factor MYB, plant | (RefSeq) transcription factor MYB46-like (A)	PREDICTED: transcription factor MYB46-like [Malus domestica]	Transcription factor, Myb superfamily	GO:0005634,nucleus; GO:0003700,DNA-binding transcription factor activity; GO:0000981,DNA-binding transcription factor activity, RNA polymerase II-specific; GO:0043565,sequence-specific DNA binding; GO:0001135,RNA polymerase II transcription regulator recruiting activity; GO:0044212,transcription regulatory region DNA binding; GO:0030154,cell differentiation; GO:0045893,positive regulation of tran…	Myb-like DNA-binding domain
	gene:MD03G1176000	TF	MYB->MYB	121	3	-5.14	down	K09422 transcription factor MYB, plant | (RefSeq) transcription factor MYB46-like (A)	PREDICTED: transcription factor MYB46-like [Pyrus x bretschneideri]	Transcription factor, Myb superfamily	GO:0005634,nucleus; GO:0003700,DNA-binding transcription factor activity; GO:0000981,DNA-binding transcription factor activity, RNA polymerase II-specific; GO:0043565,sequence-specific DNA binding; GO:0001135,RNA polymerase II transcription regulator recruiting activity; GO:0044212,transcription regulatory region DNA binding; GO:0030154,cell differentiation; GO:0050832,defense response to fungus;…	Myb-like DNA-binding domain
	gene:MD03G1297100	TF	MYB->MYB	17	143	3.078	up	K09422 transcription factor MYB, plant | (RefSeq) MYB22; uncharacterized MYB22 (A)	PREDICTED: uncharacterized protein MYB22 [Malus domestica]	Transcription factor, Myb superfamily	GO:0005634,nucleus; GO:0003677,DNA binding; GO:0006355,regulation of transcription, DNA-templated; GO:0006351,transcription, DNA-templated	Myb-like DNA-binding domain
	gene:MD04G1080600	TF	MYB->MYB	57	7	-2.969	down	K09422 transcription factor MYB, plant | (RefSeq) protein ODORANT1 (A)	PREDICTED: protein ODORANT1 [Malus domestica]	Transcription factor, Myb superfamily	GO:0005634,nucleus; GO:0003677,DNA binding; GO:0006355,regulation of transcription, DNA-templated; GO:0006351,transcription, DNA-templated	Myb-like DNA-binding domain
	gene:MD04G1092400	TF	MYB->MYB	62	181	1.538	up	K09422 transcription factor MYB, plant | (RefSeq) transcription factor RAX2 (A)	PREDICTED: transcription factor RAX2 [Malus domestica]	Transcription factor, Myb superfamily	GO:0048226,Casparian strip; GO:0005634,nucleus; GO:0003700,DNA-binding transcription factor activity; GO:0000981,DNA-binding transcription factor activity, RNA polymerase II-specific; GO:0043565,sequence-specific DNA binding; GO:0001135,RNA polymerase II transcription regulator recruiting activity; GO:0044212,transcription regulatory region DNA binding; GO:0030154,cell differentiation; GO:0035987…	Myb-like DNA-binding domain
	gene:MD04G1147800	TF	MYB->MYB	1328	538	-1.307	down	K08869 aarF domain-containing kinase | (RefSeq) predicted protein (A)	PREDICTED: transcription factor DIVARICATA [Malus domestica]	Zuotin and related molecular chaperones (DnaJ superfamily), contains DNA-binding domains	GO:0005634,nucleus; GO:0003677,DNA binding; GO:0048262,determination of dorsal/ventral asymmetry; GO:0009908,flower development; GO:0006355,regulation of transcription, DNA-templated; GO:0006351,transcription, DNA-templated	Myb-like DNA-binding domain
	gene:MD04G1184900	TF	MYB->MYB	236	550	1.21	up	K09422 transcription factor MYB, plant | (RefSeq) transcription factor MYB86 (A)	MYB domain class transcription factor [Malus domestica]	Transcription factor, Myb superfamily	GO:0005634,nucleus; GO:0003700,DNA-binding transcription factor activity; GO:0000981,DNA-binding transcription factor activity, RNA polymerase II-specific; GO:0043565,sequence-specific DNA binding; GO:0001135,RNA polymerase II transcription regulator recruiting activity; GO:0044212,transcription regulatory region DNA binding; GO:0030154,cell differentiation; GO:0010087,phloem or xylem histogenesi…	Myb-like DNA-binding domain
	gene:MD05G1197600	TF	MYB->MYB	10	44	2.159	up	K09422 transcription factor MYB, plant | (RefSeq) myb-related protein Myb4-like (A)	PREDICTED: myb-related protein Myb4-like [Malus domestica]	Transcription factor, Myb superfamily	GO:0005634,nucleus; GO:0000981,DNA-binding transcription factor activity, RNA polymerase II-specific; GO:0043565,sequence-specific DNA binding; GO:0001135,RNA polymerase II transcription regulator recruiting activity; GO:0044212,transcription regulatory region DNA binding; GO:0030154,cell differentiation; GO:0045893,positive regulation of transcription, DNA-templated; GO:0006357,regulation of tra…	SLIDE
	gene:MD05G1239200	TF	MYB->MYB	41	19	-1.082	down	K09422 transcription factor MYB, plant | (RefSeq) transcription repressor MYB6-like (A)	PREDICTED: transcription repressor MYB6 isoform X1 [Malus domestica]	Transcription factor, Myb superfamily	GO:0005634,nucleus; GO:0003700,DNA-binding transcription factor activity; GO:0000981,DNA-binding transcription factor activity, RNA polymerase II-specific; GO:0043565,sequence-specific DNA binding; GO:0001135,RNA polymerase II transcription regulator recruiting activity; GO:0044212,transcription regulatory region DNA binding; GO:0030154,cell differentiation; GO:0010087,phloem or xylem histogenesi…	Myb-like DNA-binding domain
	gene:MD06G1229600	TF	MYB->MYB	15	88	2.493	up	K09422 transcription factor MYB, plant | (RefSeq) transcription repressor MYB6-like (A)	PREDICTED: transcription repressor MYB6-like [Malus domestica]	Transcription factor, Myb superfamily	GO:0005634,nucleus; GO:0003677,DNA binding; GO:0006355,regulation of transcription, DNA-templated; GO:0006351,transcription, DNA-templated	Myb DNA-binding like
	gene:MD06G1235300	TF	MYB->MYB	22	1	-4.123	down	K09422 transcription factor MYB, plant | (RefSeq) transcriptional activator Myb-like (A)	PREDICTED: transcriptional activator Myb-like isoform X1 [Malus domestica]	Transcription factor, Myb superfamily	GO:0005634,nucleus; GO:0003700,DNA-binding transcription factor activity; GO:0000981,DNA-binding transcription factor activity, RNA polymerase II-specific; GO:0043565,sequence-specific DNA binding; GO:0001135,RNA polymerase II transcription regulator recruiting activity; GO:0044212,transcription regulatory region DNA binding; GO:0030154,cell differentiation; GO:0071555,cell wall organization; GO:…	Myb-like DNA-binding domain
	gene:MD07G1010500	TF	MYB->MYB	9	0	-5.77	down	K09422 transcription factor MYB, plant | (RefSeq) transcription factor MYB46-like (A)	PREDICTED: transcription factor MYB46-like [Malus domestica]	Transcription factor, Myb superfamily	GO:0005634,nucleus; GO:0003700,DNA-binding transcription factor activity; GO:0000981,DNA-binding transcription factor activity, RNA polymerase II-specific; GO:0043565,sequence-specific DNA binding; GO:0001135,RNA polymerase II transcription regulator recruiting activity; GO:0044212,transcription regulatory region DNA binding; GO:0030154,cell differentiation; GO:0050832,defense response to fungus;…	Myb-like DNA-binding domain
	gene:MD07G1153200	TF	MYB->MYB	69	28	-1.313	down	K09422 transcription factor MYB, plant | (RefSeq) myb-related protein 308-like (A)	PREDICTED: myb-related protein 308-like [Pyrus x bretschneideri]	Transcription factor, Myb superfamily	GO:0005634,nucleus; GO:0003700,DNA-binding transcription factor activity; GO:0000981,DNA-binding transcription factor activity, RNA polymerase II-specific; GO:0043565,sequence-specific DNA binding; GO:0001135,RNA polymerase II transcription regulator recruiting activity; GO:0044212,transcription regulatory region DNA binding; GO:0030154,cell differentiation; GO:0009800,cinnamic acid biosynthetic …	Myb-like DNA-binding domain
	gene:MD07G1211300	TF	MYB->MYB	27	70	1.358	up	K09422 transcription factor MYB, plant | (RefSeq) MYB1; myb-related protein 306-like (A)	PREDICTED: myb-related protein 306-like [Malus domestica]	Transcription factor, Myb superfamily	GO:0005634,nucleus; GO:0003700,DNA-binding transcription factor activity; GO:0000981,DNA-binding transcription factor activity, RNA polymerase II-specific; GO:0043565,sequence-specific DNA binding; GO:0001135,RNA polymerase II transcription regulator recruiting activity; GO:0044212,transcription regulatory region DNA binding; GO:0030154,cell differentiation; GO:0006357,regulation of transcription…	SLIDE
	gene:MD07G1256200	TF	MYB->MYB	14	1	-3.479	down	K09422 transcription factor MYB, plant | (RefSeq) protein ODORANT1-like (A)	PREDICTED: protein ODORANT1-like [Malus domestica]	Transcription factor, Myb superfamily	GO:0005634,nucleus; GO:0003677,DNA binding; GO:0006355,regulation of transcription, DNA-templated; GO:0006351,transcription, DNA-templated	Myb-like DNA-binding domain
	gene:MD08G1070700	TF	MYB->MYB	1	65	5.546	up	K09422 transcription factor MYB, plant | (RefSeq) MYB9; myb-related protein 308-like (A)	uncharacterized protein LOC103440900 [Malus domestica]	Transcription factor, Myb superfamily	GO:0005634,nucleus; GO:0003677,DNA binding; GO:0006355,regulation of transcription, DNA-templated; GO:0006351,transcription, DNA-templated	Myb-like DNA-binding domain
	gene:MD08G1107400	TF	MYB->MYB	8	40	2.333	up	K09422 transcription factor MYB, plant | (RefSeq) hypothetical protein (A)	PREDICTED: transcriptional activator Myb-like [Malus domestica]	Transcription factor, Myb superfamily	GO:0005634,nucleus; GO:0003700,DNA-binding transcription factor activity; GO:0000981,DNA-binding transcription factor activity, RNA polymerase II-specific; GO:0043565,sequence-specific DNA binding; GO:0001135,RNA polymerase II transcription regulator recruiting activity; GO:0044212,transcription regulatory region DNA binding; GO:0030154,cell differentiation; GO:0019760,glucosinolate metabolic pro…	TRF2-interacting telomeric protein/Rap1 - C terminal domain
	gene:MD08G1220500	TF	MYB->MYB	3	15	2.135	up	K09422 transcription factor MYB, plant | (RefSeq) transcription repressor MYB6-like (A)	PREDICTED: transcription repressor MYB6-like [Malus domestica]	Transcription factor, Myb superfamily	GO:0005634,nucleus; GO:0003677,DNA binding; GO:0006355,regulation of transcription, DNA-templated; GO:0006351,transcription, DNA-templated	Myb DNA-binding like
	gene:MD09G1051000	TF	MYB->MYB	2104	486	-2.111	down	K09422 transcription factor MYB, plant | (RefSeq) MYB30; myb-related protein 306 (A)	myb-related protein 306 [Malus domestica]	Transcription factor, Myb superfamily	GO:0005634,nucleus; GO:0003677,DNA binding; GO:0006355,regulation of transcription, DNA-templated; GO:0006351,transcription, DNA-templated	Myb-like DNA-binding domain
	gene:MD09G1054000	TF	MYB->MYB	175	464	1.407	up	K09422 transcription factor MYB, plant | (RefSeq) transcription factor MYB34 (A)	PREDICTED: transcription factor MYB34 [Malus domestica]	Transcription factor, Myb superfamily	GO:0005634,nucleus; GO:0003677,DNA binding; GO:0000902,cell morphogenesis; GO:0035017,cuticle pattern formation; GO:1901957,regulation of cutin biosynthetic process; GO:0006355,regulation of transcription, DNA-templated; GO:0006351,transcription, DNA-templated; GO:0010091,trichome branching	Myb-like DNA-binding domain
	gene:MD09G1098600	TF	MYB->MYB	1	12	4.116	up	K09422 transcription factor MYB, plant | (RefSeq) MYB25; myb-related protein Myb4-like (A)	myb-related protein Myb4-like [Malus domestica]	Transcription factor, Myb superfamily	GO:0005634,nucleus; GO:0000981,DNA-binding transcription factor activity, RNA polymerase II-specific; GO:0043565,sequence-specific DNA binding; GO:0001135,RNA polymerase II transcription regulator recruiting activity; GO:0044212,transcription regulatory region DNA binding; GO:0030154,cell differentiation; GO:0045893,positive regulation of transcription, DNA-templated; GO:0006357,regulation of tra…	Myb DNA-binding like
	gene:MD09G1184000	TF	MYB->MYB	118	31	-1.896	down	K09422 transcription factor MYB, plant | (RefSeq) MYB11; transcription repressor MYB6-like (A)	uncharacterized protein LOC103453608 [Malus domestica]	Transcription factor, Myb superfamily	GO:0005634,nucleus; GO:0003677,DNA binding; GO:0003700,DNA-binding transcription factor activity; GO:0000981,DNA-binding transcription factor activity, RNA polymerase II-specific; GO:0043565,sequence-specific DNA binding; GO:0001135,RNA polymerase II transcription regulator recruiting activity; GO:0044212,transcription regulatory region DNA binding; GO:0030154,cell differentiation; GO:1903086,neg…	Myb-like DNA-binding domain
	gene:MD09G1278600	TF	MYB->MYB	1	163	7.859	up	K09422 transcription factor MYB, plant | (RefSeq) MYB1, MYB10, MYB10a, MYB10b, MdMYBA; transcription factor MYB113-like (A)	MYB transcription factor [Malus domestica]	Transcription factor, Myb superfamily	GO:0005634,nucleus; GO:0003700,DNA-binding transcription factor activity; GO:0000981,DNA-binding transcription factor activity, RNA polymerase II-specific; GO:0043565,sequence-specific DNA binding; GO:0001135,RNA polymerase II transcription regulator recruiting activity; GO:0044212,transcription regulatory region DNA binding; GO:0030154,cell differentiation; GO:0007275,multicellular organism deve…	Myb-like DNA-binding domain
	gene:MD10G1304600	TF	MYB->MYB	148	332	1.171	up	K09422 transcription factor MYB, plant | (RefSeq) protein ODORANT1-like (A)	PREDICTED: LOW QUALITY PROTEIN: protein ODORANT1-like [Malus domestica]	Transcription factor, Myb superfamily	GO:0005634,nucleus; GO:0003700,DNA-binding transcription factor activity; GO:0000981,DNA-binding transcription factor activity, RNA polymerase II-specific; GO:0043565,sequence-specific DNA binding; GO:0001135,RNA polymerase II transcription regulator recruiting activity; GO:0044212,transcription regulatory region DNA binding; GO:0030154,cell differentiation; GO:0006952,defense response; GO:000635…	SLIDE
	gene:MD10G1305700	TF	MYB->MYB	2	18	2.911	up	K09422 transcription factor MYB, plant | (RefSeq) myb-related protein Myb4-like (A)	PREDICTED: myb-related protein Myb4-like [Malus domestica]	Transcription factor, Myb superfamily	GO:0005634,nucleus; GO:0000981,DNA-binding transcription factor activity, RNA polymerase II-specific; GO:0043565,sequence-specific DNA binding; GO:0001135,RNA polymerase II transcription regulator recruiting activity; GO:0044212,transcription regulatory region DNA binding; GO:0030154,cell differentiation; GO:0045893,positive regulation of transcription, DNA-templated; GO:0006357,regulation of tra…	Myb-like DNA-binding domain
	gene:MD11G1196500	TF	MYB->MYB	40	3	-3.808	down	K09422 transcription factor MYB, plant | (RefSeq) MYB20; transcription factor MYB46-like (A)	transcription factor MYB46-like [Malus domestica]	Transcription factor, Myb superfamily	GO:0005634,nucleus; GO:0003700,DNA-binding transcription factor activity; GO:0000981,DNA-binding transcription factor activity, RNA polymerase II-specific; GO:0043565,sequence-specific DNA binding; GO:0001135,RNA polymerase II transcription regulator recruiting activity; GO:0044212,transcription regulatory region DNA binding; GO:0030154,cell differentiation; GO:0050832,defense response to fungus;…	Myb-like DNA-binding domain
	gene:MD11G1316800	TF	MYB->MYB	0	273	10.453	up	K09422 transcription factor MYB, plant | (RefSeq) uncharacterized LOC103449226 (A)	PREDICTED: uncharacterized protein LOC103449226 [Malus domestica]	Transcription factor, Myb superfamily	GO:0005634,nucleus; GO:0003677,DNA binding; GO:0006355,regulation of transcription, DNA-templated; GO:0006351,transcription, DNA-templated	Myb-like DNA-binding domain
	gene:MD12G1012700	TF	MYB->MYB	16	37	1.17	up	K09422 transcription factor MYB, plant | (RefSeq) transcription factor MYB122 (A)	PREDICTED: transcription factor MYB122 [Malus domestica]	Transcription factor, Myb superfamily	GO:0005634,nucleus; GO:0000981,DNA-binding transcription factor activity, RNA polymerase II-specific; GO:0043565,sequence-specific DNA binding; GO:0001135,RNA polymerase II transcription regulator recruiting activity; GO:0044212,transcription regulatory region DNA binding; GO:0030154,cell differentiation; GO:0006357,regulation of transcription by RNA polymerase II; GO:0006351,transcription, DNA-t…	Myb DNA-binding like
	gene:MD12G1110500	TF	MYB->MYB	4	24	2.437	up	K09422 transcription factor MYB, plant | (RefSeq) transcription factor RAX2-like (A)	PREDICTED: transcription factor RAX2-like [Malus domestica]	Transcription factor, Myb superfamily	GO:0048226,Casparian strip; GO:0005634,nucleus; GO:0003700,DNA-binding transcription factor activity; GO:0000981,DNA-binding transcription factor activity, RNA polymerase II-specific; GO:0043565,sequence-specific DNA binding; GO:0001135,RNA polymerase II transcription regulator recruiting activity; GO:0044212,transcription regulatory region DNA binding; GO:0030154,cell differentiation; GO:0035987…	Myb-like DNA-binding domain
	gene:MD12G1142500	TF	MYB->MYB	69	31	-1.153	down	K09422 transcription factor MYB, plant | (RefSeq) transcription factor AS1-like (A)	PREDICTED: transcription factor AS1-like [Malus domestica]	Transcription factor, Myb superfamily	GO:0000793,condensed chromosome; GO:0005730,nucleolus; GO:0005634,nucleus; GO:0003677,DNA binding; GO:0003700,DNA-binding transcription factor activity; GO:0042803,protein homodimerization activity; GO:0000981,DNA-binding transcription factor activity, RNA polymerase II-specific; GO:0043565,sequence-specific DNA binding; GO:0001135,RNA polymerase II transcription regulator recruiting activity; GO…	SLIDE
	gene:MD13G1075000	TF	MYB->MYB	54	180	1.734	up	K09422 transcription factor MYB, plant | (RefSeq) MYB88; transcription factor MYB51 (A)	PREDICTED: transcription factor MYB51 isoform X1 [Malus domestica]	Transcription factor, Myb superfamily	GO:0005634,nucleus; GO:0003700,DNA-binding transcription factor activity; GO:0000981,DNA-binding transcription factor activity, RNA polymerase II-specific; GO:0043565,sequence-specific DNA binding; GO:0001135,RNA polymerase II transcription regulator recruiting activity; GO:0044212,transcription regulatory region DNA binding; GO:0009926,auxin polar transport; GO:0009734,auxin-activated signaling …	Myb DNA-binding like
	gene:MD13G1213900	TF	MYB->MYB	0	6	5.008	up	K09422 transcription factor MYB, plant | (RefSeq) myb-related protein Myb4-like (A)	PREDICTED: myb-related protein Myb4-like [Malus domestica]	Transcription factor, Myb superfamily	GO:0005634,nucleus; GO:0003700,DNA-binding transcription factor activity; GO:0000981,DNA-binding transcription factor activity, RNA polymerase II-specific; GO:0043565,sequence-specific DNA binding; GO:0001135,RNA polymerase II transcription regulator recruiting activity; GO:0044212,transcription regulatory region DNA binding; GO:0030154,cell differentiation; GO:0006357,regulation of transcription…	Uncharacterized protein conserved in archaea (DUF2096)
	gene:MD14G1110800	TF	MYB->MYB	34	1	-5.755	down	K09422 transcription factor MYB, plant | (RefSeq) myb-related protein 308-like (A)	PREDICTED: myb-related protein 308-like [Malus domestica]	Transcription factor, Myb superfamily	GO:0005634,nucleus; GO:0003700,DNA-binding transcription factor activity; GO:0000981,DNA-binding transcription factor activity, RNA polymerase II-specific; GO:0043565,sequence-specific DNA binding; GO:0001135,RNA polymerase II transcription regulator recruiting activity; GO:0044212,transcription regulatory region DNA binding; GO:0030154,cell differentiation; GO:0009834,plant-type secondary cell w…	SLIDE
	gene:MD14G1180700	TF	MYB->MYB	26	6	-2.2	down	K09422 transcription factor MYB, plant | (RefSeq) transcription factor WER-like (A)	PREDICTED: transcription factor WER-like [Malus domestica]	Transcription factor, Myb superfamily	GO:0005634,nucleus; GO:0003677,DNA binding; GO:0003700,DNA-binding transcription factor activity; GO:0000981,DNA-binding transcription factor activity, RNA polymerase II-specific; GO:0043565,sequence-specific DNA binding; GO:0001135,RNA polymerase II transcription regulator recruiting activity; GO:0044212,transcription regulatory region DNA binding; GO:0045165,cell fate commitment; GO:0045893,pos…	SLIDE
	gene:MD14G1234600	TF	MYB->MYB	0	7	5.162	up	K09422 transcription factor MYB, plant | (RefSeq) MYB17; myb-related protein 308-like (A)	myb-related protein 308-like [Malus domestica]	Transcription factor, Myb superfamily	GO:0005634,nucleus; GO:0003677,DNA binding; GO:0006355,regulation of transcription, DNA-templated; GO:0006351,transcription, DNA-templated	Myb-like DNA-binding domain
	gene:MD14G1242300	TF	MYB->MYB	18	3	-2.554	down	K09422 transcription factor MYB, plant | (RefSeq) transcriptional activator Myb (A)	PREDICTED: transcriptional activator Myb [Malus domestica]	Transcription factor, Myb superfamily	GO:0005634,nucleus; GO:0003700,DNA-binding transcription factor activity; GO:0000981,DNA-binding transcription factor activity, RNA polymerase II-specific; GO:0043565,sequence-specific DNA binding; GO:0001135,RNA polymerase II transcription regulator recruiting activity; GO:0044212,transcription regulatory region DNA binding; GO:0030154,cell differentiation; GO:0071555,cell wall organization; GO:…	Myb-like DNA-binding domain
	gene:MD15G1050300	TF	MYB->MYB	0	8	5.403	up	K09422 transcription factor MYB, plant | (RefSeq) transcription factor MYB114-like (A)	PREDICTED: transcription factor MYB114-like [Malus domestica]	Transcription factor, Myb superfamily	GO:0005634,nucleus; GO:0003677,DNA binding; GO:0003700,DNA-binding transcription factor activity; GO:0000981,DNA-binding transcription factor activity, RNA polymerase II-specific; GO:0043565,sequence-specific DNA binding; GO:0001135,RNA polymerase II transcription regulator recruiting activity; GO:0044212,transcription regulatory region DNA binding; GO:0045165,cell fate commitment; GO:0045893,pos…	Myb-like DNA-binding domain
	gene:MD15G1051400	TF	MYB->MYB	12	145	3.632	up	K09422 transcription factor MYB, plant | (RefSeq) anthocyanin regulatory C1 protein-like (A)	PREDICTED: anthocyanin regulatory C1 protein-like [Malus domestica]	Transcription factor, Myb superfamily	GO:0005634,nucleus; GO:0003677,DNA binding; GO:0006355,regulation of transcription, DNA-templated; GO:0006351,transcription, DNA-templated	Myb-like DNA-binding domain
	gene:MD15G1076600	TF	MYB->MYB	3800	1512	-1.328	down	K09422 transcription factor MYB, plant | (RefSeq) transcription factor MYB44-like (A)	PREDICTED: transcription factor MYB44-like [Malus domestica]	Transcription factor, Myb superfamily	GO:0005634,nucleus; GO:0003700,DNA-binding transcription factor activity; GO:0000981,DNA-binding transcription factor activity, RNA polymerase II-specific; GO:0043565,sequence-specific DNA binding; GO:0001135,RNA polymerase II transcription regulator recruiting activity; GO:0044212,transcription regulatory region DNA binding; GO:0030154,cell differentiation; GO:0019760,glucosinolate metabolic pro…	SLIDE
	gene:MD16G1076100	TF	MYB->MYB	188	438	1.218	up	K09422 transcription factor MYB, plant | (RefSeq) transcription factor RAX3 (A)	transcription factor MYB88 [Malus domestica]	Transcription factor, Myb superfamily	GO:0005634,nucleus; GO:0003700,DNA-binding transcription factor activity; GO:0000981,DNA-binding transcription factor activity, RNA polymerase II-specific; GO:0043565,sequence-specific DNA binding; GO:0001135,RNA polymerase II transcription regulator recruiting activity; GO:0044212,transcription regulatory region DNA binding; GO:0009926,auxin polar transport; GO:0009734,auxin-activated signaling …	Myb DNA-binding like
	gene:MD16G1093200	TF	MYB->MYB	0	17	6.377	up	K09422 transcription factor MYB, plant | (RefSeq) transcription factor WER-like (A)	PREDICTED: transcription factor WER-like [Malus domestica]	Transcription factor, Myb superfamily	GO:0005634,nucleus; GO:0003677,DNA binding; GO:0003700,DNA-binding transcription factor activity; GO:0000981,DNA-binding transcription factor activity, RNA polymerase II-specific; GO:0043565,sequence-specific DNA binding; GO:0001135,RNA polymerase II transcription regulator recruiting activity; GO:0044212,transcription regulatory region DNA binding; GO:0045165,cell fate commitment; GO:0045893,pos…	Myb-like DNA-binding domain
	gene:MD16G1218000	TF	MYB->MYB	5	15	1.556	up	K09422 transcription factor MYB, plant | (RefSeq) MYB23; myb-related protein Myb4-like (A)	uncharacterized protein LOC103420593 [Malus domestica]	Transcription factor, Myb superfamily	GO:0005634,nucleus; GO:0003700,DNA-binding transcription factor activity; GO:0000981,DNA-binding transcription factor activity, RNA polymerase II-specific; GO:0043565,sequence-specific DNA binding; GO:0001135,RNA polymerase II transcription regulator recruiting activity; GO:0044212,transcription regulatory region DNA binding; GO:0030154,cell differentiation; GO:0045893,positive regulation of tran…	SLIDE
	gene:MD17G1086700	TF	MYB->MYB	10	56	2.521	up	K09422 transcription factor MYB, plant | (RefSeq) myb-related protein Myb4-like (A)	PREDICTED: myb-related protein Myb4-like [Malus domestica]	Transcription factor, Myb superfamily	GO:0005634,nucleus; GO:0000981,DNA-binding transcription factor activity, RNA polymerase II-specific; GO:0043565,sequence-specific DNA binding; GO:0001135,RNA polymerase II transcription regulator recruiting activity; GO:0044212,transcription regulatory region DNA binding; GO:0030154,cell differentiation; GO:0045893,positive regulation of transcription, DNA-templated; GO:0006357,regulation of tra…	SLIDE
	gene:MD17G1261000	TF	MYB->MYB	0	4	4.314	up	K09422 transcription factor MYB, plant | (RefSeq) MYB110a, MYBP; transcription factor MYB114-like (A)	transcription factor MYB114-like [Malus domestica]	Transcription factor, Myb superfamily	GO:0005634,nucleus; GO:0003700,DNA-binding transcription factor activity; GO:0000981,DNA-binding transcription factor activity, RNA polymerase II-specific; GO:0043565,sequence-specific DNA binding; GO:0001135,RNA polymerase II transcription regulator recruiting activity; GO:0044212,transcription regulatory region DNA binding; GO:0030154,cell differentiation; GO:0007275,multicellular organism deve…	Myb-like DNA-binding domain
MYB-related	gene:MD01G1090900	TF	MYB->MYB-related	3631	1572	-1.209	down	K12133 MYB-related transcription factor LHY | (RefSeq) protein LHY-like (A)	PREDICTED: protein LHY-like [Malus domestica]	Zuotin and related molecular chaperones (DnaJ superfamily), contains DNA-binding domains	GO:0005634,nucleus; GO:0003700,DNA-binding transcription factor activity; GO:0044212,transcription regulatory region DNA binding; GO:0007623,circadian rhythm; GO:0048574,long-day photoperiodism, flowering; GO:0042754,negative regulation of circadian rhythm; GO:0043433,negative regulation of DNA-binding transcription factor activity; GO:0042752,regulation of circadian rhythm; GO:0006355,regulation…	Myb-like DNA-binding domain
	gene:MD02G1076300	TF	MYB->MYB-related	11	1	-3.146	down	K08869 aarF domain-containing kinase | (RefSeq) predicted protein (A)	PREDICTED: myb-like protein J [Malus domestica]	--	GO:0005634,nucleus; GO:0003700,DNA-binding transcription factor activity; GO:0000976,transcription regulatory region sequence-specific DNA binding; GO:0008270,zinc ion binding; GO:0010252,auxin homeostasis; GO:0048527,lateral root development; GO:0048366,leaf development; GO:0010150,leaf senescence; GO:2000469,negative regulation of peroxidase activity; GO:0000122,negative regulation of transcrip…	Myb-like DNA-binding domain
	gene:MD02G1318400	TF	MYB->MYB-related	104	300	1.51	up	K02934 large subunit ribosomal protein L6e | (RefSeq) uncharacterized protein LOC111806995 isoform X1 (A)	PREDICTED: uncharacterized protein LOC103954913 [Pyrus x bretschneideri]	--	--	HeH/LEM domain
	gene:MD05G1341500	TF	MYB->MYB-related	3	28	3.146	up	K09422 transcription factor MYB, plant | (RefSeq) transcription factor CPC (A)	PREDICTED: MYB-like transcription factor ETC1 [Malus domestica]	--	GO:0005634,nucleus; GO:0003700,DNA-binding transcription factor activity; GO:0000981,DNA-binding transcription factor activity, RNA polymerase II-specific; GO:0043565,sequence-specific DNA binding; GO:0001135,RNA polymerase II transcription regulator recruiting activity; GO:0044212,transcription regulatory region DNA binding; GO:1900033,negative regulation of trichome patterning; GO:0006357,regul…	Myb-like DNA-binding domain
	gene:MD06G1089700	TF	MYB->MYB-related	20	0	-6.837	down	K09422 transcription factor MYB, plant | (RefSeq) transcription factor MYB21-like (A)	PREDICTED: transcription factor MYB21-like [Pyrus x bretschneideri]	Transcription factor, Myb superfamily	GO:0005634,nucleus; GO:0003677,DNA binding; GO:0006355,regulation of transcription, DNA-templated; GO:0006351,transcription, DNA-templated	Myb-like DNA-binding domain
	gene:MD06G1089800	TF	MYB->MYB-related	7	0	-5.243	down	K09422 transcription factor MYB, plant | (RefSeq) transcription factor MYB46-like (A)	Transcription factor [Morus notabilis]	Transcription factor, Myb superfamily	GO:0005634,nucleus; GO:0003700,DNA-binding transcription factor activity; GO:0000981,DNA-binding transcription factor activity, RNA polymerase II-specific; GO:0043565,sequence-specific DNA binding; GO:0001135,RNA polymerase II transcription regulator recruiting activity; GO:0044212,transcription regulatory region DNA binding; GO:0030154,cell differentiation; GO:0009834,plant-type secondary cell w…	SLIDE
	gene:MD06G1104200	TF	MYB->MYB-related	0	5	4.62	up	K09422 transcription factor MYB, plant | (RefSeq) MYB-like transcription factor ETC3 (A)	PREDICTED: MYB-like transcription factor ETC3 isoform X2 [Malus domestica]	--	GO:0005634,nucleus; GO:0003700,DNA-binding transcription factor activity; GO:0000981,DNA-binding transcription factor activity, RNA polymerase II-specific; GO:0043565,sequence-specific DNA binding; GO:0001135,RNA polymerase II transcription regulator recruiting activity; GO:0044212,transcription regulatory region DNA binding; GO:0007275,multicellular organism development; GO:0006357,regulation of…	Myb-like DNA-binding domain
	gene:MD06G1236500	TF	MYB->MYB-related	25	79	1.612	up	K12133 MYB-related transcription factor LHY | (RefSeq) protein CCA1-like (A)	MYBR domain class transcription factor [Malus domestica]	Zuotin and related molecular chaperones (DnaJ superfamily), contains DNA-binding domains	GO:0005634,nucleus; GO:0003677,DNA binding; GO:0003700,DNA-binding transcription factor activity; GO:0007623,circadian rhythm; GO:0006355,regulation of transcription, DNA-templated; GO:0046686,response to cadmium ion; GO:0009723,response to ethylene; GO:0009651,response to salt stress; GO:0006351,transcription, DNA-templated	Myb DNA-binding like
	gene:MD09G1203200	TF	MYB->MYB-related	424	993	1.227	up	K08869 aarF domain-containing kinase | (RefSeq) predicted protein (A)	uncharacterized protein LOC103443746 [Malus domestica]	--	GO:0005634,nucleus; GO:0003677,DNA binding; GO:0003700,DNA-binding transcription factor activity; GO:0046872,metal ion binding; GO:0045892,negative regulation of transcription, DNA-templated; GO:0009723,response to ethylene; GO:0009739,response to gibberellin; GO:0009744,response to sucrose; GO:0006351,transcription, DNA-templated	Myb-like DNA-binding domain
	gene:MD11G1017600	TF	MYB->MYB-related	125	50	-1.309	down	K02934 large subunit ribosomal protein L6e | (RefSeq) uncharacterized protein LOC111806995 isoform X1 (A)	PREDICTED: uncharacterized protein LOC103954069 [Pyrus x bretschneideri]	--	--	Myb/SANT-like DNA-binding domain
	gene:MD14G1180900	TF	MYB->MYB-related	324	48	-2.745	down	K09422 transcription factor MYB, plant | (RefSeq) transcription factor WER-like (A)	PREDICTED: transcription factor WER-like [Malus domestica]	Transcription factor, Myb superfamily	GO:0005634,nucleus; GO:0003677,DNA binding; GO:0003700,DNA-binding transcription factor activity; GO:0000981,DNA-binding transcription factor activity, RNA polymerase II-specific; GO:0043565,sequence-specific DNA binding; GO:0001135,RNA polymerase II transcription regulator recruiting activity; GO:0044212,transcription regulatory region DNA binding; GO:0045165,cell fate commitment; GO:0045893,pos…	Myb-like DNA-binding domain
	gene:MD14G1181000	TF	MYB->MYB-related	140	28	-2.345	down	K09422 transcription factor MYB, plant | (RefSeq) transcription factor WER-like (A)	PREDICTED: transcription factor WER-like [Malus domestica]	Transcription factor, Myb superfamily	GO:0005634,nucleus; GO:0003677,DNA binding; GO:0003700,DNA-binding transcription factor activity; GO:0000981,DNA-binding transcription factor activity, RNA polymerase II-specific; GO:0043565,sequence-specific DNA binding; GO:0001135,RNA polymerase II transcription regulator recruiting activity; GO:0044212,transcription regulatory region DNA binding; GO:0045165,cell fate commitment; GO:0045893,pos…	TRF2-interacting telomeric protein/Rap1 - C terminal domain
	gene:MD14G1243400	TF	MYB->MYB-related	75	180	1.274	up	K12133 MYB-related transcription factor LHY | (RefSeq) protein CCA1-like (A)	PREDICTED: protein REVEILLE 7-like [Malus domestica]	Zuotin and related molecular chaperones (DnaJ superfamily), contains DNA-binding domains	GO:0005634,nucleus; GO:0003677,DNA binding; GO:0003700,DNA-binding transcription factor activity; GO:0007623,circadian rhythm; GO:0006355,regulation of transcription, DNA-templated; GO:0046686,response to cadmium ion; GO:0009723,response to ethylene; GO:0009651,response to salt stress; GO:0006351,transcription, DNA-templated	Myb DNA-binding like
	gene:MD15G1204700	TF	MYB->MYB-related	30	73	1.307	up	K08869 aarF domain-containing kinase | (RefSeq) predicted protein (A)	PREDICTED: myb-like protein J [Malus domestica]	--	GO:0005634,nucleus; GO:0003677,DNA binding; GO:0003700,DNA-binding transcription factor activity; GO:0046872,metal ion binding; GO:0045892,negative regulation of transcription, DNA-templated; GO:0009723,response to ethylene; GO:0009739,response to gibberellin; GO:0009744,response to sucrose; GO:0006351,transcription, DNA-templated	Myb-like DNA-binding domain
	gene:MD16G1083300	TF	MYB->MYB-related	25	139	2.477	up	K08869 aarF domain-containing kinase | (RefSeq) predicted protein (A)	PREDICTED: transcription factor MYB1R1 [Malus domestica]	--	GO:0005634,nucleus; GO:0003700,DNA-binding transcription factor activity; GO:0000976,transcription regulatory region sequence-specific DNA binding; GO:0008270,zinc ion binding; GO:0010252,auxin homeostasis; GO:0048527,lateral root development; GO:0048366,leaf development; GO:0010150,leaf senescence; GO:2000469,negative regulation of peroxidase activity; GO:0000122,negative regulation of transcrip…	Myb-like DNA-binding domain
	gene:MD17G1184100	TF	MYB->MYB-related	484	1282	1.408	up	K08869 aarF domain-containing kinase | (RefSeq) predicted protein (A)	MYBR domain class transcription factor [Malus domestica]	--	GO:0005634,nucleus; GO:0003677,DNA binding; GO:0003700,DNA-binding transcription factor activity; GO:0046872,metal ion binding; GO:0045892,negative regulation of transcription, DNA-templated; GO:0009723,response to ethylene; GO:0009739,response to gibberellin; GO:0009744,response to sucrose; GO:0006351,transcription, DNA-templated	Myb-like DNA-binding domain
	gene:MD17G1261100	TF	MYB->MYB-related	0	38	7.595	up	K09422 transcription factor MYB, plant | (RefSeq) MYB110b; transcription factor MYB114-like (A)	PREDICTED: uncharacterized protein LOC103405833 isoform X2 [Malus domestica]	Transcription factor, Myb superfamily	GO:0005634,nucleus; GO:0003700,DNA-binding transcription factor activity; GO:0000981,DNA-binding transcription factor activity, RNA polymerase II-specific; GO:0043565,sequence-specific DNA binding; GO:0001135,RNA polymerase II transcription regulator recruiting activity; GO:0044212,transcription regulatory region DNA binding; GO:0030154,cell differentiation; GO:0007275,multicellular organism deve…	Myb-like DNA-binding domain
NAC	gene:MD00G1130200	TF	NAC	9	35	1.963	up	K00521 ferric-chelate reductase [EC:1.16.1.7] | (RefSeq) ferric reduction oxidase 7, chloroplastic-like (A)	PREDICTED: transcription factor JUNGBRUNNEN 1-like [Malus domestica]	--	GO:0005634,nucleus; GO:0003677,DNA binding; GO:0003700,DNA-binding transcription factor activity; GO:0009718,anthocyanin-containing compound biosynthetic process; GO:0010120,camalexin biosynthetic process; GO:0042538,hyperosmotic salinity response; GO:0010150,leaf senescence; GO:1900056,negative regulation of leaf senescence; GO:0006561,proline biosynthetic process; GO:0006351,transcription, DNA-…	No apical meristem (NAM) protein
	gene:MD01G1088100	TF	NAC	131	6	-4.471	down	K00521 ferric-chelate reductase [EC:1.16.1.7] | (RefSeq) ferric reduction oxidase 7, chloroplastic-like (A)	NAC2 transcription factor [Eriobotrya japonica]	--	GO:0005634,nucleus; GO:0003677,DNA binding; GO:0003700,DNA-binding transcription factor activity; GO:0010047,fruit dehiscence; GO:0009834,plant-type secondary cell wall biogenesis; GO:0045893,positive regulation of transcription, DNA-templated; GO:0006351,transcription, DNA-templated	No apical meristem (NAM) protein
	gene:MD01G1088300	TF	NAC	42	3	-3.774	down	K00521 ferric-chelate reductase [EC:1.16.1.7] | (RefSeq) ferric reduction oxidase 7, chloroplastic-like (A)	PREDICTED: NAC domain-containing protein 43-like [Malus domestica]	--	GO:0005634,nucleus; GO:0003677,DNA binding; GO:0003700,DNA-binding transcription factor activity; GO:0010047,fruit dehiscence; GO:0009834,plant-type secondary cell wall biogenesis; GO:0045893,positive regulation of transcription, DNA-templated; GO:0006351,transcription, DNA-templated	No apical meristem (NAM) protein
	gene:MD01G1092800	TF	NAC	44	125	1.503	up	K00521 ferric-chelate reductase [EC:1.16.1.7] | (RefSeq) ferric reduction oxidase 7, chloroplastic-like (A)	PREDICTED: uncharacterized protein LOC103423046 [Malus domestica]	--	GO:0005634,nucleus; GO:0003677,DNA binding; GO:0043424,protein histidine kinase binding; GO:0009793,embryo development ending in seed dormancy; GO:0010150,leaf senescence; GO:0045892,negative regulation of transcription, DNA-templated; GO:0045893,positive regulation of transcription, DNA-templated; GO:0008361,regulation of cell size; GO:0010099,regulation of photomorphogenesis; GO:0009620,respons…	No apical meristem (NAM) protein
	gene:MD01G1092900	TF	NAC	55	117	1.088	up	K00521 ferric-chelate reductase [EC:1.16.1.7] | (RefSeq) ferric reduction oxidase 7, chloroplastic-like (A)	PREDICTED: NAC domain-containing protein 83-like [Malus domestica]	--	GO:0012505,endomembrane system; GO:0016021,integral component of membrane; GO:0005634,nucleus; GO:0003677,DNA binding; GO:0003700,DNA-binding transcription factor activity; GO:0003713,transcription coactivator activity; GO:0044212,transcription regulatory region DNA binding; GO:0051607,defense response to virus; GO:0002230,positive regulation of defense response to virus by host; GO:0002237,respo…	No apical meristem (NAM) protein
	gene:MD01G1093200	TF	NAC	140	50	-1.495	down	K00521 ferric-chelate reductase [EC:1.16.1.7] | (RefSeq) ferric reduction oxidase 7, chloroplastic-like (A)	PREDICTED: NAC domain-containing protein 62-like [Malus domestica]	--	GO:0005789,endoplasmic reticulum membrane; GO:0016021,integral component of membrane; GO:0005634,nucleus; GO:0005886,plasma membrane; GO:0005516,calmodulin binding; GO:0003700,DNA-binding transcription factor activity; GO:0044212,transcription regulatory region DNA binding; GO:0071470,cellular response to osmotic stress; GO:0045892,negative regulation of transcription, DNA-templated; GO:1900426,p…	No apical meristem (NAM) protein
	gene:MD01G1093700	TF	NAC	108	248	1.208	up	K00521 ferric-chelate reductase [EC:1.16.1.7] | (RefSeq) ferric reduction oxidase 7, chloroplastic-like (A)	PREDICTED: protein NTM1-like 9 [Malus domestica]	--	GO:0005789,endoplasmic reticulum membrane; GO:0016021,integral component of membrane; GO:0005634,nucleus; GO:0005886,plasma membrane; GO:0005516,calmodulin binding; GO:0003700,DNA-binding transcription factor activity; GO:0044212,transcription regulatory region DNA binding; GO:0071470,cellular response to osmotic stress; GO:0045892,negative regulation of transcription, DNA-templated; GO:1900426,p…	No apical meristem (NAM) protein
	gene:MD01G1094000	TF	NAC	24	90	1.868	up	K00521 ferric-chelate reductase [EC:1.16.1.7] | (RefSeq) ferric reduction oxidase 7, chloroplastic-like (A)	PREDICTED: NAC domain-containing protein 83-like isoform X2 [Malus domestica]	--	GO:0005634,nucleus; GO:0003700,DNA-binding transcription factor activity; GO:0043565,sequence-specific DNA binding; GO:0000976,transcription regulatory region sequence-specific DNA binding; GO:0009908,flower development; GO:0034720,histone H3-K4 demethylation; GO:0045892,negative regulation of transcription, DNA-templated; GO:0048573,photoperiodism, flowering; GO:0060966,regulation of gene silenc…	No apical meristem (NAM) protein
	gene:MD01G1094200	TF	NAC	0	5	4.712	up	K00521 ferric-chelate reductase [EC:1.16.1.7] | (RefSeq) ferric reduction oxidase 7, chloroplastic-like (A)	PREDICTED: NAC domain-containing protein 14-like [Pyrus x bretschneideri]	--	GO:0016021,integral component of membrane; GO:0005634,nucleus; GO:0003677,DNA binding; GO:0003700,DNA-binding transcription factor activity; GO:0006351,transcription, DNA-templated	No apical meristem (NAM) protein
	gene:MD01G1094400	TF	NAC	47	178	1.923	up	K00521 ferric-chelate reductase [EC:1.16.1.7] | (RefSeq) ferric reduction oxidase 7, chloroplastic-like (A)	PREDICTED: NAC domain-containing protein 7-like [Malus domestica]	--	GO:0016021,integral component of membrane; GO:0005634,nucleus; GO:0003677,DNA binding; GO:0003700,DNA-binding transcription factor activity; GO:0006351,transcription, DNA-templated	No apical meristem (NAM) protein
	gene:MD01G1094500	TF	NAC	16	65	2.015	up	K00521 ferric-chelate reductase [EC:1.16.1.7] | (RefSeq) ferric reduction oxidase 7, chloroplastic-like (A)	PREDICTED: NAC domain-containing protein 14-like [Malus domestica]	--	GO:0016021,integral component of membrane; GO:0005634,nucleus; GO:0003677,DNA binding; GO:0003700,DNA-binding transcription factor activity; GO:0006351,transcription, DNA-templated	No apical meristem (NAM) protein
	gene:MD01G1229900	TF	NAC	15	97	2.635	up	K00521 ferric-chelate reductase [EC:1.16.1.7] | (RefSeq) ferric reduction oxidase 7, chloroplastic-like (A)	PREDICTED: NAC domain-containing protein 91-like [Malus domestica]	--	GO:0012505,endomembrane system; GO:0016021,integral component of membrane; GO:0005634,nucleus; GO:0003677,DNA binding; GO:0003700,DNA-binding transcription factor activity; GO:0003713,transcription coactivator activity; GO:0044212,transcription regulatory region DNA binding; GO:0051607,defense response to virus; GO:0002230,positive regulation of defense response to virus by host; GO:0002237,respo…	No apical meristem (NAM) protein
	gene:MD03G1148500	TF	NAC	1	67	6.579	up	K00521 ferric-chelate reductase [EC:1.16.1.7] | (RefSeq) ferric reduction oxidase 7, chloroplastic-like (A)	PREDICTED: NAC domain-containing protein 90-like [Malus domestica]	--	GO:0005634,nucleus; GO:0003677,DNA binding; GO:0003700,DNA-binding transcription factor activity; GO:0006351,transcription, DNA-templated	No apical meristem (NAM) protein
	gene:MD05G1030600	TF	NAC	2	11	2.646	up	K12862 pleiotropic regulator 1 | (RefSeq) uncharacterized protein LOC104215049 (A)	PREDICTED: NAC domain-containing protein 41-like [Pyrus x bretschneideri]	--	GO:0005634,nucleus; GO:0003677,DNA binding; GO:0003700,DNA-binding transcription factor activity; GO:0090603,sieve element differentiation; GO:0090602,sieve element enucleation; GO:0006351,transcription, DNA-templated	No apical meristem (NAM) protein
	gene:MD05G1130500	TF	NAC	36	181	2.368	up	K00521 ferric-chelate reductase [EC:1.16.1.7] | (RefSeq) ferric reduction oxidase 7, chloroplastic-like (A)	PREDICTED: NAC transcription factor 29-like [Malus domestica]	--	GO:0005634,nucleus; GO:0043565,sequence-specific DNA binding; GO:1901002,positive regulation of response to salt stress; GO:1902584,positive regulation of response to water deprivation; GO:0045893,positive regulation of transcription, DNA-templated; GO:0006351,transcription, DNA-templated	No apical meristem (NAM) protein
	gene:MD05G1309700	TF	NAC	39	10	-1.973	down	--	PREDICTED: NAC domain-containing protein 73 [Malus domestica]	--	GO:0005634,nucleus; GO:0003700,DNA-binding transcription factor activity; GO:0043565,sequence-specific DNA binding; GO:0044212,transcription regulatory region DNA binding; GO:0045893,positive regulation of transcription, DNA-templated; GO:2000652,regulation of secondary cell wall biogenesis; GO:0006351,transcription, DNA-templated	zinc-ribbon domain
	gene:MD05G1321800	TF	NAC	3398	838	-2.019	down	K00521 ferric-chelate reductase [EC:1.16.1.7] | (RefSeq) ferric reduction oxidase 7, chloroplastic-like (A)	NAC transcription factor 25-like [Malus domestica]	--	GO:0005634,nucleus; GO:0003677,DNA binding; GO:0003700,DNA-binding transcription factor activity; GO:0009793,embryo development ending in seed dormancy; GO:0006351,transcription, DNA-templated	No apical meristem (NAM) protein
	gene:MD06G1031700	TF	NAC	61	270	2.141	up	K00521 ferric-chelate reductase [EC:1.16.1.7] | (RefSeq) ferric reduction oxidase 7, chloroplastic-like (A)	PREDICTED: NAC domain-containing protein 86 [Malus domestica]	--	GO:0005634,nucleus; GO:0003700,DNA-binding transcription factor activity; GO:0043565,sequence-specific DNA binding; GO:0008283,cell proliferation; GO:0071365,cellular response to auxin stimulus; GO:0006351,transcription, DNA-templated	No apical meristem (NAM) protein
	gene:MD06G1121400	TF	NAC	2246	83	-4.742	down	K00521 ferric-chelate reductase [EC:1.16.1.7] | (RefSeq) ferric reduction oxidase 7, chloroplastic-like (A)	NAC domain-containing protein 43-like [Malus domestica]	--	GO:0005634,nucleus; GO:0003677,DNA binding; GO:0003700,DNA-binding transcription factor activity; GO:0010047,fruit dehiscence; GO:0009834,plant-type secondary cell wall biogenesis; GO:0045893,positive regulation of transcription, DNA-templated; GO:0006351,transcription, DNA-templated	No apical meristem (NAM) protein
	gene:MD06G1135700	TF	NAC	1	9	2.845	up	K00521 ferric-chelate reductase [EC:1.16.1.7] | (RefSeq) ferric reduction oxidase 7, chloroplastic-like (A)	PREDICTED: NAC domain-containing protein 83-like [Malus domestica]	--	GO:0005634,nucleus; GO:0003677,DNA binding; GO:0003700,DNA-binding transcription factor activity; GO:0010150,leaf senescence; GO:0045892,negative regulation of transcription, DNA-templated; GO:0009737,response to abscisic acid; GO:0009651,response to salt stress; GO:0006351,transcription, DNA-templated; GO:0016032,viral process; GO:0010089,xylem development	No apical meristem (NAM) protein
	gene:MD07G1162700	TF	NAC	83	196	1.243	up	K00521 ferric-chelate reductase [EC:1.16.1.7] | (RefSeq) ferric reduction oxidase 7, chloroplastic-like (A)	PREDICTED: NAC domain-containing protein 68-like [Malus domestica]	--	GO:0005789,endoplasmic reticulum membrane; GO:0016021,integral component of membrane; GO:0005634,nucleus; GO:0005886,plasma membrane; GO:0005516,calmodulin binding; GO:0003700,DNA-binding transcription factor activity; GO:0044212,transcription regulatory region DNA binding; GO:0071470,cellular response to osmotic stress; GO:0045892,negative regulation of transcription, DNA-templated; GO:1900426,p…	No apical meristem (NAM) protein
	gene:MD07G1163100	TF	NAC	67	176	1.373	up	K00521 ferric-chelate reductase [EC:1.16.1.7] | (RefSeq) ferric reduction oxidase 7, chloroplastic-like (A)	PREDICTED: NAC domain-containing protein 62-like isoform X1 [Pyrus x bretschneideri]	--	GO:0005789,endoplasmic reticulum membrane; GO:0016021,integral component of membrane; GO:0005634,nucleus; GO:0005886,plasma membrane; GO:0005516,calmodulin binding; GO:0003700,DNA-binding transcription factor activity; GO:0044212,transcription regulatory region DNA binding; GO:0071470,cellular response to osmotic stress; GO:0045892,negative regulation of transcription, DNA-templated; GO:1900426,p…	No apical meristem (NAM) protein
	gene:MD07G1163700	TF	NAC	50	245	2.266	up	K00521 ferric-chelate reductase [EC:1.16.1.7] | (RefSeq) ferric reduction oxidase 7, chloroplastic-like (A)	PREDICTED: NAC domain-containing protein 69-like isoform X1 [Malus domestica]	--	GO:0016021,integral component of membrane; GO:0005634,nucleus; GO:0005886,plasma membrane; GO:0003677,DNA binding; GO:0003700,DNA-binding transcription factor activity; GO:0045893,positive regulation of transcription, DNA-templated; GO:0006351,transcription, DNA-templated	No apical meristem (NAM) protein
	gene:MD07G1164000	TF	NAC	58	230	2.003	up	K00521 ferric-chelate reductase [EC:1.16.1.7] | (RefSeq) ferric reduction oxidase 7, chloroplastic-like (A)	PREDICTED: NAC domain-containing protein 68-like [Malus domestica]	--	GO:0016021,integral component of membrane; GO:0005634,nucleus; GO:0005886,plasma membrane; GO:0003677,DNA binding; GO:0003700,DNA-binding transcription factor activity; GO:0045893,positive regulation of transcription, DNA-templated; GO:0006351,transcription, DNA-templated	No apical meristem (NAM) protein
	gene:MD08G1232800	TF	NAC	56	2	-4.499	down	K00521 ferric-chelate reductase [EC:1.16.1.7] | (RefSeq) ferric reduction oxidase 7, chloroplastic-like (A)	PREDICTED: NAC domain-containing protein 43-like [Malus domestica]	--	GO:0005634,nucleus; GO:0003677,DNA binding; GO:0003700,DNA-binding transcription factor activity; GO:0010047,fruit dehiscence; GO:0009834,plant-type secondary cell wall biogenesis; GO:0045893,positive regulation of transcription, DNA-templated; GO:0006351,transcription, DNA-templated	No apical meristem (NAM) protein
	gene:MD09G1006400	TF	NAC	190	392	1.055	up	K00521 ferric-chelate reductase [EC:1.16.1.7] | (RefSeq) ferric reduction oxidase 7, chloroplastic-like (A)	NAC domain-containing protein 83 [Malus domestica]	--	GO:0005634,nucleus; GO:0003677,DNA binding; GO:0003700,DNA-binding transcription factor activity; GO:0010150,leaf senescence; GO:0045892,negative regulation of transcription, DNA-templated; GO:0009737,response to abscisic acid; GO:0009651,response to salt stress; GO:0006351,transcription, DNA-templated; GO:0016032,viral process; GO:0010089,xylem development	No apical meristem (NAM) protein
	gene:MD09G1023600	TF	NAC	13	34	1.36	up	--	PREDICTED: NAC domain-containing protein 8-like [Pyrus x bretschneideri]	--	GO:0005634,nucleus; GO:0003700,DNA-binding transcription factor activity; GO:0043565,sequence-specific DNA binding; GO:0000077,DNA damage checkpoint; GO:0040020,regulation of meiotic nuclear division; GO:0010332,response to gamma radiation; GO:0006351,transcription, DNA-templated	No apical meristem (NAM) protein
	gene:MD09G1147500	TF	NAC	12	84	2.851	up	K00521 ferric-chelate reductase [EC:1.16.1.7] | (RefSeq) ferric reduction oxidase 7, chloroplastic-like (A)	PREDICTED: transcription factor JUNGBRUNNEN 1-like [Malus domestica]	--	GO:0005634,nucleus; GO:0003677,DNA binding; GO:0003700,DNA-binding transcription factor activity; GO:0009718,anthocyanin-containing compound biosynthetic process; GO:0010120,camalexin biosynthetic process; GO:0042538,hyperosmotic salinity response; GO:0010150,leaf senescence; GO:1900056,negative regulation of leaf senescence; GO:0006561,proline biosynthetic process; GO:0006351,transcription, DNA-…	No apical meristem (NAM) protein
	gene:MD10G1133400	TF	NAC	28	168	2.609	up	K00521 ferric-chelate reductase [EC:1.16.1.7] | (RefSeq) ferric reduction oxidase 7, chloroplastic-like (A)	PREDICTED: NAC transcription factor 29-like [Malus domestica]	--	GO:0005634,nucleus; GO:0043565,sequence-specific DNA binding; GO:1901002,positive regulation of response to salt stress; GO:1902584,positive regulation of response to water deprivation; GO:0045893,positive regulation of transcription, DNA-templated; GO:0006351,transcription, DNA-templated	No apical meristem (NAM) protein
	gene:MD10G1238200	TF	NAC	1	20	4.862	up	K00521 ferric-chelate reductase [EC:1.16.1.7] | (RefSeq) ferric reduction oxidase 7, chloroplastic-like (A)	PREDICTED: transcription factor JUNGBRUNNEN 1-like [Malus domestica]	--	GO:0005634,nucleus; GO:0003677,DNA binding; GO:0003700,DNA-binding transcription factor activity; GO:0009718,anthocyanin-containing compound biosynthetic process; GO:0010120,camalexin biosynthetic process; GO:0042538,hyperosmotic salinity response; GO:0010150,leaf senescence; GO:1900056,negative regulation of leaf senescence; GO:0006561,proline biosynthetic process; GO:0006351,transcription, DNA-…	No apical meristem (NAM) protein
	gene:MD10G1299900	TF	NAC	3749	1402	-1.42	down	K00521 ferric-chelate reductase [EC:1.16.1.7] | (RefSeq) ferric reduction oxidase 7, chloroplastic-like (A)	NAC transcription factor 25-like [Malus domestica]	--	GO:0005634,nucleus; GO:0003677,DNA binding; GO:0006355,regulation of transcription, DNA-templated; GO:0006351,transcription, DNA-templated	No apical meristem (NAM) protein
	gene:MD11G1167900	TF	NAC	4	57	3.756	up	K00521 ferric-chelate reductase [EC:1.16.1.7] | (RefSeq) ferric reduction oxidase 7, chloroplastic-like (A)	PREDICTED: NAC domain-containing protein 90-like [Malus domestica]	--	GO:0005634,nucleus; GO:0003677,DNA binding; GO:0003700,DNA-binding transcription factor activity; GO:0006351,transcription, DNA-templated	No apical meristem (NAM) protein
	gene:MD12G1001200	TF	NAC	11	90	3.024	up	K00521 ferric-chelate reductase [EC:1.16.1.7] | (RefSeq) ferric reduction oxidase 7, chloroplastic-like (A)	PREDICTED: NAC domain-containing protein 79-like [Malus domestica]	--	GO:0005737,cytoplasm; GO:0005634,nucleus; GO:0003677,DNA binding; GO:0003700,DNA-binding transcription factor activity; GO:0006351,transcription, DNA-templated	No apical meristem (NAM) protein
	gene:MD12G1030500	TF	NAC	0	6	4.91	up	K00521 ferric-chelate reductase [EC:1.16.1.7] | (RefSeq) ferric reduction oxidase 7, chloroplastic-like (A)	PREDICTED: NAC domain-containing protein 90-like [Malus domestica]	--	GO:0005634,nucleus; GO:0003677,DNA binding; GO:0003700,DNA-binding transcription factor activity; GO:0006351,transcription, DNA-templated	No apical meristem (NAM) protein
	gene:MD13G1069200	TF	NAC	1292	446	-1.533	down	K00521 ferric-chelate reductase [EC:1.16.1.7] | (RefSeq) ferric reduction oxidase 7, chloroplastic-like (A)	NAC transcription factor 29-like [Malus domestica]	--	GO:0005634,nucleus; GO:0003677,DNA binding; GO:0003700,DNA-binding transcription factor activity; GO:0009793,embryo development ending in seed dormancy; GO:0009908,flower development; GO:0009835,fruit ripening; GO:0010150,leaf senescence; GO:0009825,multidimensional cell growth; GO:0006351,transcription, DNA-templated	No apical meristem (NAM) protein
	gene:MD14G1001200	TF	NAC	63	262	2.076	up	K00521 ferric-chelate reductase [EC:1.16.1.7] | (RefSeq) ferric reduction oxidase 7, chloroplastic-like (A)	NAC domain-containing protein 77-like [Malus domestica]	--	GO:0005737,cytoplasm; GO:0005634,nucleus; GO:0003677,DNA binding; GO:0003700,DNA-binding transcription factor activity; GO:0006351,transcription, DNA-templated	No apical meristem (NAM) protein
	gene:MD14G1031000	TF	NAC	7	23	1.58	up	K00521 ferric-chelate reductase [EC:1.16.1.7] | (RefSeq) ferric reduction oxidase 7, chloroplastic-like (A)	PREDICTED: NAC domain-containing protein 90-like [Pyrus x bretschneideri]	--	GO:0005634,nucleus; GO:0003677,DNA binding; GO:0003700,DNA-binding transcription factor activity; GO:0006351,transcription, DNA-templated	No apical meristem (NAM) protein
	gene:MD14G1137900	TF	NAC	147	11	-3.674	down	K00521 ferric-chelate reductase [EC:1.16.1.7] | (RefSeq) ferric reduction oxidase 7, chloroplastic-like (A)	NAC domain-containing protein 43-like [Malus domestica]	--	GO:0005634,nucleus; GO:0003677,DNA binding; GO:0003700,DNA-binding transcription factor activity; GO:0010047,fruit dehiscence; GO:0009834,plant-type secondary cell wall biogenesis; GO:0045893,positive regulation of transcription, DNA-templated; GO:0006351,transcription, DNA-templated	No apical meristem (NAM) protein
	gene:MD14G1203000	TF	NAC	123	344	1.503	up	K00521 ferric-chelate reductase [EC:1.16.1.7] | (RefSeq) ferric reduction oxidase 7, chloroplastic-like (A)	PREDICTED: NAC domain-containing protein 100-like [Malus domestica]	--	GO:0005634,nucleus; GO:0003677,DNA binding; GO:0003700,DNA-binding transcription factor activity; GO:0006351,transcription, DNA-templated	No apical meristem (NAM) protein
	gene:MD15G1032200	TF	NAC	75	186	1.306	up	--	NAC domain-containing protein 83-like [Malus domestica]	--	GO:0005634,nucleus; GO:0003700,DNA-binding transcription factor activity; GO:0044212,transcription regulatory region DNA binding; GO:0090603,sieve element differentiation; GO:0090602,sieve element enucleation; GO:0006351,transcription, DNA-templated	No apical meristem (NAM) protein
	gene:MD15G1100100	TF	NAC	43	19	-1.183	down	K00521 ferric-chelate reductase [EC:1.16.1.7] | (RefSeq) ferric reduction oxidase 7, chloroplastic-like (A)	PREDICTED: NAC domain-containing protein 100-like isoform X2 [Malus domestica]	--	GO:0005634,nucleus; GO:0003677,DNA binding; GO:0003700,DNA-binding transcription factor activity; GO:0090691,formation of plant organ boundary; GO:0048366,leaf development; GO:0010072,primary shoot apical meristem specification; GO:0090709,regulation of timing of plant organ formation; GO:0010223,secondary shoot formation; GO:0006351,transcription, DNA-templated	No apical meristem (NAM) protein
	gene:MD15G1444700	TF	NAC	21	8	-1.442	down	K00521 ferric-chelate reductase [EC:1.16.1.7] | (RefSeq) ferric reduction oxidase 7, chloroplastic-like (A)	PREDICTED: NAC domain-containing protein 55-like [Malus domestica]	--	GO:0005634,nucleus; GO:0003677,DNA binding; GO:0003700,DNA-binding transcription factor activity; GO:0009908,flower development; GO:0006351,transcription, DNA-templated	Platelet-derived growth factor, N terminal region
	gene:MD16G1069500	TF	NAC	1058	418	-1.336	down	K00521 ferric-chelate reductase [EC:1.16.1.7] | (RefSeq) ferric reduction oxidase 7, chloroplastic-like (A)	NAC domain class transcription factor [Malus domestica]	--	GO:0005634,nucleus; GO:0003677,DNA binding; GO:0003700,DNA-binding transcription factor activity; GO:0009793,embryo development ending in seed dormancy; GO:0009908,flower development; GO:0009835,fruit ripening; GO:0010150,leaf senescence; GO:0009825,multidimensional cell growth; GO:0006351,transcription, DNA-templated	No apical meristem (NAM) protein
	gene:MD17G1010300	TF	NAC	2	25	4.101	up	K00521 ferric-chelate reductase [EC:1.16.1.7] | (RefSeq) ferric reduction oxidase 7, chloroplastic-like (A)	PREDICTED: NAC domain-containing protein 83-like [Malus domestica]	--	GO:0005634,nucleus; GO:0003677,DNA binding; GO:0003700,DNA-binding transcription factor activity; GO:0010150,leaf senescence; GO:0045892,negative regulation of transcription, DNA-templated; GO:0009737,response to abscisic acid; GO:0009651,response to salt stress; GO:0006351,transcription, DNA-templated; GO:0016032,viral process; GO:0010089,xylem development	No apical meristem (NAM) protein
	gene:MD17G1134400	TF	NAC	2	11	2.328	up	K00521 ferric-chelate reductase [EC:1.16.1.7] | (RefSeq) ferric reduction oxidase 7, chloroplastic-like (A)	PREDICTED: transcription factor JUNGBRUNNEN 1-like [Malus domestica]	--	GO:0005634,nucleus; GO:0003677,DNA binding; GO:0003700,DNA-binding transcription factor activity; GO:0009718,anthocyanin-containing compound biosynthetic process; GO:0010120,camalexin biosynthetic process; GO:0042538,hyperosmotic salinity response; GO:0010150,leaf senescence; GO:1900056,negative regulation of leaf senescence; GO:0006561,proline biosynthetic process; GO:0006351,transcription, DNA-…	No apical meristem (NAM) protein
NF-YA	gene:MD12G1042100	TF	NF-Y->NF-YA	28	71	1.296	up	K08064 nuclear transcription factor Y, alpha | (RefSeq) nuclear transcription factor Y subunit A-10-like (A)	PREDICTED: nuclear transcription factor Y subunit A-10-like [Malus domestica]	CCAAT-binding factor, subunit B (HAP2)	GO:0016602,CCAAT-binding factor complex; GO:0003677,DNA binding; GO:0003700,DNA-binding transcription factor activity; GO:0006351,transcription, DNA-templated	CCAAT-binding transcription factor (CBF-B/NF-YA) subunit B
	gene:MD14G1041300	TF	NF-Y->NF-YA	43	93	1.121	up	K08064 nuclear transcription factor Y, alpha | (RefSeq) nuclear transcription factor Y subunit A-10-like (A)	PREDICTED: nuclear transcription factor Y subunit A-10-like [Malus domestica]	CCAAT-binding factor, subunit B (HAP2)	GO:0016602,CCAAT-binding factor complex; GO:0003677,DNA binding; GO:0003700,DNA-binding transcription factor activity; GO:0006351,transcription, DNA-templated	CCAAT-binding transcription factor (CBF-B/NF-YA) subunit B
NF-YB	gene:MD03G1283700	TF	NF-Y->NF-YB	4	0	-4.771	down	K08065 nuclear transcription Y subunit beta | (RefSeq) nuclear transcription factor Y subunit B-5 (A)	PREDICTED: nuclear transcription factor Y subunit B-5 [Malus domestica]	CCAAT-binding factor, subunit A (HAP3)	GO:0005634,nucleus; GO:0003700,DNA-binding transcription factor activity; GO:0046982,protein heterodimerization activity; GO:0043565,sequence-specific DNA binding; GO:0006351,transcription, DNA-templated	Core histone H2A/H2B/H3/H4
NF-YC	gene:MD05G1229600	TF	NF-Y->NF-YC	675	325	-1.056	down	K08066 nuclear transcription factor Y, gamma | (RefSeq) nuclear transcription factor Y subunit C-2-like (A)	PREDICTED: nuclear transcription factor Y subunit C-2-like [Malus domestica]	CCAAT-binding factor, subunit C (HAP5)	GO:0016602,CCAAT-binding factor complex; GO:0005737,cytoplasm; GO:0005634,nucleus; GO:0003677,DNA binding; GO:0003700,DNA-binding transcription factor activity; GO:0046982,protein heterodimerization activity; GO:0045893,positive regulation of transcription, DNA-templated; GO:0006355,regulation of transcription, DNA-templated; GO:0006351,transcription, DNA-templated	Core histone H2A/H2B/H3/H4
	gene:MD06G1078500	TF	NF-Y->NF-YC	1	7	3.337	up	K08066 nuclear transcription factor Y, gamma | (RefSeq) nuclear transcription factor Y subunit C-4-like (A)	nuclear transcription factor Y subunit C-3-like [Prunus avium]	CCAAT-binding factor, subunit C (HAP5)	GO:0005634,nucleus; GO:0003677,DNA binding; GO:0003700,DNA-binding transcription factor activity; GO:0046982,protein heterodimerization activity; GO:0003712,transcription coregulator activity; GO:0009738,abscisic acid-activated signaling pathway; GO:0009740,gibberellic acid mediated signaling pathway; GO:0048574,long-day photoperiodism, flowering; GO:2000306,positive regulation of photomorphogene…	Core histone H2A/H2B/H3/H4
OFP	gene:MD03G1152300	TF	OFP	44	22	-1.011	down	K01870 isoleucyl-tRNA synthetase [EC:6.1.1.5] | (RefSeq) hypothetical protein (A)	PREDICTED: transcription repressor OFP6-like [Malus domestica]	--	GO:0005634,nucleus; GO:0045892,negative regulation of transcription, DNA-templated; GO:0006351,transcription, DNA-templated	Transcriptional repressor, ovate
	gene:MD12G1034200	TF	OFP	151	58	-1.373	down	--	PREDICTED: transcription repressor OFP13-like [Malus domestica]	--	GO:0005634,nucleus; GO:0045892,negative regulation of transcription, DNA-templated; GO:0006351,transcription, DNA-templated	Transcriptional repressor, ovate
Others	gene:MD01G1220400	TR	Others	571	260	-1.127	down	K03539 ribonuclease P/MRP protein subunit RPP1 [EC:3.1.26.5] | (RefSeq) uncharacterized LOC105046161 (A)	PREDICTED: zinc finger protein CONSTANS-LIKE 2-like isoform X1 [Malus domestica]	--	GO:0005634,nucleus; GO:0003700,DNA-binding transcription factor activity; GO:0008270,zinc ion binding; GO:0048571,long-day photoperiodism; GO:0048579,negative regulation of long-day photoperiodism, flowering; GO:0045892,negative regulation of transcription, DNA-templated; GO:0048576,positive regulation of short-day photoperiodism, flowering; GO:0009909,regulation of flower development; GO:0006355…	CCT motif
	gene:MD02G1128300	TR	Others	156	61	-1.354	down	K14489 arabidopsis histidine kinase 2/3/4 (cytokinin receptor) [EC:2.7.13.3] | (RefSeq) histidine kinase 4-like (A)	PREDICTED: LOW QUALITY PROTEIN: histidine kinase 1-like [Malus domestica]	Sensory transduction histidine kinase	GO:0016021,integral component of membrane; GO:0005622,intracellular; GO:0005886,plasma membrane; GO:0009927,histidine phosphotransfer kinase activity; GO:0005034,osmosensor activity; GO:0000155,phosphorelay sensor kinase activity; GO:0009738,abscisic acid-activated signaling pathway; GO:0006970,response to osmotic stress; GO:0009414,response to water deprivation; GO:0010431,seed maturation; GO:00…	Cache domain
	gene:MD04G1194300	TR	Others	45	108	1.279	up	K14489 arabidopsis histidine kinase 2/3/4 (cytokinin receptor) [EC:2.7.13.3] | (RefSeq) probable histidine kinase 6 (A)	PREDICTED: histidine kinase CKI1-like [Malus domestica]	Sensory transduction histidine kinase	GO:0016021,integral component of membrane; GO:0005622,intracellular; GO:0005886,plasma membrane; GO:0009506,plasmodesma; GO:0000155,phosphorelay sensor kinase activity; GO:0004673,protein histidine kinase activity; GO:0042803,protein homodimerization activity; GO:0009736,cytokinin-activated signaling pathway; GO:0009553,embryo sac development; GO:0009116,nucleoside metabolic process; GO:0010087,p…	Cache domain
	gene:MD05G1182700	TR	Others	189	41	-2.215	down	K19691 osomolarity two-component system, sensor histidine kinase NIK1 [EC:2.7.13.3] | (RefSeq) PRR3; pseudo response regulator (A)	PREDICTED: two-component response regulator ARR22 [Malus domestica]	Sensory transduction histidine kinase	GO:0005737,cytoplasm; GO:0005634,nucleus; GO:0000156,phosphorelay response regulator activity; GO:0101006,protein histidine phosphatase activity; GO:0009736,cytokinin-activated signaling pathway; GO:0006355,regulation of transcription, DNA-templated; GO:0006351,transcription, DNA-templated	Response regulator receiver domain
	gene:MD06G1182400	TR	Others	29	117	1.993	up	K14492 two-component response regulator ARR-A family | (RefSeq) two-component response regulator ARR5-like (A)	PREDICTED: two-component response regulator ARR5-like [Malus domestica]	GATA-4/5/6 transcription factors	GO:0005634,nucleus; GO:0000156,phosphorelay response regulator activity; GO:0009736,cytokinin-activated signaling pathway; GO:0006355,regulation of transcription, DNA-templated; GO:0009735,response to cytokinin; GO:0006351,transcription, DNA-templated	Response regulator receiver domain
	gene:MD07G1205300	TR	Others	5	22	2	up	K17964 leucine-rich PPR motif-containing protein, mitochondrial | (RefSeq) putative pentatricopeptide repeat-containing protein At1g19290 (A)	PREDICTED: protein DA1-related 2-like, partial [Pyrus x bretschneideri]	Adaptor protein Enigma and related PDZ-LIM proteins	GO:0046872,metal ion binding; GO:0043130,ubiquitin binding; GO:0010088,phloem development; GO:0048364,root development	LIM domain
	gene:MD08G1161200	TR	Others	41	105	1.365	up	K14492 two-component response regulator ARR-A family | (RefSeq) two-component response regulator ORR10-like (A)	PREDICTED: two-component response regulator ORR10-like [Malus domestica]	GATA-4/5/6 transcription factors	GO:0005634,nucleus; GO:0009736,cytokinin-activated signaling pathway; GO:0000160,phosphorelay signal transduction system; GO:0006355,regulation of transcription, DNA-templated; GO:0006351,transcription, DNA-templated	Domain of unknown function (DUF4888)
	gene:MD09G1019800	TR	Others	63	233	1.884	up	K12129 pseudo-response regulator 7 | (RefSeq) two-component response regulator-like APRR3 (A)	PREDICTED: zinc finger protein CONSTANS-LIKE 6-like [Pyrus x bretschneideri]	GATA-4/5/6 transcription factors	GO:0009507,chloroplast; GO:0005634,nucleus; GO:0045036,protein targeting to chloroplast; GO:0006355,regulation of transcription, DNA-templated	CCT motif
	gene:MD09G1161200	TR	Others	83	246	1.583	up	K09667 protein O-GlcNAc transferase [EC:2.4.1.255] | (RefSeq) probable UDP-N-acetylglucosamine--peptide N-acetylglucosaminyltransferase SPINDLY (A)	COL domain class transcription factor [Malus domestica]	--	GO:0005634,nucleus; GO:0003700,DNA-binding transcription factor activity; GO:0030674,protein binding, bridging; GO:0008270,zinc ion binding; GO:0007623,circadian rhythm; GO:0009909,regulation of flower development; GO:0006355,regulation of transcription, DNA-templated; GO:0010224,response to UV-B	--
	gene:MD09G1251100	TR	Others	0	11	5.814	up	K19720 collagen, type III, alpha | (RefSeq) predicted protein (A)	PREDICTED: B-box zinc finger protein 24-like [Pyrus x bretschneideri]	--	GO:0005634,nucleus; GO:0003677,DNA binding; GO:0003700,DNA-binding transcription factor activity; GO:0003712,transcription coregulator activity; GO:0008270,zinc ion binding; GO:0048573,photoperiodism, flowering; GO:0006355,regulation of transcription, DNA-templated; GO:0080167,response to karrikin; GO:0009416,response to light stimulus; GO:0006351,transcription, DNA-templated; GO:0010228,vegetati…	Cytoplasmic polyadenylation element-binding protein ZZ domain
	gene:MD11G1063100	TR	Others	1	17	4.515	up	K12135 zinc finger protein CONSTANS | (RefSeq) zinc finger protein CONSTANS isoform X2 (A)	PREDICTED: protein CHLOROPLAST IMPORT APPARATUS 2-like [Malus domestica]	GATA-4/5/6 transcription factors	GO:0009507,chloroplast; GO:0005634,nucleus; GO:0045036,protein targeting to chloroplast; GO:0006355,regulation of transcription, DNA-templated	CCT motif
	gene:MD11G1118000	TR	Others	45	21	-1.126	down	K03539 ribonuclease P/MRP protein subunit RPP1 [EC:3.1.26.5] | (RefSeq) uncharacterized LOC105046161 (A)	PREDICTED: zinc finger protein CONSTANS-LIKE 3 isoform X1 [Malus domestica]	--	GO:0005634,nucleus; GO:0003677,DNA binding; GO:0003700,DNA-binding transcription factor activity; GO:0042802,identical protein binding; GO:0008270,zinc ion binding; GO:0009909,regulation of flower development; GO:0009416,response to light stimulus; GO:0006351,transcription, DNA-templated	CCT motif
	gene:MD13G1209700	TR	Others	7666	1799	-2.091	down	K14509 ethylene receptor [EC:2.7.13.-] | (RefSeq) ethylene receptor 2-like (A)	PREDICTED: ethylene receptor 2-like [Malus domestica]	Sensory transduction histidine kinase	GO:0005783,endoplasmic reticulum; GO:0005789,endoplasmic reticulum membrane; GO:0016021,integral component of membrane; GO:0005524,ATP binding; GO:0051740,ethylene binding; GO:0038199,ethylene receptor activity; GO:0046872,metal ion binding; GO:0000155,phosphorelay sensor kinase activity; GO:0004674,protein serine/threonine kinase activity; GO:0004872,NA; GO:0010105,negative regulation of ethylen…	GAF domain
	gene:MD13G1239300	TR	Others	180	878	2.299	up	K12129 pseudo-response regulator 7 | (RefSeq) two-component response regulator-like APRR7 isoform X1 (A)	PREDICTED: protein CHLOROPLAST IMPORT APPARATUS 2-like [Malus domestica]	GATA-4/5/6 transcription factors	GO:0009507,chloroplast; GO:0005634,nucleus; GO:0045036,protein targeting to chloroplast; GO:0006355,regulation of transcription, DNA-templated	CCT motif
	gene:MD15G1346400	TR	Others	8	72	3.243	up	K14492 two-component response regulator ARR-A family | (RefSeq) two-component response regulator ORR9-like (A)	PREDICTED: two-component response regulator ORR9-like isoform X2 [Malus domestica]	GATA-4/5/6 transcription factors	GO:0005622,intracellular; GO:0009736,cytokinin-activated signaling pathway; GO:0000160,phosphorelay signal transduction system; GO:0006355,regulation of transcription, DNA-templated; GO:0006351,transcription, DNA-templated	Response regulator receiver domain
	gene:MD16G1068400	TR	Others	45	109	1.258	up	K14489 arabidopsis histidine kinase 2/3/4 (cytokinin receptor) [EC:2.7.13.3] | (RefSeq) histidine kinase 3 isoform X1 (A)	PREDICTED: histidine kinase 3 isoform X1 [Pyrus x bretschneideri]	Sensory transduction histidine kinase	GO:0005789,endoplasmic reticulum membrane; GO:0016021,integral component of membrane; GO:0005886,plasma membrane; GO:0009884,cytokinin receptor activity; GO:0000155,phosphorelay sensor kinase activity; GO:0004673,protein histidine kinase activity; GO:0043424,protein histidine kinase binding; GO:0071215,cellular response to abscisic acid stimulus; GO:0070417,cellular response to cold; GO:0016036,c…	His Kinase A (phospho-acceptor) domain
	gene:MD16G1084400	TR	Others	3	22	2.724	up	K14492 two-component response regulator ARR-A family | (RefSeq) ARR3, ARR4; two-component response regulator ARR5 (A)	PREDICTED: two-component response regulator ARR5 [Malus domestica]	GATA-4/5/6 transcription factors	GO:0005737,cytoplasm; GO:0005634,nucleus; GO:0000156,phosphorelay response regulator activity; GO:0007623,circadian rhythm; GO:0009736,cytokinin-activated signaling pathway; GO:0000160,phosphorelay signal transduction system; GO:0010161,red light signaling pathway; GO:0006355,regulation of transcription, DNA-templated; GO:0009735,response to cytokinin; GO:0010114,response to red light; GO:0006351…	Response regulator receiver domain
	gene:MD16G1212600	TR	Others	574	188	-1.607	down	K14509 ethylene receptor [EC:2.7.13.-] | (RefSeq) ETR2; ethylene receptor 2 (A)	ethylene receptor 2 precursor [Malus domestica]	Sensory transduction histidine kinase	GO:0005783,endoplasmic reticulum; GO:0005789,endoplasmic reticulum membrane; GO:0016021,integral component of membrane; GO:0005524,ATP binding; GO:0051740,ethylene binding; GO:0038199,ethylene receptor activity; GO:0046872,metal ion binding; GO:0000155,phosphorelay sensor kinase activity; GO:0004674,protein serine/threonine kinase activity; GO:0004872,NA; GO:0010105,negative regulation of ethylen…	Response regulator receiver domain
	gene:MD16G1248400	TR	Others	91	685	2.925	up	K12130 pseudo-response regulator 5 | (RefSeq) two-component response regulator-like PRR95 (A)	PREDICTED: protein CHLOROPLAST IMPORT APPARATUS 2-like isoform X1 [Malus domestica]	GATA-4/5/6 transcription factors	GO:0009507,chloroplast; GO:0005634,nucleus; GO:0045036,protein targeting to chloroplast; GO:0006355,regulation of transcription, DNA-templated	CCT motif
	gene:MD17G1020400	TR	Others	352	737	1.063	up	K12129 pseudo-response regulator 7 | (RefSeq) two-component response regulator-like APRR3 (A)	PREDICTED: zinc finger protein CONSTANS-LIKE 6 [Malus domestica]	GATA-4/5/6 transcription factors	GO:0005730,nucleolus; GO:0003700,DNA-binding transcription factor activity; GO:0008270,zinc ion binding; GO:0045893,positive regulation of transcription, DNA-templated; GO:0006355,regulation of transcription, DNA-templated; GO:0010223,secondary shoot formation; GO:0009641,shade avoidance	CCT motif
	gene:MD17G1119500	TR	Others	136	642	2.24	up	K12135 zinc finger protein CONSTANS | (RefSeq) zinc finger protein CONSTANS-like (A)	zinc finger protein CONSTANS-LIKE 9-like [Malus domestica]	--	GO:0005634,nucleus; GO:0003700,DNA-binding transcription factor activity; GO:0008270,zinc ion binding; GO:0007623,circadian rhythm; GO:0048579,negative regulation of long-day photoperiodism, flowering; GO:0006355,regulation of transcription, DNA-templated	B-box zinc finger
	gene:MD17G1243400	TR	Others	253	1774	2.819	up	K19720 collagen, type III, alpha | (RefSeq) predicted protein (A)	COL domain class transcription factor [Malus domestica]	--	GO:0005634,nucleus; GO:0003677,DNA binding; GO:0003700,DNA-binding transcription factor activity; GO:0003712,transcription coregulator activity; GO:0008270,zinc ion binding; GO:0048573,photoperiodism, flowering; GO:0006355,regulation of transcription, DNA-templated; GO:0080167,response to karrikin; GO:0009416,response to light stimulus; GO:0006351,transcription, DNA-templated; GO:0010228,vegetati…	Cytoplasmic polyadenylation element-binding protein ZZ domain
PHD	gene:MD03G1176600	TR	PHD	4	17	2.076	up	K02603 origin recognition complex subunit 1 | (RefSeq) origin of replication complex subunit 1A-like (A)	PREDICTED: origin of replication complex subunit 1A-like [Malus domestica]	Origin recognition complex, subunit 1, and related proteins	GO:0005634,nucleus; GO:0000808,origin recognition complex; GO:0005524,ATP binding; GO:0003682,chromatin binding; GO:0010385,double-stranded methylated DNA binding; GO:0046872,metal ion binding; GO:0006260,DNA replication; GO:0009567,double fertilization forming a zygote and endosperm; GO:0006355,regulation of transcription, DNA-templated; GO:0006351,transcription, DNA-templated	Zonular occludens toxin (Zot)
	gene:MD11G1071500	TR	PHD	29	72	1.26	up	K00232 acyl-CoA oxidase [EC:1.3.3.6] | (RefSeq) uncharacterized protein LOC107952742 isoform X1 (A)	PREDICTED: uncharacterized protein LOC103429947 [Malus domestica]	--	GO:0005634,nucleus; GO:0009506,plasmodesma; GO:0010385,double-stranded methylated DNA binding; GO:0004402,histone acetyltransferase activity; GO:0042393,histone binding; GO:0046872,metal ion binding; GO:0044154,histone H3-K14 acetylation; GO:0043971,histone H3-K18 acetylation; GO:0043972,histone H3-K23 acetylation; GO:0044030,regulation of DNA methylation; GO:0006355,regulation of transcription, …	PHD/FYVE-zinc-finger like domain
[truncated: 93 more rows]

## Sheet: Light VS UV-B
Supplemental Table S5c. Differentially expression transcription factors of Light compared with UV-B
[truncated: 347 more rows]
